# Supplementary material for: Microbiota-directed fibre activates both targeted and secondary metabolic shifts in the distal gut
Source: Nat Commun. 2020 Nov 13;11:5773. doi: 10.1038/s41467-020-19585-0 (PMC7666174; doi:10.1038/s41467-020-19585-0)
Supplement: Supplementary file 6 — Supplementary Data 3 [file 41467_2020_19585_MOESM6_ESM.xlsx]

## Sheet: MAG abundance + taxonomy
Genome	classification	01_0M Relative Abundance (%)	02_0M Relative Abundance (%)	03_0M Relative Abundance (%)	04_0M Relative Abundance (%)	05_0M Relative Abundance (%)	06_0M Relative Abundance (%)	07_0M Relative Abundance (%)	08_0M Relative Abundance (%)	09_0M Relative Abundance (%)	10_0M Relative Abundance (%)	11_0M Relative Abundance (%)	12_0M Relative Abundance (%)	13_4M Relative Abundance (%)	14_4M Relative Abundance (%)	15_4M Relative Abundance (%)	16_4M Relative Abundance (%)	17_4M Relative Abundance (%)	18_4M Relative Abundance (%)	19_4M Relative Abundance (%)	20_4M Relative Abundance (%)	21_4M Relative Abundance (%)	22_4M Relative Abundance (%)	23_4M Relative Abundance (%)	24_4M Relative Abundance (%)	Average CTRL	Average MAN	if CTRL<MAN	T.test
MAG001	d__Bacteria;p__Firmicutes_A;c__Clostridia;o__Lachnospirales;f__Lachnospiraceae;g__Lachnospira;s__	0.0460616	0.0509017	0.0240717	0.0149463	0.075292	0.0470626	0.162543	0.123718	0.064072	0.0846567	0.0280119	0.0250243	0.0189032	0	0.0164802	0.0464938	0.0167946	0	0.0395044	0.032648	0	0.0340013	0.0210191	0.0302432	0.0621969	0.0213406	FAIL	0.00627288
MAG002	d__Bacteria;p__Bacteroidota;c__Bacteroidia;o__Bacteroidales;f__Bacteroidaceae;g__Prevotella;s__	0.148066	1.08897	0.942764	1.43699	0.726574	0.43756	1.15692	1.15915	0.687284	0.714469	0.348222	0.811686	0.352233	0.349094	0.406496	0.308633	0.570044	0.281277	0.177646	0.352252	0.392949	0.421541	0.425371	0.456045	0.804888	0.374465	FAIL	0.00088475
MAG003	d__Bacteria;p__Firmicutes_A;c__Clostridia;o__TANB77;f__CAG-508;g__CAG-269;s__	0.00356965	0.0194645	0.0167212	0.0429447	0.0194485	0.0355658	0.0148329	0.0103784	0.0574921	0.0582651	0.0177181	0.00752169	0.0650363	0.0853186	0.0308269	0.256424	0.0415935	0	0.0121448	0.0254021	0	0.059424	0.0121271	0.0120605	0.0253269	0.0500298	PASS	0.25271
MAG004	d__Bacteria;p__Cyanobacteria;c__Vampirovibrionia;o__Gastranaerophilales;f__Gastranaerophilaceae;g__Zag111;s__	0.0476407	0.140952	0.0319221	0.00640813	0.0303151	0.0111457	0.0448911	0	0.016231	0.0110562	0.0104961	0.023234	0.0483674	0.0223586	0.0215903	0.0135247	0.100457	0	0.380174	0.0297953	0.00913813	0.118039	0.0202863	0.0246772	0.031191	0.0657006	PASS	0.297161
MAG005	d__Bacteria;p__Firmicutes_A;c__Clostridia;o__Lachnospirales;f__Lachnospiraceae;g__Eubacterium_Q;s__Eubacterium_Q sp900314445	0.0186132	0.306483	0.281827	0	0.0801595	0.0102216	0.0279142	0	0.364344	0	0.0668871	0	0	0	0.0121532	0	0.00709175	0	0	0.00453058	0	0	0.0120541	0	0.0963708	0.0029858	FAIL	0.0276816
MAG006	d__Bacteria;p__Firmicutes_A;c__Clostridia;o__Oscillospirales;f__Oscillospiraceae;g__;s__	0.0256004	0.01999	0.0319103	0.0214947	0.0211783	0.0188201	0.0184541	0.0205697	0.0204894	0.0226507	0.0127888	0.0158829	0.0225858	0.0105824	0.0126575	0.028233	0.0186367	0.013782	0.0159093	0.0206074	0.0177723	0.0236488	0.0100213	0.0232077	0.0208191	0.018137	FAIL	0.225385
MAG007	d__Bacteria;p__Firmicutes_A;c__Clostridia;o__Lachnospirales;f__Lachnospiraceae;g__;s__	0.0182559	0.0182489	0.016263	0.0137143	0.0174344	0.0291117	0.0200474	0.0221677	0.0221648	0.0117153	0.00903424	0.0116623	0.0424138	0.0144122	0.0111863	0.0259803	0.0346871	0.0138329	0.07991	0.1016	0.0327242	0.0481461	0.0287073	0.0202029	0.017485	0.0378169	PASS	0.020237
MAG008	d__Bacteria;p__Proteobacteria;c__Gammaproteobacteria;o__Burkholderiales;f__Burkholderiaceae;g__Duodenibacillus;s__	0	0.0123156	0.0113292	0.0147882	0.0877443	0.00605235	0.00797595	0	0.0368732	0.00571518	0	0	0.0419823	0.186119	0.127879	0.0941892	0.0719886	0.0474439	0.00681111	0.0364896	0.0115065	0.0807471	0.0947289	0.0443049	0.0152328	0.0703492	PASS	0.00283707
MAG009	d__Bacteria;p__Firmicutes;c__Bacilli;o__RF39;f__CAG-611;g__CAG-877;s__	0.0126361	0	0	0.10738	0.00889246	0.0200922	0.0222962	0.182861	0	0	0	0	0	0	0	0.0321676	0	0	0	0.0359857	0	0	0.00609172	0	0.0295132	0.00618709	FAIL	0.180614
MAG010	d__Bacteria;p__Spirochaetota;c__Spirochaetia;o__Treponematales;f__Treponemataceae;g__Treponema_D;s__	0.0905155	0.0465945	0.0358006	0.558735	0.0195015	0.227785	0.0982501	0.115412	0.0560731	0.0424295	0.0465817	0.0677909	0.00976116	0	0	0	0.010583	0	0	0.0304231	0	0	0	0	0.117122	0.0042306	FAIL	0.0160117
MAG011	d__Bacteria;p__Spirochaetota;c__Spirochaetia;o__Treponematales;f__Treponemataceae;g__Treponema_D;s__	0	0.0192697	0	1.11549	0.00901424	0.043253	0	0.450195	0.0140508	0.616664	0.00450285	0.00637766	0	0	0	0	0	0	0	0	0	0	0	0	0.189902	0	FAIL	0.0784115
MAG012	d__Bacteria;p__Firmicutes;c__Bacilli;o__RF39;f__CAG-1000;g__CAG-460;s__CAG-460 sp000437315	0.0295673	0	0.0385664	0.115335	0.0986899	0.13283	0.0483263	0.196238	0.0121857	0.0146085	0.0595233	0.0300879	0.134545	0.154362	0.0216138	1.35637	0.0350011	0.029606	0.0398874	0.088929	0.133309	0.0946575	0	0	0.0646633	0.174024	PASS	0.330704
MAG013	d__Bacteria;p__Firmicutes;c__Bacilli;o__Lactobacillales;f__Lactobacillaceae;g__Lactobacillus;s__Lactobacillus johnsonii	1.08967	0.537127	2.58317	3.57112	0.640552	1.21063	2.17576	1.23122	0.284048	1.38322	1.65243	3.16127	0.441807	1.5753	1.00954	2.2233	0.479373	0.29398	2.25781	0.19202	0.527961	0.332539	0.634873	0.653341	1.62668	0.885154	FAIL	0.0564304
MAG014	d__Bacteria;p__Bacteroidota;c__Bacteroidia;o__Bacteroidales;f__F082;g__F082;s__	0	0	0	0.166081	0	0	0	0.125034	0	0.0292941	0	0	0	0	0	0	0	0	0	0	0	0	0	0	0.0267008	0	FAIL	0.117824
MAG015	d__Bacteria;p__Firmicutes;c__Bacilli;o__RF39;f__CAG-611;g__CAG-710;s__CAG-710 sp000432595	0.0212232	0.0191705	0.0226873	0.00984989	0.0202325	0.0232102	0.0321557	0.0849055	0.0161144	0	0.0281947	0.0127209	0.149434	0.0384888	0.0306653	0.094911	0.0255032	0.0698611	0.0280656	0.0120066	0.0743539	0.0611474	0.0434104	0.0568305	0.0242054	0.0570565	PASS	0.0147556
MAG016	d__Bacteria;p__Firmicutes_A;c__Clostridia;o__Lachnospirales;f__Lachnospiraceae;g__Blautia;s__	0.044808	0.0163654	0.0290183	0.142501	0.0353045	0.17676	0.0104818	0.0157114	0.0176953	0.0992786	0	0.513124	0.0209468	0	0	0	0.0122543	0	0.0147935	0	0	0	0	0	0.0917541	0.00399954	FAIL	0.0469021
MAG017	d__Bacteria;p__Firmicutes_A;c__Clostridia;o__Lachnospirales;f__Lachnospiraceae;g__UBA1712;s__	0.0374947	0	0.0256521	0	0.018616	0.023457	0.0282938	0.0123938	0	0	0.0137133	0.0341383	0	0	0	0	0	0	0	0	0	0	0	0	0.0161466	0	FAIL	0.000588061
MAG018	d__Bacteria;p__Bacteroidota;c__Bacteroidia;o__Bacteroidales;f__UBA932;g__RC9;s__	0.19472	0.144281	0.234336	0.188198	0.300013	0.362295	0.13404	0.100196	0.345907	0.0889007	0.0883585	0.134452	0.099184	0.00990158	0.0291178	0	0.0269971	0	0.095064	0.0826932	0	0.137448	0.0130827	0.187913	0.192975	0.0567835	FAIL	0.000511422
MAG019	d__Bacteria;p__Firmicutes_A;c__Clostridia;o__Lachnospirales;f__Lachnospiraceae;g__KLE1615;s__KLE1615 sp900066985	0.0159501	0.0315311	0.0343034	0.00803558	0.0219172	0.0122321	0.012205	0.0118999	0.0165931	0.0417813	0.0202324	0.00686713	0.0292435	0.0250848	0.0489948	0.0313257	0.034629	0.0254399	0.0398688	0.0329055	0.0425013	0.0728257	0.023273	0.0442125	0.0194624	0.0375254	PASS	0.00183686
MAG020	d__Bacteria;p__Proteobacteria;c__Gammaproteobacteria;o__Enterobacterales;f__Succinivibrionaceae;g__Anaerobiospirillum;s__Anaerobiospirillum succiniciproducens	0	0.0252764	0	0	0.0697808	0.00801064	0	0	0.00619336	0	0	0	0.00986565	0.0159877	0.0120575	0.014203	0.00516453	0.0374483	0.0205	0.0129821	0.0432597	0.0359699	0.00886255	0.0165455	0.0091051	0.0194039	PASS	0.151255
MAG021	d__Bacteria;p__Firmicutes_C;c__Negativicutes;o__Selenomonadales;f__Selenomonadaceae;g__Mitsuokella;s__Mitsuokella jalaludinii	0.0956255	0.0339391	0.106091	0.0923467	0.0849889	0.0717691	0.0868613	0.15978	0.0744127	0.120911	0.0452492	0.0752573	0.218709	0.296286	0.511589	0.0601265	0.281766	0.387725	0.088467	0.0180594	0.105339	0.0990358	0.26357	0.153419	0.0872693	0.207008	PASS	0.0117259
MAG022	d__Bacteria;p__Bacteroidota;c__Bacteroidia;o__Bacteroidales;f__Muribaculaceae;g__UBA7173;s__	0.0482576	0.0148843	0.0240118	0.0112786	0.0127333	0.235662	0.0191143	0.00979488	0.0239485	0	0.0500221	0.0139076	0.0183563	0.00518035	0.012366	0.0256306	0.0257222	0.012368	0.00987633	0.0300471	0.0122983	0.0251912	0.00556845	0.0150015	0.0386346	0.0164672	FAIL	0.245445
MAG023	d__Bacteria;p__Firmicutes_A;c__Clostridia;o__Lachnospirales;f__Lachnospiraceae;g__NC2004;s__	0.0176075	0.0232205	0.0395337	0.00626572	0.0146623	0.0181599	0.0778248	0.0209641	0.0468414	0.0143738	0.0489102	0.0154015	0.0708855	0.0325929	0.0486135	0.0311001	0.0453634	0.0223116	0.0231733	0.0662014	0.0282991	0.0879989	0.0202156	0.0195156	0.0286471	0.0413559	PASS	0.16583
MAG024	d__Bacteria;p__Firmicutes_A;c__Clostridia;o__Lachnospirales;f__Lachnospiraceae;g__UBA2868;s__	0.106779	0.0186943	0	0.0289206	0.0967565	0.133215	0.0189784	0.093058	0.0358582	0	0	0.0045263	0	0	0	0	0	0	0	0	0	0	0	0	0.0447322	0	FAIL	0.00426407
MAG025	d__Bacteria;p__Firmicutes_A;c__Clostridia;o__Oscillospirales;f__Acutalibacteraceae;g__Eubacterium_R;s__	0.0213707	0.0296335	0.0488657	0.0679451	0.0267871	0.146174	0.0355283	0.0274047	0.0243863	0.0599498	0	0.122135	0.037975	0	0	0	0	0	0.0271287	0.129585	0	0.431741	0	0.156991	0.0508484	0.065285	PASS	0.713853
MAG026	d__Bacteria;p__Firmicutes_A;c__Clostridia;o__Oscillospirales;f__Acutalibacteraceae;g__CAG-180;s__	0.0313784	0.0786969	0.00892542	0.00560928	0.0979146	0.234637	0.199942	0.021046	0.0603085	0.0404757	0.0473282	0.0454571	0.1409	0	0.0113084	0.026036	0.0474623	0	0.475766	0.0597542	0.046828	0.0428119	0.0260234	0.0404373	0.0726432	0.076444	PASS	0.930872
MAG027	d__Bacteria;p__Firmicutes_A;c__Clostridia;o__Lachnospirales;f__Lachnospiraceae;g__UBA2856;s__	0	0	0	0	0	0	0	0	0	0	0	0	0	0.00669801	0.00970634	0.0305288	0.0193024	0.015415	0.106781	0	0.0274481	0.00790038	0.0543864	0.0563621	0	0.0278774	PASS	0.00528451
MAG028	d__Bacteria;p__Bacteroidota;c__Bacteroidia;o__Bacteroidales;f__Muribaculaceae;g__CAG-485;s__CAG-485 sp900321585	0.0120525	0.0125473	0	0	0.00724199	0	0.00825961	0.0135539	0.0106483	0.00633242	0.0382723	0.0105355	0.0571538	0.0447251	0.0703761	0.377122	0.0130833	0.0336305	0.0290152	0.0391306	0.0782289	0.0364684	0.0370809	0.0590743	0.00995365	0.0729241	PASS	0.0366782
MAG029	d__Bacteria;p__Firmicutes_A;c__Clostridia;o__Oscillospirales;f__Oscillospiraceae;g__CAG-110;s__	0.265152	0.0509268	0.158737	0.0793497	0.0652398	0.0475226	0.036824	0.0621531	0.0407802	0.0459685	0.0143002	0.0314508	0.00613763	0	0	0.0112699	0.00788582	0	0.00970059	0.0258032	0	0	0	0	0.0748671	0.00506643	FAIL	0.00236667
MAG030	d__Bacteria;p__Cyanobacteria;c__Vampirovibrionia;o__Gastranaerophilales;f__Gastranaerophilaceae;g__;s__	0.00549709	0.0261388	0.0670065	0	0.0167596	0	0.0149319	0.010069	0.00722626	0	0.0110156	0.030618	0.0568588	0.0115982	0.0223872	0.147037	0.0134415	0.0189765	0	0.217478	0.0236116	0.00844652	0.0371758	0.443886	0.0157719	0.0834081	PASS	0.0906472
MAG031	d__Bacteria;p__Firmicutes_A;c__Clostridia;o__Lachnospirales;f__Anaerotignaceae;g__;s__	0.0182246	0.0212358	0.0173965	0.0217148	0.0228148	0.0251539	0.0187727	0.0144668	0.018501	0.0149428	0.00406234	0.0336559	0.0121678	0	0	0	0	0	0.00636096	0.00452208	0	0.00697356	0	0.00507537	0.0192452	0.00292498	FAIL	5.34181e-07
MAG032	d__Bacteria;p__Firmicutes_A;c__Clostridia;o__Oscillospirales;f__Ruminococcaceae;g__;s__	0.0269541	0.00602008	0.0253066	0.0203579	0.0219942	0.0280425	0.0151555	0.0171846	0.0308427	0.0237072	0.0226749	0.0795859	0.0110149	0	0.00836866	0.017368	0.00537316	0	0.018884	0	0	0.022795	0	0.0308904	0.0264855	0.00955784	FAIL	0.0103526
MAG033	d__Bacteria;p__Firmicutes;c__Bacilli;o__RF39;f__CAG-1000;g__CAG-460;s__CAG-460 sp000437355	0.0129436	0	0	0	0	0.0192805	0	0	0.00955645	0	0.169704	0	0.0037989	0	0.0076667	0	0.00629205	0.00929178	0.0561949	0.0364408	0.0194973	0.0226884	0.00806685	0.0158651	0.0176237	0.0154836	FAIL	0.885964
MAG034	d__Bacteria;p__Bacteroidota;c__Bacteroidia;o__Bacteroidales;f__Bacteroidaceae;g__Prevotella;s__	0.76293	0.776464	0.467742	1.38906	0.460133	1.46572	0.238497	0.942716	0.315085	0.944069	0.248364	0.797888	0.26341	0.0556297	0.249182	0.110066	0.0964264	0.100001	0.461698	0.0580809	0.0631935	0.169374	0.201467	0.189321	0.734055	0.168154	FAIL	0.000145818
MAG035	d__Bacteria;p__Bacteroidota;c__Bacteroidia;o__Bacteroidales;f__Paludibacteraceae;g__RF16;s__	0.658512	0.106302	0.42912	0.0628629	0.212123	0.101631	0.0940794	0	0.0113669	0.0111735	0.0157353	0.064452	0	0	0	0	0.0122556	0	0	0	0	0	0	0	0.14728	0.0010213	FAIL	0.0191411
MAG036	d__Bacteria;p__Bacteroidota;c__Bacteroidia;o__Bacteroidales;f__Bacteroidaceae;g__Prevotella;s__Prevotella sp002251435	0.192357	0.0725253	0.10069	0.166193	0.0687154	0.128746	0.0658618	0.145001	0.111597	0.169686	0.0421334	0.530038	0.10538	0.0518586	0.0657825	0.069059	0.0417165	0.061488	0.100148	0.03704	0.0481792	0.0390081	0.0592157	0.0463549	0.149462	0.0604358	FAIL	0.0276414
MAG037	d__Bacteria;p__Bacteroidota;c__Bacteroidia;o__Bacteroidales;f__Bacteroidaceae;g__UBA4372;s__	0.0729141	0.00752093	0.0171563	0.0262683	0	0	0.0157971	0.0178293	0.00676069	0	0	0.0217744	0	0	0	0	0	0	0	0	0	0	0	0	0.0155018	0	FAIL	0.0150506
MAG038	d__Bacteria;p__Firmicutes_A;c__Clostridia;o__Oscillospirales;f__Acutalibacteraceae;g__Eubacterium_R;s__	0.0698713	0.00923112	0.0141155	0.145416	0.0582515	0.00836595	0.0123646	0.0650759	0.0171542	0.195927	0.0472261	0.270077	0.00748008	0	0	0	0	0	0.0982773	0.0138807	0	0.0115214	0	0	0.0760896	0.0109299	FAIL	0.0188258
MAG039	d__Bacteria;p__Firmicutes_A;c__Clostridia;o__Lachnospirales;f__Lachnospiraceae;g__Eubacterium_J;s__	0.0482333	0.0264034	0.0342994	0.0390448	0.0429781	0.0454826	0.0574765	0.0421749	0.0433203	0.0384628	0.126369	0.112059	0.120819	0.0253948	0.0623326	0.125399	0.0907464	0.0141586	0.0263497	0.0410393	0.0076215	0.00981319	0.00542092	0.0689459	0.054692	0.0498368	FAIL	0.756292
MAG040	d__Bacteria;p__Bacteroidota;c__Bacteroidia;o__Bacteroidales;f__Muribaculaceae;g__CAG-485;s__CAG-485 sp002491165	0.0426381	0.0173468	0.0666171	0.0256848	0.042607	0.029073	0.0375905	0.017274	0.0502688	0	0.0171469	0.0255714	0.0127373	0.00687369	0.0096835	0.0255971	0.00609841	0	0.00868362	0.00819363	0	0.00378499	0.0116493	0.00908596	0.0309849	0.00853229	FAIL	0.000522876
MAG041	d__Bacteria;p__Firmicutes_A;c__Clostridia;o__Lachnospirales;f__Lachnospiraceae;g__Agathobacter;s__Agathobacter faecis	0.0134764	0.0487326	0.0386126	0	0.0178599	0.0134774	0.0238408	0.0167839	0.199658	0.0389891	0.276791	0.0133594	0.174415	0.160256	0.421434	0.442356	0.341986	0.229396	0.125175	0.0917992	0.0927618	0.187649	0.0894811	0.237383	0.0584651	0.216174	PASS	0.00158296
MAG042	d__Bacteria;p__Firmicutes;c__Bacilli;o__Lactobacillales;f__Streptococcaceae;g__Streptococcus;s__	0.0110182	0	0.00621915	0	0.0369725	0	0	0.0103367	0	0.072052	0.0134952	0.0338727	0.0517296	0	0.166205	0	0	0.024887	0	0	0	0	0.00633258	0	0.0153305	0.0207629	PASS	0.726863
MAG043	d__Bacteria;p__Spirochaetota;c__Spirochaetia;o__Treponematales;f__Treponemataceae;g__Treponema_D;s__	0.0145129	0.0336901	0	0	0	0.702021	0.0319531	0	0.0428519	0.51725	0.0126877	0	0	0	0	0	0	0	0	0	0	0	0	0	0.112914	0	FAIL	0.111383
MAG044	d__Bacteria;p__Firmicutes_A;c__Clostridia;o__Oscillospirales;f__Oscillospiraceae;g__CAG-103;s__CAG-103 sp900317855	0.0377686	0.0234881	0.0613438	0.00943659	0.0581779	0.0392035	0.00684829	0.0393974	0.0377036	0.0109911	0.0556006	0.0271218	0.0211983	0.0400573	0.139384	0.109527	0.121985	0.533915	0.0603566	0.048647	0.129066	0.0639378	0.0594787	0.126458	0.0339234	0.121168	PASS	0.0385441
MAG045	d__Bacteria;p__Bacteroidota;c__Bacteroidia;o__Bacteroidales;f__Bacteroidaceae;g__Prevotella;s__Prevotella sp002480935	0	0	0	0	0	0	0	0	0	0	0	0	0.00859973	0.160095	0.393367	0.0176535	0.244379	0.0820377	0.0355993	0	0.0753559	0.0146532	0.158116	0.0180077	0	0.100655	PASS	0.00814839
MAG046	d__Bacteria;p__Firmicutes_A;c__Clostridia;o__4C28d-15;f__CAG-727;g__UBA10281;s__	0.00941273	0	0	0	0.00907007	0.00482673	0.00632114	0	0.01394	0	0.0228987	0	0.0277626	0.00749572	0.0112851	0	0.0329592	0.00604674	0.0107944	0.00772409	0.0202349	0.0123281	0.00835894	0.0112346	0.00553911	0.0130187	PASS	0.0406946
MAG047	d__Bacteria;p__Firmicutes_A;c__Clostridia;o__Lachnospirales;f__Lachnospiraceae;g__CAG-56;s__	0.0273436	0.0159874	0.03458	0.0428363	0.0158898	0.017846	0.0177841	0.0208287	0.00822699	0.0186358	0.00645296	0.0206173	0.00861992	0	0.00702973	0	0.00504229	0	0.00852425	0.00650297	0	0.00794555	0.00797189	0.00683272	0.0205857	0.00487244	FAIL	5.27794e-05
MAG048	d__Bacteria;p__Firmicutes;c__Bacilli;o__Erysipelotrichales;f__Erysipelatoclostridiaceae;g__Catenibacterium;s__Catenibacterium mitsuokai	0.0926385	0.089331	0.149328	0.0237966	0.0956378	0.0552915	0.230906	0.0529476	0.0822466	0.0785158	0.100604	0.0595054	1.48147	0.869737	1.06648	0.987398	0.987576	1.14717	0.31118	0.22983	0.561589	0.737971	1.76748	0.950986	0.0925624	0.924906	PASS	1.51248e-06
MAG049	d__Bacteria;p__Firmicutes_A;c__Clostridia;o__Oscillospirales;f__CAG-272;g__;s__	0	0	0	0	0	0	0	0	0	0	0.236454	0	0	0	0	0	0	0	0	0	0	0	0	0	0.0197045	0	FAIL	0.328183
MAG050	d__Bacteria;p__Cyanobacteria;c__Vampirovibrionia;o__Gastranaerophilales;f__Gastranaerophilaceae;g__UBA6984;s__	0.00283459	0	0.0291668	0.0152763	0.0049214	0	0.0113509	0.0140285	0.0331641	0	0.0586875	0	0.0379684	0	0	0.0295256	0.00888494	0	0.0430164	0.208741	0.0857658	0.0303158	0.00784236	0.0253229	0.0141192	0.0397819	PASS	0.161402
MAG051	d__Bacteria;p__Firmicutes;c__Bacilli;o__RF39;f__CAG-611;g__UBA7057;s__	0.146745	0	0	0	0	0	0	0	0	0	0	0	0	0	0	0	0	0	0	0	0	0	0	0	0.0122288	0	FAIL	0.328183
MAG052	d__Bacteria;p__Firmicutes_C;c__Negativicutes;o__Acidaminococcales;f__Acidaminococcaceae;g__Acidaminococcus;s__	0	0	0	0	0	0	0.00396771	0	0.00607683	0	0	0	0.0164109	0.0692725	0.0437799	0.0489531	0.039024	0.0724872	0.0207158	0.0266009	0.050109	0.0300915	0.0239112	0.0328628	0.000837044	0.0395182	PASS	2.39758e-07
MAG053	d__Bacteria;p__Firmicutes_C;c__Negativicutes;o__Veillonellales;f__Megasphaeraceae;g__Megasphaera;s__Megasphaera elsdenii	0.130517	0.284881	0.230326	0.112227	0.579411	0.183185	0.849122	0.184314	0.764427	0.162967	0.678535	0.0382073	0.390872	0.952202	0.962861	0.822734	0.724019	0.510143	0.858785	1.35622	0.490544	1.00781	0.492355	0.789075	0.349843	0.779802	PASS	0.00112492
MAG054	d__Bacteria;p__Firmicutes_A;c__Clostridia;o__TANB77;f__CAG-508;g__;s__	0	0.0183596	0	0.015046	0	0	0.00460579	0	0	0	0.0409341	0.010076	0.0219281	0.0447273	0.0597926	0.243032	0.011606	0	0.0954808	0	0	0	0	0	0.00741846	0.0397139	PASS	0.134898
MAG055	d__Bacteria;p__Firmicutes;c__Bacilli;o__Erysipelotrichales;f__Erysipelotrichaceae;g__UBA636;s__	0.0444104	0.0365033	0.0174729	0.00502546	0.028282	0.0306446	0.0231675	0.0378804	0.0302163	0.00637556	0.0276324	0	0.00822548	0.00660918	0.00566679	0.0168777	0.033076	0	0.0126561	0.049408	0.0176125	0.0149511	0.0245837	0.00822523	0.0239676	0.016491	FAIL	0.200457
MAG056	d__Bacteria;p__Firmicutes_A;c__Clostridia;o__Oscillospirales;f__Acutalibacteraceae;g__CAG-180;s__	0.280796	0.014858	0.0428042	0.126567	0.0284986	0.0129617	0.0503031	0.123503	0.0944987	0.528995	0	0.0329853	0	0	0	0	0	0	0	0	0	0	0	0	0.111397	0	FAIL	0.0192209
MAG057	d__Bacteria;p__Firmicutes_A;c__Clostridia;o__Oscillospirales;f__Ruminococcaceae;g__Faecalibacterium;s__	0.107487	0.119755	0.121903	0.0677713	0.149253	0.0675798	0.081625	0.0540261	0.153877	0.0552803	0.0912738	0.0520027	0.0730407	0.0531532	0.0736868	0.0561281	0.0820921	0.0670287	0.0829674	0.235558	0.0691594	0.137047	0.0885753	0.106081	0.0934862	0.0937097	PASS	0.990149
MAG058	d__Bacteria;p__Firmicutes_A;c__Clostridia;o__Oscillospirales;f__Oscillospiraceae;g__CAG-170;s__CAG-170 sp000436735	0.0174714	0.013084	0.013132	0.023954	0.0113696	0.0238403	0.0279372	0.0678352	0.0515364	0.0129274	0.0173029	0.00945364	0.03363	0.252415	0.0817236	0.538813	0.0676039	0.0779681	0.0941181	0.824172	0.333448	0.705007	0.0468301	0.366464	0.0241537	0.285183	PASS	0.00337121
MAG059	d__Bacteria;p__Firmicutes_A;c__Clostridia;o__4C28d-15;f__CAG-917;g__CAG-1138;s__CAG-1138 sp000434675	0.0103919	0.0455287	0.00789542	0.0347926	0	0.130419	0.0354641	0.0622804	0.0597777	0.168839	0.0987694	0	0	0	0	0	0	0	0	0	0	0	0	0	0.0545132	0	FAIL	0.00195923
MAG060	d__Bacteria;p__Proteobacteria;c__Gammaproteobacteria;o__Enterobacterales;f__Succinivibrionaceae;g__Succinivibrio;s__Succinivibrio sp000431835	0.0350618	0.179453	0.0174893	0.0197074	0.0574863	0.0064451	0.0110534	0.0421888	0.105195	0.0336122	0.252328	0	0.0166105	0.0606881	0.0291476	0.0478818	0.0367019	0.384925	0.0248512	0.031693	0.065864	0.0150972	0.0157481	0.00785184	0.0633351	0.0614216	FAIL	0.959693
MAG061	d__Bacteria;p__Cyanobacteria;c__Vampirovibrionia;o__Gastranaerophilales;f__Gastranaerophilaceae;g__Zag111;s__	0.00628069	0.0160971	0.0675473	0.386494	0.0994037	0.031122	0.0190154	0.0324071	0	0.00828241	0.0145989	0.303289	0	0	0	0	0	0	0	0	0	0	0	0	0.0820448	0	FAIL	0.0359455
MAG062	d__Bacteria;p__Firmicutes_A;c__Clostridia;o__Lachnospirales;f__Lachnospiraceae;g__Ruminococcus_A;s__Ruminococcus_A sp003011855	0.0111869	0.0160316	0.0377201	0.0175954	0.0189187	0.0207857	0.0130957	0.016874	0.028104	0.0756562	0.0207462	0.0202531	0.0512159	0.03527	0.054313	0.0417419	0.0295821	0.0218222	0.0627946	0.0692679	0.0256368	0.107978	0.0133906	0.0389341	0.0247473	0.0459956	PASS	0.0271842
MAG063	d__Bacteria;p__Bacteroidota;c__Bacteroidia;o__Bacteroidales;f__Bacteroidaceae;g__Prevotella;s__	0.533854	0.523776	0.658555	0.833916	0.496942	0.456075	0.476572	0.542243	0.276676	0.348156	0.150774	0.520626	0.228921	0.0453414	0.164561	0.397844	0.176757	0.257668	0.240227	0.183096	0.0749285	0.133631	0.33615	0.0989605	0.484847	0.194841	FAIL	6.06561e-05
MAG064	d__Bacteria;p__Bacteroidota;c__Bacteroidia;o__Bacteroidales;f__Bacteroidaceae;g__Prevotella;s__	0.115149	0.119629	0.0355105	0.12936	0.0192345	0.0814654	0.0303643	0.0539972	0.051915	0.0914613	0.0167911	0.0307662	0.0138332	0	0	0	0.0114024	0	0.0315108	0	0	0.0290968	0	0.00829475	0.0646369	0.00784482	FAIL	0.000136806
MAG065	d__Bacteria;p__Firmicutes_A;c__Clostridia;o__Lachnospirales;f__Lachnospiraceae;g__Acetatifactor;s__	0.227037	0.0117329	0.139132	0.0159455	0	0.0205143	0.221244	0.432795	0.0154245	0	0.00644875	0.0274985	0	0	0	0	0	0	0	0	0	0	0	0	0.0931477	0	FAIL	0.0273111
MAG066	d__Bacteria;p__Firmicutes_A;c__Clostridia;o__Lachnospirales;f__Lachnospiraceae;g__Eubacterium_F;s__	0.0469421	0.0382872	0.0167491	0.0140195	0.00933003	0.100703	0.16672	0.0825744	0.0278374	0.10041	0.0507582	0.196963	0.0234143	0	0	0.0413252	0	0	0	0.0150905	0	0	0	0.0235404	0.0709412	0.0086142	FAIL	0.00225799
MAG067	d__Archaea;p__Thermoplasmatota;c__Thermoplasmata;o__Methanomassiliicoccales;f__Methanomethylophilaceae;g__Methanomethylophilus;s__Methanomethylophilus alvus	0.0555904	0.0391065	0.0270663	0.0814242	0.0770318	0.0808429	0.066463	0.064661	0.0437753	0.0288947	0.0323974	0.0626042	0.05643	0.0218866	0.0311437	0.0337301	0.0547672	0.0130559	0.0560886	0.370628	0.0596251	0.037933	0.0207824	0.0804317	0.0549882	0.0697086	PASS	0.611158
MAG068	d__Bacteria;p__Firmicutes_A;c__Clostridia;o__Oscillospirales;f__Acutalibacteraceae;g__Eubacterium_R;s__Eubacterium_R coprostanoligenes	0.00425053	0.102919	0.10993	0.0150993	0.0217109	0.00724689	0.0503447	0.0335704	0.41463	0.0378785	0.302391	0.00506497	0.090389	0.0338875	0.0416738	0.402861	0.0664557	0	0.032196	0.215894	0.106207	0.148403	0.0428635	0.0394092	0.0920863	0.101687	PASS	0.849091
MAG069	d__Bacteria;p__Firmicutes_A;c__Clostridia;o__Lachnospirales;f__Lachnospiraceae;g__CAG-510;s__CAG-510 sp000434615	0.01627	0.0212508	0.0314232	0	0.0113383	0	0.00433807	0.0089177	0.00610214	0.0155604	0.0193996	0	0.00652379	0	0	0.0229009	0.0165057	0	0.0275362	0.00841201	0.00810278	0.0114238	0	0	0.0112167	0.00845043	FAIL	0.493625
MAG070	d__Bacteria;p__Bacteroidota;c__Bacteroidia;o__Bacteroidales;f__Bacteroidaceae;g__UBA4372;s__	0.625365	1.02635	0.968674	0.418037	0.696819	0.943086	0.739756	0.807786	0.677083	0.433941	0.187037	0.137007	0.227824	0.0788707	0.152573	0.36778	0.125547	0.00937821	0.32941	0.229282	0.176981	0.332716	0.159883	0.138716	0.638412	0.19408	FAIL	6.17729e-05
MAG071	d__Bacteria;p__Bacteroidota;c__Bacteroidia;o__Bacteroidales;f__UBA932;g__RC9;s__RC9 sp000434935	0.0796576	0.0853121	0.0904249	0.0597753	0.0682487	0.0818061	0.103166	0.0770589	0.190416	0.0645608	0.0844837	0.129124	0.0552887	0.11478	0.0715635	0.127517	0.120256	0.153882	0.0996322	0.256938	0.165888	0.100862	0.0944546	0.148202	0.0928362	0.125772	PASS	0.0868379
MAG072	d__Bacteria;p__Spirochaetota;c__Spirochaetia;o__Treponematales;f__Treponemataceae;g__Treponema_D;s__	0.0400653	0.0174825	0	0	0	0.0180473	0	0	0.040195	0.0319167	0.05415	0.00454311	0	0	0	0	0	0	0	0	0	0	0	0	0.0172	0	FAIL	0.00625434
MAG073	d__Bacteria;p__Bacteroidota;c__Bacteroidia;o__Bacteroidales;f__Bacteroidaceae;g__F0040;s__	0.0682887	0	0	0.669338	0	0	0	0	0	0.0102207	0	0.0206205	0	0	0	0	0	0	0	0	0	0	0	0	0.064039	0	FAIL	0.259457
MAG074	d__Bacteria;p__Firmicutes_A;c__Clostridia;o__Oscillospirales;f__Acutalibacteraceae;g__Ruminococcus_E;s__Ruminococcus_E sp900314705	0.00628501	0	0	0	0.0185396	0.0113111	0.0753318	0.0223143	0.0688467	0.0314027	0.123494	0	0.0092872	0.0272136	0.033185	0.0509866	0.0348261	0.00730152	0.00726798	0.00502023	0.00740875	0	0	0.0158885	0.0297937	0.0165321	FAIL	0.291901
MAG075	d__Bacteria;p__Firmicutes_A;c__Clostridia;o__Lachnospirales;f__Lachnospiraceae;g__Eubacterium_E;s__	0.0176315	0.01001	0.0214287	0.0168437	0.0131405	0.00958735	0.0108874	0.0239568	0.00679733	0.0170178	0.00594718	0.0168241	0.0231552	0	0.00641112	0.0122398	0.00708447	0	0.00898776	0	0	0.00571316	0.0153038	0.0082013	0.0141727	0.00725805	FAIL	0.0154121
MAG076	d__Bacteria;p__Spirochaetota;c__Brachyspirae;o__Brachyspirales;f__Brachyspiraceae;g__Brachyspira;s__Brachyspira innocens	0	0.046271	0	0	0	0.0507137	0	0	0	0.0125619	0.150342	0	0.0142192	0	0	0	0	0	0.0803894	0	0	0	0	0	0.0216574	0.00788405	FAIL	0.35258
MAG077	d__Bacteria;p__Firmicutes_A;c__Clostridia;o__Lachnospirales;f__Lachnospiraceae;g__Eubacterium_F;s__	0.00618421	0	0	0	0	0.00851988	0.0122336	0	0.0304068	0	0.0109195	0	0.013688	0	0.00452425	0.148659	0.046304	0.0079078	0.0162188	0.0273627	0.0318161	0.00397752	0.00653695	0.00539674	0.00568866	0.0260327	PASS	0.107554
MAG078	d__Bacteria;p__Firmicutes;c__Bacilli;o__Acholeplasmatales;f__CAG-307;g__CAG-307;s__	0.0200966	0.0166275	0.0131628	0.00945724	0.00700875	0.0134185	0.0299038	0	0.0184345	0.0434262	0.0173663	0.0114784	0.00883379	0	0	0	0	0	0.00635425	0.00742576	0	0.00478127	0	0	0.0166984	0.00228292	FAIL	0.000321706
MAG079	d__Bacteria;p__Firmicutes_A;c__Clostridia;o__Oscillospirales;f__Acutalibacteraceae;g__Eubacterium_R;s__	0.0603782	0.0779066	0.00859328	0	0.0160373	0.0175366	0.0232983	0	0.19579	0.0129023	0.128245	0	0.00613596	0.168443	0.0656711	0.0694203	0.338918	0.489722	0.0357424	0.26132	0.426302	0.280595	0.58231	0.134588	0.0450573	0.238264	PASS	0.00291374
MAG080	d__Bacteria;p__Firmicutes;c__Bacilli;o__RFN20;f__CAG-826;g__UBA733;s__	0.00180015	0.21681	0.0440045	0	0.330579	0.128307	0.463952	0.0350498	0.139762	0	0.217046	0.0368357	0	0	0	0.0381756	0.143877	0	0.745222	0.39947	0	0.0164256	0	0	0.134512	0.111931	FAIL	0.778362
MAG081	d__Bacteria;p__Firmicutes_A;c__Clostridia;o__Lachnospirales;f__Lachnospiraceae;g__Coprococcus_A;s__Coprococcus_A catus	0.220828	0.534168	0.177057	0.369504	0.0675531	0.232536	0.192412	0.0317017	0.188495	0.175179	0.0716678	0.0454315	0.013239	0	0.0116594	0.00845183	0.0165456	0	0.0376445	0.0315607	0.0102482	0.0166145	0.0108887	0.0355496	0.192211	0.0160335	FAIL	0.000355772
MAG082	d__Bacteria;p__Firmicutes;c__Bacilli;o__Erysipelotrichales;f__Erysipelotrichaceae;g__Holdemanella;s__Holdemanella sp002299315	0.0259786	0.0437758	0.0606439	0.0232227	0.045772	0.0305771	0.0322879	0.0166348	0.0714849	0.0417385	0.0505916	0.0236465	0.0772686	0.0553768	0.0788549	0.102499	0.0702962	0.0422655	0.0585413	0.229721	0.037984	0.0696935	0.0424797	0.072953	0.0388629	0.0781611	PASS	0.0190084
MAG083	d__Bacteria;p__Spirochaetota;c__Spirochaetia;o__Treponematales;f__Treponemataceae;g__Treponema_F;s__	0.00833761	0.0400937	0	0.046542	0.00604301	0.0375082	0.00435097	0.0125608	0	0.049011	0.00468138	0.0242001	0.00199519	0	0.00474131	0.00718178	0	0	0.024041	0.0803765	0.0101928	0.00600252	0	0	0.0194441	0.0112109	FAIL	0.346889
MAG084	d__Bacteria;p__Bacteroidota;c__Bacteroidia;o__Bacteroidales;f__Bacteroidaceae;g__Prevotellamassilia;s__	0.990005	0.0619408	1.7529	0.0386473	1.22286	1.13773	0.434832	0.249372	0.74757	2.17478	2.72443	0.0807821	0.680527	0.273465	0.375386	0.361153	0.0848876	0.0421683	0.375394	0.11303	0.336635	0.141312	0.529633	0.982533	0.967988	0.35801	FAIL	0.0321447
MAG085	d__Bacteria;p__Firmicutes_A;c__Clostridia;o__Oscillospirales;f__CAG-382;g__;s__	0.0314489	0.0117598	0.0122764	0.00816426	0.0184066	0.0189773	0.016956	0	0.0389354	0.0272279	0.0148823	0.0106384	0.0130768	0.0115937	0.0206823	0.0134457	0.0369302	0.0187684	0.0153761	0.0123986	0.0603843	0.0153284	0.0132101	0.024696	0.0174728	0.0213242	PASS	0.461695
MAG086	d__Bacteria;p__Firmicutes_A;c__Clostridia;o__TANB77;f__CAG-508;g__;s__	0.029086	0	0	0.0359711	0	0.0510242	0	0.0275454	0.0179042	0.0181784	0.0319982	0	0.053541	0.0122833	0.0225377	0.0606514	0.0134181	0.0483369	0	0.0310001	0	0.071601	0.0105905	0	0.0176423	0.0269967	PASS	0.308249
MAG087	d__Bacteria;p__Firmicutes_A;c__Clostridia;o__Oscillospirales;f__Oscillospiraceae;g__CAG-110;s__	0.00436218	0	0	0	0.00613954	0.00709983	0.0157635	0	0.0122619	0	0.00717657	0	0.0325754	0.00869023	0.021826	0.0105323	0.00979133	0.00791289	0	0.0149246	0.0257491	0.0193837	0.00509646	0.0225429	0.0044003	0.0149187	PASS	0.00318027
MAG088	d__Bacteria;p__Firmicutes_A;c__Clostridia;o__Lachnospirales;f__Lachnospiraceae;g__UBA2821;s__	0.0482748	0	0.0185886	0	0.00687324	0.0236146	0.313468	0	0	0	0	0	0	0	0	0	0	0	0	0	0	0	0	0	0.0342349	0	FAIL	0.197189
MAG089	d__Bacteria;p__Firmicutes_A;c__Clostridia;o__Lachnospirales;f__Lachnospiraceae;g__UBA2821;s__	0.00256459	0.041533	0.0362028	0	0.00699248	0	0.0115949	0	0.28249	0.0447881	0.0331072	0.0486139	0.00206531	0	0	0.00796287	0.0160986	0	0	0	0	0	0	0.0125995	0.0423239	0.00322719	FAIL	0.0974975
MAG090	d__Bacteria;p__Firmicutes_A;c__Clostridia;o__Oscillospirales;f__Oscillospiraceae;g__ER4;s__ER4 sp000765235	0.0476868	0.0988185	0.166197	0.128197	0.249167	0.0948377	0.171049	0.140584	0.101075	0.048242	0.130657	0.0561902	0.132397	0.164669	0.259401	0.342943	0.106779	0.130552	0.0982056	0.278238	0.205982	0.0742913	0.107587	0.153919	0.119392	0.171247	PASS	0.0918874
MAG091	d__Bacteria;p__Firmicutes_A;c__Clostridia;o__Lachnospirales;f__Lachnospiraceae;g__CAG-127;s__	0.160823	0	0.0623666	0.0707194	0.0294745	0.0943688	0.112085	0.0417107	0.0275725	0.00867429	0.0167254	0	0	0	0	0	0	0	0	0	0	0	0	0	0.0520434	0	FAIL	0.00155629
MAG092	d__Bacteria;p__Bacteroidota;c__Bacteroidia;o__Bacteroidales;f__UBA932;g__RC9;s__RC9 sp000433355	0.0864506	0.356469	0.00885127	0.0246091	0.0170363	0.102228	0.0796739	0.0661995	0.0294982	0.0627971	0.105134	0.00687269	0.0359348	0.0306698	0.213297	0.252748	0.125369	0.047028	0.0250024	0.0859479	0.277207	0.0646596	0.0167093	0.151787	0.0788183	0.11053	PASS	0.416248
MAG093	d__Bacteria;p__Bacteroidota;c__Bacteroidia;o__Bacteroidales;f__Muribaculaceae;g__CAG-279;s__CAG-279 sp000437795	0.121243	0.0829525	0.0713791	0.020429	0.177218	0.165305	0.0224982	0.0408896	0.103305	0.031816	0.138189	0.0424395	0.19594	0.162158	0.149857	0.219968	0.0746062	0.161762	0.126407	0.0959085	0.199502	0.37457	0.150369	0.224676	0.0848053	0.177977	PASS	0.00264368
MAG094	d__Bacteria;p__Firmicutes;c__Bacilli;o__Erysipelotrichales;f__Erysipelotrichaceae;g__Solobacterium;s__	0.0274566	0.00922347	0.00649698	0	0.0103613	0.00639401	0.00726157	0.0178328	0.0286615	0	0.0154732	0.0220818	0.0138668	0.0236667	0.0263039	0.160147	0.0469123	0.0683485	0.0281017	0.0284714	0.0486042	0.0352886	0.0374925	0.0394708	0.0126036	0.0463895	PASS	0.00746061
MAG095	d__Bacteria;p__Firmicutes_A;c__Clostridia;o__Lachnospirales;f__Lachnospiraceae;g__Dorea;s__Dorea longicatena	0.0621869	0.0618507	0.122443	0.0264581	0.0754958	0.0409271	0.0862487	0.0370432	0.0743106	0.0958475	0.0986326	0.175919	0.0935878	0.0631669	0.0607211	0.0834806	0.110768	0.047867	0.151469	0.213447	0.0328187	0.0992187	0.052417	0.0830119	0.0797802	0.0909979	PASS	0.555051
MAG096	d__Bacteria;p__Firmicutes;c__Bacilli;o__Erysipelotrichales;f__Erysipelotrichaceae;g__UBA636;s__UBA636 sp002299675	0.0615238	0.360999	0.137555	0.130547	0.299316	0.0986851	0.0535676	0.0799786	0.0515155	0.183387	0.0827192	0.0422116	0.0689722	0.0497276	0.0300567	0.0848801	0.0496018	0.0158595	0.0479739	0.04859	0.0383115	0.047717	0.0315559	0.011309	0.131834	0.0437129	FAIL	0.00780999
MAG097	d__Bacteria;p__Firmicutes_C;c__Negativicutes;o__Veillonellales;f__Veillonellaceae;g__;s__	0.0597414	0.184583	0.0331898	0	0.0571252	0	0	0	0.0372356	0.215922	0.0135107	0.311954	0.0074185	0.00515971	0	0	0	0.171386	0.0416608	0	0.0257372	0.0129016	0.025847	0	0.0761052	0.0241759	FAIL	0.129764
MAG098	d__Bacteria;p__Bacteroidota;c__Bacteroidia;o__Bacteroidales;f__Bacteroidaceae;g__Prevotellamassilia;s__	0.0273572	1.9436	0.160148	0.65152	0.426724	0.0259711	0.0546875	0.100157	0.268548	0.351459	0.201376	0.0391445	0.226291	0.105897	1.60257	0.0997064	1.77383	0.118171	0.0992849	0.0793869	0.0513234	0.122245	0.49212	0.0243097	0.354224	0.399594	PASS	0.848966
MAG099	d__Bacteria;p__Firmicutes_A;c__Clostridia;o__Lachnospirales;f__Lachnospiraceae;g__CAG-590;s__CAG-590 sp000431135	0.00680942	0.00828887	0.0173731	0	0.0139943	0.00754131	0.0173676	0.00567893	0.0279573	0.0252472	0.0349007	0.0194389	0.0111808	0.0137752	0.0528768	0.0177215	0.00891389	0.0090138	0.0101582	0.029963	0.014331	0.0088134	0.0110608	0.0190757	0.0153831	0.0172403	PASS	0.699061
MAG100	d__Bacteria;p__Firmicutes_A;c__Clostridia;o__Oscillospirales;f__Butyricicoccaceae;g__Butyricicoccus;s__	0.0384465	0.019466	0.06241	0.0956577	0.00560628	0.012615	0.0204477	0	0	0.0173371	0.00747552	0.0353598	0.00204023	0	0	0	0	0	0	0	0	0	0	0	0.0262351	0.000170019	FAIL	0.00432046
MAG101	d__Bacteria;p__Firmicutes_A;c__Clostridia;o__Oscillospirales;f__Ruminococcaceae;g__CAG-115;s__	0.0112617	0.00623219	0.0149596	0.0170256	0.029446	0.0075562	0.0674064	0.0228182	0	0.0338093	0.00821657	0.0122403	0.00389934	0	0	0.0163737	0	0	0.018886	0.0569444	0	0.0067604	0	0	0.0192477	0.00857198	FAIL	0.146176
MAG102	d__Bacteria;p__Firmicutes_A;c__Clostridia;o__TANB77;f__CAG-508;g__CAG-269;s__	0	0	0	0	0.00830798	0.0309035	0	0	0	0	0.0766717	0.00763366	0.0218267	0.0188399	0	0.0915885	0	0.0145856	0.015677	0.274753	0	0	0	0.0971391	0.0102931	0.0445341	PASS	0.168934
MAG103	d__Bacteria;p__Proteobacteria;c__Alphaproteobacteria;o__RF32;f__CAG-239;g__CAG-495;s__	0.00433998	0.0147803	0.128363	0	0.0495398	0.0196366	0.0189587	0.0282026	0.0438755	0	0.00285652	0.00368851	0	0	0	0	0	0	0	0	0	0	0	0	0.0261867	0	FAIL	0.0201517
MAG104	d__Bacteria;p__Fibrobacterota;c__Fibrobacteria;o__Fibrobacterales;f__Fibrobacteraceae;g__Fibrobacter_A;s__Fibrobacter_A sp002797675	0.0034479	0.0133129	0.0057957	0.00617291	0.0328783	0.00952726	0.0138275	0	0.0192504	0.0107401	0.00805229	0.00657315	0.00989124	0	0.00490362	0.131695	0.00438146	0	0	0.0102521	0	0.00574483	0	0.028499	0.0107982	0.0162806	PASS	0.624232
MAG105	d__Bacteria;p__Firmicutes_A;c__Clostridia;o__Oscillospirales;f__Ruminococcaceae;g__Ruthenibacterium;s__	0	0	0	0	0	0	0	0	0	0	0	0	0.015847	0.0156857	0.0129668	0.0485914	0.01653	0.00530482	0.038988	0.0590941	0.0348015	0.0368642	0.0253028	0.049236	0	0.0299344	PASS	4.24624e-06
MAG106	d__Bacteria;p__Firmicutes_A;c__Clostridia;o__Peptostreptococcales;f__Anaerovoracaceae;g__CAG-145;s__CAG-145 sp002320005	0.0556775	0.0132089	0.0313918	0.0406762	0.0251511	0.034501	0.0509822	0.0943854	0.0401655	0.0199228	0.0289133	0.0197515	0.0131802	0	0	0.105825	0.00741786	0	0.0339481	0.0270224	0.00736523	0.00718481	0.0135172	0.0584866	0.0378939	0.022829	FAIL	0.185226
MAG107	d__Bacteria;p__Firmicutes_A;c__Clostridia;o__Lachnospirales;f__Lachnospiraceae;g__Eubacterium_F;s__	0.016093	0	0.00676222	0.0178448	0.0195928	0.0129651	0.0597356	0.0119382	0.0241713	0.00664632	0	0.0129882	0.0251548	0	0.0320911	0.0075634	0.00427004	0	0.0125941	0.0282578	0	0.00965919	0.00543533	0.0260434	0.0157281	0.0125891	FAIL	0.588261
MAG108	d__Bacteria;p__Firmicutes_A;c__Clostridia;o__Oscillospirales;f__Oscillospiraceae;g__Ruminiclostridium_C;s__	0.155222	0.0567534	0.0230294	0.150135	0.0073867	0.0612224	0.0318066	0.0623806	0	0.138781	0	0.179986	0.00413014	0	0	0	0	0	0	0	0	0	0	0	0.0722253	0.000344179	FAIL	0.0010731
MAG109	d__Bacteria;p__Firmicutes_A;c__Clostridia;o__Oscillospirales;f__CAG-382;g__UBA1206;s__UBA1206 sp000433115	0.0115962	0	0	0.00812186	0.00528616	0.0199328	0.0120855	0.0124357	0.0114092	0	0.00962697	0	0.00189611	0	0.00769789	0.0355427	0.00730131	0.0107363	0.027866	0.0358766	0.0173982	0.0200686	0.00759891	0.0236856	0.00754119	0.0163057	PASS	0.0413172
MAG110	d__Bacteria;p__Bacteroidota;c__Bacteroidia;o__Bacteroidales;f__UBA932;g__UBA1232;s__	0.140409	0.0619547	0.0291658	0.132034	0.0323428	0.101429	0.199453	0.172858	0.03675	0.140366	0.0518063	0.0155496	0.0260992	0	0.00699309	0.0143068	0.00826306	0.0116812	0.03298	0.0145629	0	0.064953	0.00993484	0.0295688	0.0928432	0.0182786	FAIL	0.000678275
MAG111	d__Bacteria;p__Bacteroidota;c__Bacteroidia;o__Bacteroidales;f__Paludibacteraceae;g__;s__	0.0674943	0.0402583	0	0.0421243	0	0.0157772	0.171539	0.0459065	0.0103619	0.0254806	0	0	0	0	0	0	0	0	0	0	0	0	0	0	0.0349118	0	FAIL	0.0206299
MAG112	d__Bacteria;p__Bacteroidota;c__Bacteroidia;o__Bacteroidales;f__Bacteroidaceae;g__Prevotella;s__	0.0085709	0.0150392	0.0266095	0.0121457	0.0242611	0	0.0423214	0.0186603	0.0248335	0.0144534	0.0496645	0.0498409	0.0207475	0.0713575	0.0473745	0.116327	0.0317576	0.0756437	0.0687793	0.0142046	0.09119	0.0416373	0.0629572	0.0190678	0.0238667	0.055087	PASS	0.00574598
MAG113	d__Bacteria;p__Bacteroidota;c__Bacteroidia;o__Bacteroidales;f__Bacteroidaceae;g__Prevotella;s__	0.412774	0.460826	0.711586	0.400837	0.703694	0.273269	0.59032	0.391109	0.608726	0.41705	0.52391	0.549501	0.600696	0.975979	1.08479	0.606103	0.902902	0.751698	0.36068	0.527913	0.76509	0.402331	0.843427	0.769409	0.503634	0.715918	PASS	0.00983942
MAG114	d__Bacteria;p__Firmicutes_A;c__Clostridia;o__Christensenellales;f__CAG-138;g__PeH17;s__PeH17 sp000435055	0.132944	0.0676075	0	0.00587494	0	0.128032	0.0201223	0.0675894	0.0205018	0.00579518	0.122729	0.00596936	0.0120894	0	0.038202	0.0177379	0.0321514	0	0.0883298	0.0743867	0.0194076	0	0.0058893	0.0238115	0.0480972	0.0260005	FAIL	0.220849
MAG115	d__Bacteria;p__Firmicutes_A;c__Clostridia;o__Lachnospirales;f__Lachnospiraceae;g__Coprococcus_B;s__	0.0884622	0.055284	0.0475849	0.0470226	0.0382506	0.0325884	0.032455	0.052315	0.0324615	0.0440554	0.0190439	0.0292956	0.0030536	0	0	0	0	0	0	0	0	0	0	0	0.0432349	0.000254467	FAIL	2.66436e-08
MAG116	d__Bacteria;p__Firmicutes;c__Bacilli;o__Erysipelotrichales;f__Erysipelotrichaceae;g__;s__	0.045675	0.0315127	0.0274899	0.0118462	0.0349468	0.0305131	0.0183161	0.0258299	0.0225302	0.139577	0.0133414	0.0271835	0.00735859	0	0.0231036	0.0249258	0	0	0.018651	0.0105647	0.0132104	0.0126514	0.0175696	0.0273049	0.0357301	0.012945	FAIL	0.0361644
MAG117	d__Bacteria;p__Firmicutes;c__Bacilli;o__RF39;f__CAG-822;g__UBA5364;s__	0.00523292	0	0	0.0152466	0.0119447	0.121869	0.218823	0	0.00608786	0.0294616	0.0370037	0.00642944	0.0995746	0	0	0.0167994	0	0	0	0.175022	0	0.0497549	0.00964539	0.0553216	0.0376749	0.0338432	FAIL	0.878583
MAG118	d__Bacteria;p__Bacteroidota;c__Bacteroidia;o__Bacteroidales;f__Muribaculaceae;g__UBA7173_A;s__	0.0213552	0.0111934	0.0182893	0.0093525	0.0243271	0.0123575	0.0162859	0.0162937	0.0295895	0	0.00451921	0.00921229	0.0173011	0.0210304	0.01777	0.00756592	0.0132297	0.0125692	0.0105017	0.0335987	0.0579912	0.014722	0.00707006	0.0173609	0.014398	0.0192259	PASS	0.318551
MAG119	d__Bacteria;p__Firmicutes;c__Bacilli;o__RF39;f__UBA5348;g__CAG-1193;s__	0.0383268	0.0166512	0	0.0520466	0.0053512	0.0315203	0.0334986	0.0320218	0.0217844	0.00998796	0.0186874	0.0131895	0.0443471	0	0	0.120037	0	0	0.0399586	0.0386478	0.0331496	0.0403891	0.0156974	0.052299	0.0227555	0.0320438	PASS	0.398566
MAG120	d__Bacteria;p__Spirochaetota;c__Spirochaetia;o__Treponematales;f__Treponemataceae;g__Treponema_F;s__	0.106858	0.0349716	0	0.0330618	0	0.141306	0	0.0271173	0	0.0396392	0.0255748	0	0.0186971	0	0	0	0.00544547	0.0083097	0	0	0	0	0	0	0.034044	0.00270436	FAIL	0.0270773
MAG121	d__Bacteria;p__Firmicutes;c__Bacilli;o__RF39;f__CAG-611;g__RUG591;s__	0	0	0	0	0	0.0076886	0.0111999	0	0	0	0.00786717	0	0.0749134	0	0.00678165	0.0435641	0.00769458	0	0.0130525	0.0282977	0.0361112	0.00959105	0	0.0351677	0.00222964	0.0212645	PASS	0.00978866
MAG122	d__Bacteria;p__Firmicutes;c__Bacilli;o__RF39;f__CAG-611;g__;s__	0.100783	0.0122208	0	0.177944	0	0.00899734	0	0	0.0138961	0	0	0.00518471	0	0	0	0	0	0	0	0	0	0	0	0	0.0265854	0	FAIL	0.11077
MAG123	d__Bacteria;p__Firmicutes_A;c__Clostridia;o__Oscillospirales;f__Ruminococcaceae;g__Ruminococcus;s__	0.0251009	0.00910882	0.0158029	0.0210725	0.00480324	0.00572457	0.0148709	0.0144572	0.00946122	0.0082059	0.0135472	0.0214042	0.0159357	0	0	0.0124958	0.00563202	0	0.0233044	0.0282158	0	0	0	0.0153455	0.0136299	0.00841077	FAIL	0.151627
MAG124	d__Bacteria;p__Firmicutes_A;c__Clostridia;o__Oscillospirales;f__Acutalibacteraceae;g__Eubacterium_R;s__	0	0	0	0	0	0	0.00477463	0	0	0	0.00836189	0	0.00455982	0.0430931	0.121127	0	0.0737023	0.0352258	0	0.0043519	0.00781775	0.0041098	0	0	0.00109471	0.0244989	PASS	0.0461838
MAG125	d__Bacteria;p__Firmicutes_A;c__Clostridia;o__Oscillospirales;f__Ruminococcaceae;g__Gemmiger;s__Gemmiger sp003476825	0.0642821	0.077164	0.078337	0.0510551	0.0586287	0.0356751	0.116194	0.0263622	0.0890908	0.161687	0.0598809	0.0705905	0.115137	0.0637663	0.0625385	0.331215	0.151659	0.0880354	0.147151	0.110499	0.0566871	0.132975	0.1847	0.216418	0.0740789	0.138398	PASS	0.0171096
MAG126	d__Bacteria;p__Firmicutes_A;c__Clostridia;o__Oscillospirales;f__Oscillospiraceae;g__F23-B02;s__F23-B02 sp002472405	0	0	0.00921577	0.013745	0	0.0287359	0.00465686	0	0.0199597	0	0	0.00671912	0.0214865	0.0239402	0.0157444	0.0150448	0.0134798	0.00580151	0.0318631	0.0248976	0.0336168	0.0279433	0.00605908	0.0223004	0.00691937	0.0201815	PASS	0.00207863
MAG127	d__Bacteria;p__Firmicutes_A;c__Clostridia;o__Lachnospirales;f__Lachnospiraceae;g__;s__	0.0136494	0	0.0763841	0.00791359	0.0345342	0.0615081	0.0176328	0.0134659	0.0229848	0.0234187	0.0151421	0.0575919	0	0	0	0	0	0	0	0	0	0	0	0	0.0286855	0	FAIL	0.000416088
MAG128	d__Bacteria;p__Bacteroidota;c__Bacteroidia;o__Bacteroidales;f__UBA932;g__RC9;s__	0.0462945	0.0375991	0.062257	0.086462	0.140263	0.0757253	0.0653643	0.0493666	0.106719	0.0618576	0.0881737	0.0598449	0.0560089	0.0364423	0.0700186	0.143163	0.0482453	0.0450649	0.0909309	0.331166	0.0924184	0.0842024	0.0487252	0.0871133	0.0733272	0.0944583	PASS	0.399264
MAG129	d__Bacteria;p__Cyanobacteria;c__Vampirovibrionia;o__Gastranaerophilales;f__Gastranaerophilaceae;g__Zag111;s__Zag111 sp002103105	0.0471896	0.0502081	0.0768875	0.0660822	0.151332	0.172511	0.117691	0.0674795	0.095921	0.0285044	0.0506709	0.0327169	0.305104	0.0407237	0.144083	0.144811	0.0939812	0.0917692	0.174849	0.0573361	0.060511	0.102241	0.107051	0.219654	0.0797661	0.12851	PASS	0.0702485
MAG130	d__Bacteria;p__Verrucomicrobiota;c__Kiritimatiellae;o__RFP12;f__UBA1067;g__UBA1731;s__	0.0293344	0.0124189	0.00713059	0.0159627	0	0.00900491	0.026373	0.0291166	0.00568881	0.00998564	0.0209147	0	0.00685597	0	0	0.0273904	0	0	0.00752424	0.0062388	0	0.005659	0	0	0.0138275	0.00447237	FAIL	0.022086
MAG131	d__Bacteria;p__Bacteroidota;c__Bacteroidia;o__Bacteroidales;f__Tannerellaceae;g__Parabacteroides;s__	0.100386	0.0533717	0.0402134	0.0886654	0.0721959	0.0369795	0.0572953	0.055362	0.0244035	0.0146396	0.0195468	0.0483494	0.0143467	0.0112973	0.00519369	0.0111889	0.0111135	0.0171663	0.0171575	0.0271927	0.00829714	0.0186204	0.00906842	0.0075769	0.0509507	0.013185	FAIL	8.23115e-05
MAG132	d__Bacteria;p__Firmicutes;c__Bacilli;o__RF39;f__CAG-822;g__CAG-822;s__	0	0	0	0.0059046	0.0153685	0.0477941	0	0	0.0239589	0.03422	0.0161744	0.00527189	0.0070755	0.0511852	0.0175512	0.00927303	0.0241558	0	0.0124743	0.0174608	0.0260857	0	0	0.0281017	0.012391	0.0161136	PASS	0.559528
MAG133	d__Bacteria;p__Firmicutes_A;c__Clostridia;o__Lachnospirales;f__Lachnospiraceae;g__Agathobacter;s__	0.124199	0.140803	0.39367	0.127692	0.101249	0.101024	0.221302	0.132199	0.158078	0.63574	0.179874	0.522965	0.1422	0.179329	0.153838	0.10589	0.136376	0.184209	0.101326	0.0693677	0.137715	0.0917083	0.121703	0.104781	0.236566	0.12737	FAIL	0.0512312
MAG134	d__Bacteria;p__Firmicutes_A;c__Clostridia;o__Lachnospirales;f__Lachnospiraceae;g__Ruminococcus_A;s__	0.0693484	0	0.00871751	0.244647	0	0.0435063	0.039326	0	0	0.0438155	0	0.146911	0	0	0	0	0	0	0	0	0	0	0	0	0.0496893	0	FAIL	0.0318561
MAG135	d__Bacteria;p__Firmicutes_A;c__Clostridia;o__Lachnospirales;f__Lachnospiraceae;g__992a;s__992a sp001940245	0	0.00608427	0	0.0814688	0	0.0136739	0.0152829	0	0	0.00779421	0	0.193422	0	0	0	0	0	0	0	0	0	0	0	0	0.0264772	0	FAIL	0.1239
MAG136	d__Bacteria;p__Bacteroidota;c__Bacteroidia;o__Bacteroidales;f__UBA932;g__RC9;s__RC9 sp000432655	0.0691569	0.0478612	0.0380958	0.0652129	0.0423283	0.0895182	0.0494089	0.0349007	0.0773126	0.037192	0.0415604	0.0308381	0.0186134	0.024889	0.0375927	0.0276695	0.0545939	0.0263186	0.0766929	0.118267	0.0913509	0.0500695	0.0383988	0.0867943	0.0519488	0.0542708	PASS	0.830123
MAG137	d__Bacteria;p__Bacteroidota;c__Bacteroidia;o__Bacteroidales;f__Bacteroidaceae;g__Prevotella;s__Prevotella sp002251365	0.20461	0.51276	0.520909	0.635972	0.747548	0.306849	0.875998	0.604845	0.203144	0.55601	0.0990247	0.692798	0.140203	0.122998	0.148908	0.364293	0.0956609	0.0974734	0.160352	0.0379574	0.113971	0.160586	0.0979531	0.105212	0.496706	0.137131	FAIL	6.98844e-05
MAG138	d__Bacteria;p__Bacteroidota;c__Bacteroidia;o__Bacteroidales;f__Bacteroidaceae;g__Prevotella;s__	0.223832	0.185188	0.220861	0.176254	0.240364	0.0537041	0.131032	0.046972	0.0524136	0.0670277	0.628964	0.0630834	0.0110844	0	0	0	0.0747921	0	0	0	0	0	0	0	0.174141	0.00715637	FAIL	0.00180109
MAG139	d__Bacteria;p__Firmicutes_A;c__Clostridia;o__Lachnospirales;f__Lachnospiraceae;g__Fusicatenibacter;s__Fusicatenibacter saccharivorans	0.0194735	0.0203162	0.0429279	0.0287517	0.0252274	0.0236898	0.0241243	0.0219479	0.0180326	0.0446342	0.0288139	0.0223352	0.0921236	0.0510463	0.063806	0.179739	0.265792	0.12159	0.112978	0.0897018	0.0390983	0.515117	0.214096	0.192592	0.0266895	0.161473	PASS	0.00184258
MAG140	d__Bacteria;p__Actinobacteriota;c__Coriobacteriia;o__Coriobacteriales;f__Atopobiaceae;g__Olsenella_E;s__	0.0132128	0.0140439	0.010586	0.0102137	0.00960689	0.0156921	0.0114027	0.0142738	0.0292672	0.0192953	0.0207116	0.0102584	0.0229381	0.0246907	0.0385231	0.102916	0.032397	0.0408837	0.0258806	0.0427046	0.0365056	0.0387113	0.0232687	0.0293688	0.0148804	0.0382323	PASS	0.00150958
MAG141	d__Bacteria;p__Firmicutes;c__Bacilli;o__RF39;f__CAG-611;g__CAG-877;s__	0	0	0	0	0.0081556	0	0	0	0.00863695	0	0	0	0.525349	0	0	0	0.00434396	0	0	0.0799084	0	0.00738488	0.185986	0.0523343	0.00139938	0.0712755	PASS	0.12891
MAG142	d__Bacteria;p__Firmicutes_A;c__Clostridia;o__Oscillospirales;f__Oscillospiraceae;g__Oscillibacter;s__	0.241757	0.100673	0.465646	0.190023	0.176	0.107009	0.233395	0.178271	0.085947	0.134538	0.0954891	0.299544	0.0625096	0.0184591	0.0280768	0.044836	0.025337	0.020157	0.0290847	0.0354941	0.021719	0.0233779	0.0338144	0.0379019	0.192358	0.0317306	FAIL	4.39349e-05
MAG143	d__Bacteria;p__Firmicutes_A;c__Clostridia;o__Oscillospirales;f__Acutalibacteraceae;g__Ruminococcus_E;s__Ruminococcus_E bromii_B	0	0	0.00644124	0	0.0117163	0.0741762	0	0	0	0	0	0	0.022169	0	0	0	0.0106459	0.0226535	0	0.0456164	0.0482634	0.0580992	0.0373042	0	0.00769448	0.020396	PASS	0.164027
MAG144	d__Bacteria;p__Firmicutes;c__Bacilli;o__Erysipelotrichales;f__Erysipelotrichaceae;g__Solobacterium;s__	0.045366	0.0229078	0.0401611	0.0574042	0.0304487	0.0429761	0.0739905	0.0432038	0.0471739	0.0280955	0.0438556	0.0490161	0.0790847	0.060893	0.0275323	0.0886023	0.0268333	0.0595889	0.0858128	0.08266	0.0623263	0.060272	0.0432649	0.0970262	0.0437166	0.0644914	PASS	0.0137451
MAG145	d__Bacteria;p__Firmicutes_A;c__Clostridia;o__Lachnospirales;f__Lachnospiraceae;g__Dorea;s__Dorea formicigenerans	0.0111469	0.0244616	0.0154524	0.0124557	0.0368766	0.0100657	0.0108279	0.0194168	0.0376357	0.022466	0.0442353	0.0153113	0.02128	0.0343674	0.0405022	0.0355365	0.0322453	0.0233734	0.0285281	0.0585501	0.022339	0.06023	0.0232041	0.0251649	0.021696	0.0337767	PASS	0.0285725
MAG146	d__Bacteria;p__Firmicutes_A;c__Clostridia;o__Peptostreptococcales;f__Anaerovoracaceae;g__;s__	0.0330099	0.0407365	0.0341836	0.029137	0.0928514	0.006702	0.0216763	0.0445648	0.00911368	0.0464547	0.0413808	0.078277	0.0635316	0.0762877	0.0749849	0.16484	0.0708164	0.049132	0.0477036	0.0570729	0.0377703	0.0367685	0.0339613	0.0660572	0.0398406	0.0649105	PASS	0.0553836
MAG147	d__Bacteria;p__Firmicutes_A;c__Clostridia;o__Oscillospirales;f__Ruminococcaceae;g__;s__	0.00413079	0.00653131	0	0	0.00466965	0	0.00357031	0	0.0133475	0.00978316	0.0558701	0	0.011009	0	0.00703259	0.154398	0.068944	0	0.0314248	0.0702599	0.0235816	0.0180789	0	0.039864	0.00815857	0.0353827	PASS	0.0597381
MAG148	d__Bacteria;p__Firmicutes_A;c__Clostridia;o__Oscillospirales;f__Oscillospiraceae;g__CAG-110;s__	0.0423195	0	0.014481	0	0.0182193	0.0256577	0.0278463	0	0.011003	0.0273263	0	0.0404442	0.0565046	0.0196249	0	0.00664905	0.0166381	0	0.165784	0	0	0	0.0995427	0.0645914	0.0172748	0.0357779	PASS	0.25297
MAG149	d__Bacteria;p__Bacteroidota;c__Bacteroidia;o__Bacteroidales;f__Muribaculaceae;g__C941;s__	0.0412415	0.0084026	0.0744008	0.0843566	0.317513	0.0842123	0.0445983	0.082557	0.0490724	0.0852505	0.0372902	0.0718023	0.0693598	0	0	0.0183338	0.00766995	0	0.0626172	0	0	0.0102906	0	0	0.0817248	0.0140226	FAIL	0.00914766
MAG150	d__Bacteria;p__Firmicutes_C;c__Negativicutes;o__Veillonellales;f__Dialisteraceae;g__Dialister;s__Dialister sp000434475	0.00430598	0.00757349	0.00607859	0	0.00821167	0.00683845	0.00993171	0.0656973	0.417889	0.0141622	0.62479	0.00930598	0.802956	1.92401	1.89335	1.16283	1.50957	2.04604	0.910791	1.16294	1.36985	1.06928	1.21505	1.30887	0.0978987	1.36463	PASS	2.0714e-09
MAG151	d__Bacteria;p__Firmicutes;c__Bacilli;o__RF39;f__CAG-611;g__CAG-877;s__	0.0139914	0.0528636	0.0206047	0.075009	0.0930288	0.0505995	0.0194871	0.0311258	0.0985761	0.0497403	0.0441053	0.0132015	0.052418	0.0272591	0.0135203	0.0678018	0.0404164	0.0521205	0.0577427	0.0427909	0.0610607	0.324468	0.0324396	0.0579938	0.0468611	0.0691693	PASS	0.384299
MAG152	d__Bacteria;p__Firmicutes_A;c__Clostridia;o__Oscillospirales;f__Acutalibacteraceae;g__Eubacterium_R;s__	0.221573	0.37654	0.348216	0.312633	0.390833	0.048256	0.83371	0.564119	0.0161747	0.035498	0.0569885	0.0258137	0.263292	0	0.00648656	0.0117032	0.103201	0	0.108666	0	0	0.038453	0	0.374595	0.269196	0.0755331	FAIL	0.0268216
MAG153	d__Bacteria;p__Cyanobacteria;c__Vampirovibrionia;o__Gastranaerophilales;f__Gastranaerophilaceae;g__UBA2883;s__	0	0	0	0.00772835	0.0341645	0	0.010212	0	0.00559057	0.0495218	0	0.00961405	0.0109943	0	0.0524143	0	0.020374	0.0097108	0.0217043	0	0	0.00736312	0.0109132	0.014525	0.00973594	0.0123333	PASS	0.682364
MAG154	d__Bacteria;p__Firmicutes_A;c__Clostridia;o__Lachnospirales;f__Lachnospiraceae;g__CAG-882;s__	0.336729	0	0	0	0.00761118	0.0159932	0	0	0	0.016997	0	0.0234096	0	0	0	0	0	0	0	0	0	0	0	0	0.033395	0	FAIL	0.240493
MAG155	d__Bacteria;p__Firmicutes;c__Bacilli;o__RF39;f__CAG-611;g__CAG-611;s__	0.0943591	0.123425	0.045377	0	0.0294621	0.0741563	0.0786611	0.126385	0.0309763	0	0.0617554	0	0.0346608	0	0	0.208144	0.00511427	0	0.104493	0.193177	0	0.0633724	0	0	0.0553798	0.0507468	FAIL	0.859707
MAG156	d__Bacteria;p__Firmicutes;c__Bacilli;o__RF39;f__CAG-1000;g__CAG-1000;s__	0.37381	0.0422247	0.165092	0.135664	0.145865	0.0718305	0.168058	0.0252821	0.126142	0.0168201	0.0431489	0.0718413	0.00982283	0	0	0	0.0165222	0	0.021566	0.115511	0	0	0	0	0.115482	0.0136185	FAIL	0.00249732
MAG157	d__Bacteria;p__Firmicutes_A;c__Clostridia;o__Lachnospirales;f__Lachnospiraceae;g__Agathobacter;s__	0.0138065	0	0.0118794	0.0118222	0.0109867	0.0137657	0.0216712	0.22372	0	0.0287104	0	0.0721598	0	0	0	0	0	0	0	0	0	0	0	0	0.0340435	0	FAIL	0.0738539
MAG158	d__Bacteria;p__Firmicutes_A;c__Clostridia;o__Lachnospirales;f__Lachnospiraceae;g__Coprococcus_B;s__	0.0996401	0.0656777	0.10354	0.112807	0.113059	0.173424	0.204266	0.069854	0.0731515	0.0885567	0.114378	0.168955	0.138943	0.0951831	0.128415	0.112085	0.061061	0.0404115	0.157191	0.175081	0.0588319	0.149747	0.155948	0.106802	0.115609	0.114975	FAIL	0.9722
MAG159	d__Bacteria;p__Spirochaetota;c__Spirochaetia;o__Treponematales;f__Treponemataceae;g__Treponema_D;s__Treponema_D succinifaciens	0.0133304	0.0472023	0	0.016594	0.011631	0.00938832	0.0882233	0.0261906	0.131395	0	0.00969229	0.0100177	0.00132219	0	0.00781313	0.048286	0.0177068	0.0094367	0.0538722	0.0117891	0.0316683	0.0590343	0.00937447	0.0742013	0.0303054	0.027042	FAIL	0.81459
MAG160	d__Bacteria;p__Firmicutes_A;c__Clostridia;o__Lachnospirales;f__Lachnospiraceae;g__CAG-882;s__	0.00874718	0	0.221721	0.0404999	0.0061637	0	0.119698	0	0.0384152	0.0149162	0.331177	0.103974	0.105122	0	0.087745	0.024123	0.0153774	0.0296764	0.00956472	0.0077363	0.0276888	0.0081968	0.0750519	0.030455	0.073776	0.0350614	FAIL	0.239503
MAG161	d__Bacteria;p__Firmicutes_A;c__Clostridia;o__4C28d-15;f__CAG-917;g__CAG-349;s__CAG-349 sp003539515	0.11053	0.0624234	0.025916	0.156207	0	0.0849928	0.067475	0.167766	0.0654159	0.0318814	0.113014	0.010714	0.0348128	0.00685167	0.0445846	0.213006	0.0414175	0.0139756	0.0731928	0.269738	0.137884	0.454757	0.014664	0.139233	0.0746947	0.120343	PASS	0.288622
MAG162	d__Bacteria;p__Spirochaetota;c__Spirochaetia;o__Treponematales;f__Treponemataceae;g__Treponema_D;s__	0.0548131	0.00755865	0.0243429	0.725915	0	0	0	0.384762	0	0.047077	0	0.00661028	0	0	0	0	0	0	0	0	0	0	0	0	0.104257	0	FAIL	0.120685
MAG163	d__Bacteria;p__Firmicutes;c__Bacilli;o__RF39;f__CAG-302;g__UBA6414;s__	0.0260017	0.0749716	0.0267343	0.0140521	0.051193	0.0533321	0.0303481	0.027183	0.0476138	0.0146447	0.0307535	0.0185299	0.149489	0.0381399	0.077778	0.255422	0.0497795	0.0339681	0.0738874	0.0705952	0.256505	0.0898504	0.102781	0.135575	0.0346132	0.111147	PASS	0.00266212
MAG164	d__Bacteria;p__Firmicutes_A;c__Clostridia;o__Oscillospirales;f__Oscillospiraceae;g__CAG-170;s__CAG-170 sp002404795	0.117893	0.0616957	0.101032	0.0857926	0.0804569	0.0917356	0.124699	0.109787	0.0888928	0.0609041	0.0759541	0.0568889	0.0903632	0.11514	0.132953	0.316777	0.10273	0.0888638	0.129612	0.406598	0.0890478	0.13199	0.0588604	0.145089	0.0879777	0.150669	PASS	0.0520541
MAG165	d__Bacteria;p__Bacteroidota;c__Bacteroidia;o__Bacteroidales;f__Bacteroidaceae;g__Prevotellamassilia;s__	0.0161574	0.187838	0	0.105337	0.117901	0.254605	0.0175509	0.994526	0.369089	0.0575747	0.0816129	1.1401	0.0186924	0.541677	0.232466	0.260295	0.148283	0.993451	0.452415	0.24317	0.718885	0.268177	0.0749632	0.559983	0.278524	0.376038	PASS	0.488533
MAG166	d__Bacteria;p__Firmicutes_A;c__Clostridia;o__Oscillospirales;f__Ruminococcaceae;g__UBA1448;s__	0.0106881	0.0120987	0.037399	0.0113665	0.0280132	0.00665561	0.0116526	0.0174835	0.0176842	0.0292868	0.0210957	0.0198235	0.0688972	0.0271415	0.0565601	0.0159683	0.0324075	0.0282342	0.0277594	0.0143285	0.0254653	0.0389852	0.0380177	0.0294874	0.018604	0.0336044	PASS	0.00890621
MAG167	d__Bacteria;p__Firmicutes_A;c__Clostridia;o__Lachnospirales;f__Lachnospiraceae;g__UBA2882;s__UBA2882 sp900317505	0	0.0631707	0	0	0.0503817	0	0.00730065	0	0	0.0182564	0.0112839	0	0.0896176	0.0226818	0	0.0397393	0.0118414	0	0.0174542	0.0120384	0.0327918	0.0166887	0.0265273	0.0243149	0.0125328	0.0244746	PASS	0.210862
MAG168	d__Bacteria;p__Firmicutes_A;c__Clostridia;o__Lachnospirales;f__Lachnospiraceae;g__CAG-590;s__CAG-590 sp003530125	0.00272352	0	0.0193863	0	0.00865249	0	0.00753288	0.0162502	0.010062	0.0235496	0.0217153	0.00580748	0.0286042	0.0173265	0.0500794	0.0168661	0.0235892	0.0350495	0.0123092	0.0188998	0.0123073	0.0139388	0.0262098	0.031394	0.00963998	0.0238811	PASS	0.00209698
MAG169	d__Bacteria;p__Firmicutes_A;c__Clostridia;o__Oscillospirales;f__Ruminococcaceae;g__;s__	0.0188964	0.00805043	0.0341193	0	0.00661762	0	0.0270393	0	0.0108637	0.0427141	0.0241779	0.021491	0	0.0859656	0.122838	0.0149317	0.0586852	0	0.0168696	0	0.0159033	0	0	0.00986676	0.0161642	0.0270884	PASS	0.386627
MAG170	d__Bacteria;p__Bacteroidota;c__Bacteroidia;o__Bacteroidales;f__Bacteroidaceae;g__Prevotella;s__Prevotella sp000436915	0.107049	0.224718	0.191855	0.134556	0.108617	0.10127	0.0538552	0.110064	0.212422	0.434978	0.365218	0.226779	0.102621	0.33337	0.966872	0.0976026	0.211071	0.508378	0.140888	0.0345218	0.247737	0.220251	0.114827	0.153371	0.189282	0.260959	PASS	0.384849
MAG171	d__Bacteria;p__Firmicutes;c__Bacilli;o__RF39;f__CAG-1000;g__CAG-605;s__CAG-605 sp000433255	0.0627993	0.154859	0.116017	0.0404024	0.183576	0.189807	0.150915	0.129953	0.19904	0.0820587	0.141736	0.0532595	0.148481	0.0279215	0.0251746	0.132692	0.0717311	0.0121393	0.12595	0.0798794	0.236202	0.0816305	0.078073	0.226647	0.125369	0.103877	FAIL	0.424612
MAG172	d__Bacteria;p__Firmicutes_A;c__Clostridia;o__Oscillospirales;f__Oscillospiraceae;g__UBA1777;s__	0.00966422	0.00744024	0	0	0	0.0144605	0	0.00665029	0.023846	0.00810356	0.0111668	0	0.00413426	0	0.00755847	0.0752384	0.00639706	0	0.0918336	0.00885287	0.0154041	0.0279761	0.00526548	0.0451366	0.00677764	0.0239831	PASS	0.0737125
MAG173	d__Bacteria;p__Firmicutes;c__Bacilli;o__RFN20;f__CAG-288;g__;s__	0.0448041	0.0576644	0.0723595	0.047388	0.0704034	0.110751	0.0384378	0.0350486	0.0793599	0.0604576	0.0391769	0.0479542	0.086421	0.0253574	0.0194641	0.135847	0.0343751	0.018802	0.050543	0.361375	0.033783	0.118832	0.0449867	0.0884553	0.0586504	0.0848534	PASS	0.364253
MAG174	d__Bacteria;p__Cyanobacteria;c__Vampirovibrionia;o__Gastranaerophilales;f__Gastranaerophilaceae;g__Zag1;s__Zag1 sp001765415	0.0256725	0.139208	0.113934	0.155905	0.188034	0.174114	0.114458	0.0671492	0.120746	0.132412	0.0278434	0.0310863	0.0338901	0.257646	0.176909	0.583982	0.0834768	0.184696	0.0446512	0.177633	0.214824	0.524596	0.0818079	0.0429265	0.107547	0.200586	PASS	0.103984
MAG175	d__Bacteria;p__Firmicutes;c__Bacilli;o__Lactobacillales;f__Lactobacillaceae;g__Lactobacillus;s__	0.010797	0.0511828	0	0.00722801	0.0337886	0.015254	0.0196959	0.0232291	0.0840616	0.247509	0.0532462	0.097915	0.0404324	0	0.0322134	0	0.0198804	0.0387032	0	0.0209839	0.0227067	0.0379249	0.131483	0	0.0536589	0.028694	FAIL	0.275049
MAG176	d__Bacteria;p__Firmicutes_A;c__Clostridia;o__TANB77;f__CAG-508;g__CAG-245;s__	0.0567507	0.0802183	0.0525699	0.455096	0.330949	0.168504	0.0719256	0.0286858	0.0446481	0.16574	0.0799561	0.0366873	0.251009	0.325224	0.0414204	0.097593	0.0497046	0.01718	0.111139	0.0252721	0.0413409	0.0365503	0.236989	0.152275	0.130978	0.115475	FAIL	0.753191
MAG177	d__Bacteria;p__Actinobacteriota;c__Coriobacteriia;o__Coriobacteriales;f__Atopobiaceae;g__;s__	0.00733015	0	0.01193	0	0.00979186	0	0.00919823	0	0.00577356	0.0116439	0.0138907	0	0.0470462	0.0183041	0.0121815	0.0236973	0.0236059	0.00783218	0.0472544	0.013391	0.0142353	0.0264474	0.0246117	0.0253147	0.00579654	0.0236601	PASS	0.000166571
MAG178	d__Bacteria;p__Firmicutes_A;c__Clostridia;o__TANB77;f__CAG-508;g__CAG-245;s__CAG-245 sp000435175	0.00708701	0.0493869	0.0226281	0.0307239	0.0462364	0.0448967	0.0250841	0.0148121	0.0786946	0.0326781	0.103736	0.0168647	0.147889	0.156416	0.141897	0.549775	0.116084	0.0811446	0.1261	0.0778228	0.244138	0.143461	0.0893003	0.109896	0.0394024	0.165327	PASS	0.00322232
MAG179	d__Bacteria;p__Firmicutes_A;c__Clostridia;o__Lachnospirales;f__Lachnospiraceae;g__Agathobacter;s__Agathobacter sp900317585	0.0634689	1.15328	0.212073	0.0978103	0.0718576	0.855491	0.173804	0.0735164	0.124116	0.470642	0.26168	0.165856	0.0835639	0.100813	0.035835	0.0371445	0.160964	0.107077	0.028962	0.0374831	0.041867	0.0790553	0.100384	0.0514535	0.3103	0.0720502	FAIL	0.0281464
MAG180	d__Bacteria;p__Firmicutes;c__Bacilli;o__RF39;f__CAG-611;g__CAG-877;s__	0.00272931	0	0	0.080982	0.0178193	0.353671	0.00931626	0	0	0	0	0	0	0	0	0	0	0	0	0	0	0	0	0	0.0387098	0	FAIL	0.201459
MAG181	d__Bacteria;p__Firmicutes_A;c__Clostridia;o__Lachnospirales;f__Lachnospiraceae;g__Eubacterium_F;s__	0.011923	0	0.00900697	0	0.0321932	0.00510375	0.0050977	0.0261641	0	0	0.00274322	0.0160915	0.00304455	0	0	0.0221242	0	0	0.0885549	0.0290676	0	0	0	0	0.00902695	0.0118993	PASS	0.727923
MAG182	d__Bacteria;p__Firmicutes_A;c__Clostridia;o__Oscillospirales;f__Oscillospiraceae;g__CAG-103;s__CAG-103 sp900317855	0.0581927	0.0436737	0.0689595	0.019716	0.0867249	0.0727098	0.0188499	0.0311561	0.0587361	0.0157391	0.152584	0.0333851	0.0280076	0.0776436	0.167157	0.153503	0.170167	0.118893	0.0663558	0.122465	0.119993	0.0518132	0.0399413	0.274478	0.0550356	0.115868	PASS	0.0149272
MAG183	d__Bacteria;p__Bacteroidota;c__Bacteroidia;o__Bacteroidales;f__Bacteroidaceae;g__Prevotella;s__Prevotella sp900315635	0	0	0	0	0	0	0	0	0	0	0	0	0.0121305	0	0.227413	0	0.0194614	0.823515	0	0	0.69265	0	0.0240972	0	0	0.149939	PASS	0.0895903
MAG184	d__Bacteria;p__Campylobacterota;c__Campylobacteria;o__Campylobacterales;f__Campylobacteraceae;g__Campylobacter;s__	1.16111	0.0511618	0.0820327	0.278412	0.0714368	0.0567385	0.0815032	0.0707647	0.160738	0.638529	0.147403	0.0527829	0.00751582	0.00563032	0.0405753	0.0490072	0.0916298	0.0623336	0.95273	0.0165116	0.0261176	0.0311577	0.0360626	0.014686	0.237718	0.111163	FAIL	0.316734
MAG185	d__Bacteria;p__Firmicutes_A;c__Clostridia;o__Oscillospirales;f__Oscillospiraceae;g__CAG-110;s__	0	0	0	0	0	0	0	0.366028	0	0	0	0	0	0	0	0	0	0	0	0	0	0	0	0	0.0305024	0	FAIL	0.328183
MAG186	d__Bacteria;p__Firmicutes_A;c__Clostridia;o__Lachnospirales;f__Lachnospiraceae;g__Acetatifactor;s__	0.0505473	0	0.0304502	0.0342991	0.0164753	0.063219	0.00535652	0.0294548	0.0252768	0	0.00546752	0.0628336	0	0	0	0	0	0	0	0	0	0	0	0	0.0269483	0	FAIL	0.000482102
MAG187	d__Bacteria;p__Firmicutes;c__Bacilli;o__RFN20;f__CAG-288;g__UBA7642;s__	0	0.0235719	0	0	0.00941454	0.012962	0	0.0108155	0	0	0.0637724	0	0.015014	0.0216943	0.0289774	0.0345696	0.045627	0.010129	0.0364676	0.0121532	0.0426367	0.0068019	0.0141343	0.0362392	0.0100447	0.0253703	PASS	0.0309304
MAG188	d__Bacteria;p__Firmicutes;c__Bacilli;o__RFN20;f__CAG-826;g__;s__	1.11289	0.141928	0.520672	0.0520545	0.10059	0.0937189	0.138388	0.101193	0.03068	0.051473	0.119315	0.0991908	0	0	0	0	0.0329236	0	0	0	0	0	0	0	0.213508	0.00274363	FAIL	0.0281967
MAG189	d__Bacteria;p__Spirochaetota;c__Spirochaetia;o__Treponematales;f__Treponemataceae;g__Treponema_D;s__Treponema_D berlinense	0.110014	0.0495532	0.142041	0.128855	0.0527917	0.168668	0.0280999	0.0325983	0.185755	0.0418023	0.012227	0.0865508	0.020879	0.0111294	0.0253355	0.159303	0.0671306	0.0362764	0.07855	0.0468979	0.0863887	0.0210641	0.0250095	0.0705092	0.0865797	0.0540394	FAIL	0.133558
MAG190	d__Bacteria;p__Firmicutes;c__Bacilli;o__Mycoplasmatales;f__Metamycoplasmataceae;g__UBA710;s__	0.294469	0.605917	0.179619	0.0297353	0.0293279	0.0278864	0.147614	0.0900544	0.0471046	0.0775435	0.125099	0.031894	0.00639904	0.00999148	0.02563	0.295872	0.0322346	0.00646485	0.0219043	0.0477373	0.0485316	0.00815455	0.0467929	0.343044	0.140522	0.0743964	FAIL	0.271935
MAG191	d__Bacteria;p__Bacteroidota;c__Bacteroidia;o__Bacteroidales;f__Bacteroidaceae;g__Prevotella;s__Prevotella sp000434515	1.3309	2.25867	1.6705	1.51576	1.88972	0.710445	1.42625	1.0686	2.86338	1.73956	1.99431	0.92932	2.62659	4.71728	3.37334	1.30838	3.58214	3.95667	1.70827	1.27004	3.07198	2.41372	4.89417	3.62192	1.61645	3.04537	PASS	0.00140975
MAG192	d__Bacteria;p__Firmicutes;c__Bacilli;o__RFN20;f__CAG-288;g__UBA7642;s__	0.00598256	0.0474874	0.0464488	0.0346363	0.0307321	0.0523495	0.0203113	0.0699438	0.0325112	0.0318622	0.0498887	0.00594202	0.0785991	0.152578	0.0954423	0.117533	0.084034	0.0556057	0.0578143	0.0398476	0.0861903	0.0996468	0.0458768	0.145907	0.0356746	0.0882563	PASS	0.000218006
MAG193	d__Bacteria;p__Firmicutes_A;c__Clostridia;o__Oscillospirales;f__Oscillospiraceae;g__UBA1777;s__	0.137833	0.0827734	0.0570895	0.0871885	0.0808898	0.0869662	0.0181109	0.186705	0.0400151	0.0469832	0.0280086	0.0682384	0.0358244	0.011309	0.0198681	0.068651	0.0167304	0.0108453	0.0363444	0.0937607	0.0259889	0.0419418	0.0128556	0.0607675	0.0767335	0.0362406	FAIL	0.0165516
MAG194	d__Bacteria;p__Firmicutes_A;c__Clostridia;o__Oscillospirales;f__Acutalibacteraceae;g__Eubacterium_R;s__	0.00972743	0.00924748	0.0137981	0.0246191	0.00807599	0.0376588	0.0147985	0	0.0110261	0.0534091	0	1.51951	0.0131058	0	0	0	0	0	0.0185737	0.0424328	0	0.0293626	0	0.034575	0.141823	0.0115042	FAIL	0.310019
MAG195	d__Bacteria;p__Proteobacteria;c__Gammaproteobacteria;o__Burkholderiales;f__Burkholderiaceae;g__CAG-521;s__	0.0177959	0.0165132	0.0152695	0.0246465	0.0109271	0.0227177	0.0299598	0.0118349	0.0289858	0.0168804	0.00576102	0.018617	0	0.0236111	0.00682052	0.0172658	0.00768618	0.0101352	0.0208387	0.0158858	0.0232946	0.0128086	0.0278543	0.00913952	0.0183257	0.0146117	FAIL	0.254958
MAG196	d__Bacteria;p__Bacteroidota;c__Bacteroidia;o__Bacteroidales;f__Bacteroidaceae;g__Prevotella;s__Prevotella sp002299275	0.174671	0.163102	0.0542383	0.349076	0.294087	0.0978061	0.0792334	0.0487024	0.118657	0.11705	0.0404182	0.0401012	0.118118	0.0405428	0.081347	0.0268001	0.046661	0	0.0699627	0	0	0.0825239	0.0631602	0	0.131428	0.044093	FAIL	0.0102815
MAG197	d__Bacteria;p__Proteobacteria;c__Alphaproteobacteria;o__RF32;f__CAG-239;g__CAG-495;s__	0.0226404	0	0	0.039258	0	0.0297188	0.190324	0.018562	0.0442292	0.00785267	0.010542	0	0.0019565	0	0	0.0680212	0	0.00530312	0.0225324	0.251627	0	0	0	0	0.0302606	0.02912	FAIL	0.965352
MAG198	d__Bacteria;p__Bacteroidota;c__Bacteroidia;o__Bacteroidales;f__Bacteroidaceae;g__Prevotella;s__	0.24695	0.173136	0.447126	0.493117	0.249426	0.23908	0.349102	0.312811	0.191382	0.146377	0.0493186	0.348603	0.12628	0	0.033446	0.0580185	0.0525069	0	0.127833	0.0712671	0.0255131	0.0900575	0.0561135	0.0563298	0.270536	0.0581138	FAIL	1.5395e-05
MAG199	d__Archaea;p__Euryarchaeota;c__Methanobacteria;o__Methanobacteriales;f__Methanobacteriaceae;g__Methanobrevibacter_A;s__	0.0169661	0.0200259	0.00647575	0.0180866	0	0.0147111	0.0297256	0.0188282	0.0062755	0.0273581	0.00841418	0.0125065	0	0	0	0	0.00353308	0	0.0294056	0.00602091	0	0	0	0.0111902	0.0149478	0.00417914	FAIL	0.00625628
MAG200	d__Bacteria;p__Firmicutes_A;c__Clostridia;o__TANB77;f__CAG-508;g__;s__	0.00732923	0.0588609	0	0	0.166879	0.057114	0.0238989	0.0184548	0.00739093	0.0137912	0.020365	0.0255553	0.0217868	0	0	0	0.025012	0	0.0286656	0	0	0.00720567	0	0.0561628	0.0333032	0.0115694	FAIL	0.143307
MAG201	d__Bacteria;p__Firmicutes_A;c__Clostridia;o__Lachnospirales;f__Lachnospiraceae;g__Blautia_A;s__	0.0778963	0.0875355	0.371132	0.15583	0.168113	0.034827	0.0743021	0.118739	0.0782962	0.172793	0.128665	0.109416	0.368774	0.0817775	0.181131	0.0676327	0.137699	0.0767419	0.112338	0.0563657	0.0473242	0.13114	0.117935	0.0886539	0.131462	0.122293	FAIL	0.797432
MAG202	d__Bacteria;p__Cyanobacteria;c__Vampirovibrionia;o__Gastranaerophilales;f__Gastranaerophilaceae;g__UBA791;s__	0.0152763	0.0235446	0.0181403	0.0521888	0	0.00812628	0.0656423	0.0286597	0	0.0768012	0.00723481	0.013163	0	0	0	0.00637898	0	0	0.0265682	0	0	0	0	0	0.0257314	0.0027456	FAIL	0.00696235
MAG203	d__Bacteria;p__Firmicutes_A;c__Clostridia;o__Lachnospirales;f__Lachnospiraceae;g__Agathobacter;s__	0.507822	0.109862	0.304833	0.198246	0.199557	0.0394406	0.0819447	0.0351729	0.402674	0.139382	0.303617	0.192113	0.0200393	0.0337739	0.097215	0.121934	0.117885	0.0849363	0.0946804	0.299765	0.148197	0.0171789	0.103756	0.287407	0.209555	0.118897	FAIL	0.082161
MAG204	d__Bacteria;p__Cyanobacteria;c__Vampirovibrionia;o__Gastranaerophilales;f__Gastranaerophilaceae;g__UBA6984;s__UBA6984 sp003258725	0.00366008	0	0.00690886	0.0112085	0.0129483	0	0.0201461	0.0205857	0.0204841	0	0.0136613	0.00636065	0.313646	0	0	0.0249701	0	0	0.0323564	0.263435	0.0259017	0.071248	0.00511378	0.241556	0.00966363	0.0815189	PASS	0.047409
MAG205	d__Bacteria;p__Spirochaetota;c__Spirochaetia;o__Treponematales;f__Treponemataceae;g__Treponema_D;s__	0.0920834	0.0068222	0.0131579	0.0246604	0.00575034	0.00765841	0.013141	0.00849492	0.00827944	0	0	0.00493631	0	0	0	0	0	0	0	0	0	0	0	0	0.0154154	0	FAIL	0.0441956
MAG206	d__Bacteria;p__Firmicutes;c__Bacilli;o__RFN20;f__CAG-288;g__UBA7642;s__	0.0222687	0.0313035	0.0261728	0.0170237	0.0457645	0.0219115	0.0172824	0.00816802	0.0448065	0.0492316	0.0179916	0.0245304	0.0137795	0.332523	0.151761	0.0338783	0.109479	0.0836666	0.0215743	0.0108375	0.0505434	0.070836	0.051173	0.0241219	0.0272046	0.0795144	PASS	0.0592504
MAG207	d__Bacteria;p__Firmicutes;c__Bacilli;o__RF39;f__CAG-611;g__CAG-877;s__	0	0	0	0	0	0	0	0	0.0227503	0	0.00808356	0	0	0.016706	0.0164124	0	0	0	0.00648017	0	0.111833	0.155179	0	0.0231447	0.00256949	0.0274796	PASS	0.107872
MAG208	d__Bacteria;p__Spirochaetota;c__Spirochaetia;o__Treponematales;f__Treponemataceae;g__Treponema_D;s__	0.0768399	0.411339	0.101272	0.0224228	0.158003	0.239353	0.0955945	0.0837283	0.0475123	0.034904	0.0145597	0.10378	0.0595514	0	0	0.0171196	0.00770754	0	0.0129379	0.059621	0	0.00764774	0	0.016101	0.115776	0.0150572	FAIL	0.00574925
MAG209	d__Bacteria;p__Firmicutes_A;c__Clostridia;o__Lachnospirales;f__Lachnospiraceae;g__Agathobacter;s__	0.211533	0.144028	0.1983	0.200606	0.108223	0.0754393	0.271332	1.46703	0.387103	0.0417286	0.0203883	0.401763	0.292804	0.020399	0.0159707	0.198128	0.0365607	0	0.293652	0.70664	0.0193731	0.51103	0	0.0315643	0.293956	0.177177	FAIL	0.38212
MAG210	d__Bacteria;p__Bacteroidota;c__Bacteroidia;o__Bacteroidales;f__Muribaculaceae;g__UBA7173;s__	0.0181392	0.006137	0.00826476	0.0144811	0.0100294	0.00554683	0.0187033	0.00684488	0.00556477	0.0114287	0	0.025324	0.0110048	0.0168628	0.0134385	0.0818818	0.0170703	0.00803398	0.0183217	0.0276905	0.0154186	0.0734886	0.0104405	0.0396079	0.010872	0.0277717	PASS	0.0339109
MAG211	d__Bacteria;p__Firmicutes_A;c__Clostridia;o__Lachnospirales;f__Lachnospiraceae;g__TF01-11;s__	0.00987536	0.0124645	0.0566306	0	0.0464986	0.0284647	0.0191332	0	0.0142979	0.0297952	0.021023	0.0664023	0	0	0	0	0	0	0	0	0	0	0	0	0.0253821	0	FAIL	0.000450424
MAG212	d__Bacteria;p__Firmicutes;c__Bacilli;o__RF39;f__CAG-1000;g__CAG-605;s__CAG-605 sp000433475	0.00476582	0.0324894	0.0225315	0.0226207	0.0405891	0.0984433	0.0443087	0.0202383	0.222834	0.0279525	0.139746	0.0182776	0.460714	0.428582	0.142153	0.0714014	0.30734	0.12959	0.741204	0.204928	0.499941	0.50221	0.239379	0.680645	0.0578998	0.367341	PASS	0.000110338
MAG213	d__Bacteria;p__Firmicutes;c__Bacilli;o__RF39;f__CAG-611;g__CAG-988;s__CAG-988 sp003149915	0.0338281	0.0580476	0	0.0171137	0.0327647	0.0713224	0.00514357	0	0.0126213	0	0.0233653	0.00912027	0.0772191	0.139683	0.00832172	1.17445	0.0139828	0.20769	0.0078806	0.0194666	0.172767	0.013677	0	0.0151208	0.0219439	0.154188	PASS	0.179274
MAG214	d__Bacteria;p__Proteobacteria;c__Alphaproteobacteria;o__Rickettsiales;f__;g__;s__	0.00537086	0	0	0	0	0	0.281722	0.00966838	0	0	0.00436925	0	0.00987358	0	0	0	0	0	0.0159944	0	0	0	0	0	0.0250942	0.00215566	FAIL	0.337513
MAG215	d__Bacteria;p__Firmicutes_A;c__Clostridia;o__Oscillospirales;f__Oscillospiraceae;g__Oscillibacter;s__	0.0120246	0.0420291	0.0276258	0.0103187	0.0492217	0.0147413	0.0120997	0.024388	0.0622961	0	0.0542519	0.011397	0.0541652	0.0722074	0.0514812	0.0531191	0.0608834	0.114945	0.0272694	0.0482641	0.0712848	0.0439991	0.0300267	0.0736736	0.0266995	0.0584433	PASS	0.00177953
MAG216	d__Bacteria;p__Firmicutes_C;c__Negativicutes;o__Selenomonadales;f__Selenomonadaceae;g__;s__	0.00564985	0.0174324	0.0641391	0	0.0773956	0.00675911	0.0266346	0	0.0285984	0.0131118	0.0604117	0	0.0147177	0.608692	0.164519	0.0684319	0.293731	0.969815	0.0430415	0.0210854	0.029026	0.00862416	0.0553942	0.0210741	0.025011	0.191513	PASS	0.0694007
MAG217	d__Bacteria;p__Proteobacteria;c__Gammaproteobacteria;o__Enterobacterales;f__Succinivibrionaceae;g__Ruminobacter_A;s__	0.0143764	0	0.293443	0.167305	0.27807	0.061371	0.00652877	0.0177706	0.127323	0	0.368244	0	0	0	0	0	0	0	0	0	0	0	0	0	0.111203	0	FAIL	0.00904528
MAG218	d__Bacteria;p__Firmicutes_A;c__Clostridia;o__Peptostreptococcales;f__Anaerovoracaceae;g__;s__	0.0329913	0.0134974	0.0163876	0.012395	0.026388	0.0286998	0.0299116	0.0182231	0.0278273	0.00730995	0.016381	0.0211487	0.00423916	0	0	0.00513598	0.00372765	0	0.00734542	0.0126578	0	0	0	0	0.0209301	0.00275883	FAIL	5.85444e-07
MAG219	d__Bacteria;p__Cyanobacteria;c__Vampirovibrionia;o__Gastranaerophilales;f__Gastranaerophilaceae;g__Zag111;s__	0.0702282	0	0	0.041507	0	0	0	0	0	0.0225552	0	0.0535186	0	0	0	0	0	0	0	0	0	0	0	0	0.0156507	0	FAIL	0.0440804
MAG220	d__Bacteria;p__Firmicutes_A;c__Clostridia;o__Lachnospirales;f__Lachnospiraceae;g__Blautia_A;s__	0.0108327	0.00920034	0.00893311	0.0212081	0.0135019	0	0	0.0120714	0	0.0136355	0.00659971	0.0201141	0.0183332	0.0109213	0.0194048	0.0273635	0.0185516	0.00536235	0.0196373	0.0069562	0.015103	0.0165251	0.0238421	0.0102472	0.00967473	0.0160206	PASS	0.0349981
MAG221	d__Bacteria;p__Firmicutes_A;c__Clostridia;o__4C28d-15;f__UBA1242;g__UBA11490;s__	0	0	0	0	0	0.102498	0.047613	0	0.0116453	0	0	0	0.0115762	0	0	0	0	0	0.0288984	0.102879	0	0.00461969	0	0	0.0134797	0.0123311	FAIL	0.927364
MAG222	d__Bacteria;p__Spirochaetota;c__Spirochaetia;o__Treponematales;f__Treponemataceae;g__Treponema_D;s__Treponema_D porcinum	0.163479	0.0909546	0.181577	0.0450236	0.164918	0.0737291	0.109646	0.0369017	0.0719813	0.0677994	0.0408333	0.0200505	0.0177354	0.00886557	0.00959561	0.117145	0.0355735	0.0121424	0.033574	0	0.100927	0.0498206	0.0234152	0.0251255	0.0889078	0.0361599	FAIL	0.0112033
MAG223	d__Bacteria;p__Cyanobacteria;c__Vampirovibrionia;o__Gastranaerophilales;f__Gastranaerophilaceae;g__UBA6984;s__	0	0	0	0	0	0	0.0183938	0.021749	0	0.0364313	0	0	0	0	0	0.0468483	0	0	0.103168	0.222395	0	0	0	0	0.00638117	0.0310343	PASS	0.22896
MAG224	d__Bacteria;p__Bacteroidota;c__Bacteroidia;o__Bacteroidales;f__Bacteroidaceae;g__Prevotella;s__	0.0690484	0.0131711	0.0363756	0.0710719	0.0502116	0.00825945	0.0335821	0.0682862	0.0122729	0.0511504	0	0.184988	0.00944959	0.0134268	0.0294508	0.0181865	0.0162068	0.0182103	0	0.00995676	0.0419759	0	0.0516865	0.0441468	0.0498681	0.0210581	FAIL	0.0693884
MAG225	d__Bacteria;p__Firmicutes;c__Bacilli;o__Lactobacillales;f__Lactobacillaceae;g__Lactobacillus_H;s__Lactobacillus_H reuteri	0.878854	1.68745	1.63833	0.997275	0.827145	0.701655	1.25425	1.02123	0.313965	0.954842	0.973814	1.76391	0.310824	0.526072	0.766212	0.546396	0.715301	0.23805	1.12543	0.316667	0.426623	0.479135	0.861508	0.515139	1.08439	0.568946	FAIL	0.00178484
MAG226	d__Bacteria;p__Firmicutes_A;c__Clostridia;o__Lachnospirales;f__Lachnospiraceae;g__Agathobacter;s__	0.0429248	0.0582563	0	0	0.0675432	0.00524084	0.0714052	0.0101514	0.0299792	0.0152923	0.00843262	0.0414192	0.0386443	0.0350433	0.0179555	0.157904	0.00742675	0.0300564	0.049622	0.0307605	0.0258988	0.0374101	0.0269229	0.0212171	0.0292204	0.0399051	PASS	0.438295
MAG227	d__Bacteria;p__Firmicutes;c__Bacilli;o__RF39;f__CAG-822;g__;s__	0.190401	0.0179227	0.0667504	0.0234666	0	0	0.00965321	0	0.0118383	0.0451295	0	0	0	0	0	0	0	0	0	0	0	0	0	0	0.0304301	0	FAIL	0.0663063
MAG228	d__Bacteria;p__Firmicutes;c__Bacilli;o__Lactobacillales;f__Streptococcaceae;g__Streptococcus;s__Streptococcus sp002300045	0.735913	0.254239	1.1361	0.385935	0.841812	0.120532	0.280765	0.376628	0.0587372	0.112703	0.142056	0.13165	0.0224476	0.182408	0.274491	0.124732	0.047756	0.091944	0.0541636	0.0189393	0.021998	0.0208916	0.298664	0.0936499	0.381422	0.10434	FAIL	0.0134917
MAG229	d__Bacteria;p__Bacteroidota;c__Bacteroidia;o__Bacteroidales;f__Muribaculaceae;g__CAG-279;s__	0.0375072	0.0431673	0.0149938	0.0286736	0.0377672	0.0406281	0.0332309	0.0471641	0	0.0262436	0	0.0180224	0.0570562	0.0263484	0.120099	0.331767	0.021446	0.0228386	0.0153775	0.0717819	0.0670506	0.0649813	0.0454832	0.161349	0.0272832	0.0837982	PASS	0.0417383
MAG230	d__Bacteria;p__Campylobacterota;c__Campylobacteria;o__Campylobacterales;f__Helicobacteraceae;g__Helicobacter_F;s__Helicobacter_F sp002287135	0.00769067	0.0139044	0.045611	0.0103007	0	0.0330945	0.0103914	0	0	0	0.0139467	0	0.00538235	0	0.0117435	0.00774144	0.00525194	0.00714736	0.0122314	0.19964	0.0772005	0.0131231	0	0.0152028	0.011245	0.0295554	PASS	0.295345
MAG231	d__Bacteria;p__Firmicutes_A;c__Clostridia;o__Oscillospirales;f__Oscillospiraceae;g__F23-B02;s__	0.684141	0.43452	0.263528	0.0765421	0.25775	0.986517	0.242815	0.404242	0.718022	0.105438	0.52032	0.0639847	0.0362406	0.0465274	0.0145099	0.177116	0.146024	0.0083521	0.0772526	1.88678	0.0376069	0.146921	0.0614228	0.0139201	0.396485	0.221056	FAIL	0.322877
MAG232	d__Bacteria;p__Bacteroidota;c__Bacteroidia;o__Bacteroidales;f__Bacteroidaceae;g__F0040;s__	0.0475093	0.233674	0.295138	0.0685963	0.621975	0.159328	0.0500853	0.592605	0.115454	0.101725	0.027201	0.102176	0.0876117	0	0	0	0.0301718	0	0.0138802	0	0	0	0	0	0.201289	0.010972	FAIL	0.00425585
MAG233	d__Bacteria;p__Cyanobacteria;c__Vampirovibrionia;o__Gastranaerophilales;f__;g__;s__	0.00928851	0.0111342	0.0176756	0.0386262	0.0107287	0.0336265	0.0173135	0.0229468	0.00479771	0	0.00380923	0.0568261	0.118921	0	0	0.00461585	0	0	0	0.0234071	0	0	0	0	0.0188978	0.0122453	FAIL	0.551619
MAG234	d__Bacteria;p__Firmicutes_A;c__Clostridia;o__Lachnospirales;f__Lachnospiraceae;g__CAG-303;s__	0.155557	0	0.149307	0	0	0	0.0185121	0	0	0	0	0	0	0	0	0	0	0	0	0	0	0	0	0	0.026948	0	FAIL	0.127059
MAG235	d__Archaea;p__Thermoplasmatota;c__Thermoplasmata;o__Methanomassiliicoccales;f__Methanomethylophilaceae;g__;s__	0	0.0374242	0	0.0187831	0	0.0345099	0	0.0143838	0.0197322	0.0261982	0.0332104	0	0.00243928	0	0	0	0	0	0.0311677	0	0	0	0.0111535	0.0199945	0.0153535	0.00539624	FAIL	0.0716245
MAG236	d__Bacteria;p__Firmicutes;c__Bacilli;o__Erysipelotrichales;f__Erysipelotrichaceae;g__;s__	0.0182675	0.0173228	0.0190834	0.00922071	0.0200459	0.0329165	0.0217935	0.0172659	0.0111141	0.017827	0.0117059	0.0139257	0.019418	0.0106207	0.0140533	0.027031	0.00917368	0	0.0132038	0.019693	0	0.0168978	0.0069088	0.0135242	0.0175408	0.0125437	FAIL	0.0994347
MAG237	d__Bacteria;p__Firmicutes;c__Bacilli;o__RFN20;f__CAG-826;g__UBA4951;s__	0	0	0	0	0	0	0.0208886	0	0.00566325	0	0.00546321	0.00358025	0.517781	0.0415302	0.160045	0	0.572499	0	0.123732	0.128228	0.0106872	0.392682	0.407866	0.586484	0.00296628	0.245128	PASS	0.00161058
MAG238	d__Bacteria;p__Firmicutes_A;c__Clostridia;o__Oscillospirales;f__Ruminococcaceae;g__Gemmiger;s__	0.0188309	0.0100104	0.0126448	0.0120442	0.0175734	0.00965621	0.0157529	0.0660617	0.0158289	0.053238	0.012638	0.0268786	0.139257	0.0507108	0.153367	0.0229543	0.174622	0.108271	0.0799271	0.0154501	0.0187708	0.076781	0.183588	0.0696521	0.0225965	0.0911126	PASS	0.00106128
MAG239	d__Bacteria;p__Firmicutes;c__Bacilli;o__RF39;f__CAG-302;g__CAG-914;s__CAG-914 sp000437895	0.0303831	0.0782147	0.012679	0.0287204	0.098378	0.813731	0.196062	0.18171	0.0382037	0.0282743	0.263937	0.0207536	0.01176	0	0	0	0.0135102	0	0.0318528	0.0176555	0.0322392	0.0334302	0	0	0.149254	0.011704	FAIL	0.0460265
MAG240	d__Bacteria;p__Firmicutes_A;c__Clostridia;o__Lachnospirales;f__Lachnospiraceae;g__COE1;s__	0.0610819	0	0.0172671	0.00965149	0.0564542	0.0280339	0.00438236	0	0	0.0109044	0	0.114329	0	0	0	0	0	0	0	0	0	0	0	0	0.0251753	0	FAIL	0.0216831
MAG241	d__Bacteria;p__Proteobacteria;c__Gammaproteobacteria;o__Burkholderiales;f__Burkholderiaceae;g__Dakarella;s__	0.00762542	0	0	0	0	0	0.0267183	0.00562196	0.0289482	0	0.0111392	0.0250464	0.0241475	0.0381608	0.0592898	0.0401571	0.0273658	0.026899	0.0190858	0.0220507	0.0326174	0.0152647	0.0446158	0.0373608	0.00875829	0.0322513	PASS	8.59554e-05
MAG242	d__Bacteria;p__Firmicutes_A;c__Clostridia;o__Peptostreptococcales;f__Anaerovoracaceae;g__Eubacterium_A;s__Eubacterium_A pyruvativorans	0	0	0	0	0	0	0.00364285	0	0	0	0	0	0.00960414	0.00656847	0.0337339	0.0339728	0.0149117	0	0.0357387	0.00564855	0.00687928	0.00842503	0.0367737	0.0653935	0.000303571	0.0214708	PASS	0.00108432
MAG243	d__Bacteria;p__Firmicutes_A;c__Clostridia;o__Oscillospirales;f__Ruminococcaceae;g__Faecalibacterium;s__Faecalibacterium sp003449675	0.09441	0.202872	0.209207	0.153073	0.394493	0.160453	0.268483	0.14654	0.508721	0.137139	0.481506	0.155537	1.36146	1.28584	0.758069	0.257037	2.24932	1.2656	1.14269	0.465681	1.63908	1.14864	1.92056	1.31576	0.242703	1.23415	PASS	5.83727e-06
MAG244	d__Bacteria;p__Cyanobacteria;c__Vampirovibrionia;o__Gastranaerophilales;f__Gastranaerophilaceae;g__UBA6984;s__	0	0	0	0	0.00674709	0	0	0	0.0142466	0.0159083	0	0	0.0904414	0	0	0.0685235	0	0	0.0374171	0.0338641	0	0.0114986	0	0	0.00307517	0.0201454	PASS	0.0757453
MAG245	d__Bacteria;p__Spirochaetota;c__Spirochaetia;o__Treponematales;f__Treponemataceae;g__Treponema_D;s__	0.0935885	0.0281649	0.0240006	0.134403	0.0171537	0.148471	0.062359	0.0567985	0.0376321	0.0293057	0.0368166	0.0338849	0.00767807	0	0	0.015378	0.0117932	0	0	0.265577	0	0	0	0	0.0585482	0.0250355	FAIL	0.199512
MAG246	d__Bacteria;p__Cyanobacteria;c__Vampirovibrionia;o__Gastranaerophilales;f__Gastranaerophilaceae;g__Zag1;s__	0.0141155	0.0243845	0.0224538	0.0425088	0.467084	0.0134602	0.0831099	0.0268336	0.0123965	0	0	0.0230686	0.0164612	0	0	0	0	0	0	0	0	0	0	0	0.0607846	0.00137177	FAIL	0.127438
MAG247	d__Bacteria;p__Firmicutes_A;c__Clostridia;o__Christensenellales;f__CAG-138;g__Phil1;s__Phil1 sp001940855	0.0377598	0.0179563	0	0	0	0.0861582	0.0133316	0.04718	0.0394394	0.0547712	0.0515304	0.0042629	0.0190217	0.00588117	0.0179813	0.0406006	0.0150994	0.00733124	0.0461054	0.520482	0.0774538	0.0872981	0.00793713	0.0297967	0.0293658	0.0729157	PASS	0.313122
MAG248	d__Bacteria;p__Firmicutes_A;c__Clostridia;o__Lachnospirales;f__Lachnospiraceae;g__Dorea;s__	0.0162095	0	0.00783408	0	0	0.0242261	0.00414549	0.0157585	0	0	0.0106612	0.277335	0.0183126	0	0	0.0296686	0.00812684	0	0.0434268	0.0507729	0	0	0.03208	0.0893991	0.0296808	0.0226489	FAIL	0.772578
MAG249	d__Bacteria;p__Firmicutes_A;c__Clostridia;o__Lachnospirales;f__Lachnospiraceae;g__CAG-81;s__	0.0477758	0.0296232	0.0390491	0.0407658	0.032066	0.0245939	0.0273214	0.0354236	0.0259182	0.0169325	0.0044358	0.042293	0.0173278	0	0	0.00872261	0.00508718	0	0.0116118	0.0107663	0	0.00599643	0	0.00862606	0.0305165	0.00567818	FAIL	1.67444e-06
MAG250	d__Bacteria;p__Firmicutes_A;c__Clostridia;o__Peptostreptococcales;f__Anaerovoracaceae;g__;s__	0.00810369	0.0302524	0.0115359	0.029018	0.0353668	0.0188424	0.00344927	0.00992446	0.0236275	0.0168144	0.0322295	0.00648952	0.0119619	0	0	0	0	0	0	0	0	0	0	0	0.0188045	0.000996826	FAIL	2.46725e-05
MAG251	d__Bacteria;p__Firmicutes;c__Bacilli;o__RFN20;f__CAG-826;g__UBA733;s__	0.00173234	0	0.00722539	0	0	0.0238561	0.0132321	0.0173252	0.018161	0.0276956	0.0169094	0.0119358	0.0262296	0.0301603	0.0456824	0.0162421	0.0156738	0	0.0154334	0.00841767	0.0278492	0.0331394	0.0811521	0	0.0115061	0.0249983	PASS	0.0675502
MAG252	d__Bacteria;p__Cyanobacteria;c__Vampirovibrionia;o__Gastranaerophilales;f__Gastranaerophilaceae;g__;s__	0.0544583	0.225002	0.0725056	0.116863	0.119235	0.097539	0.103881	0.0896759	0.1959	0.368242	0.217701	0.0945377	0.207918	0.0457111	0.0509848	0.0564937	0.0359842	0.0292744	0.11709	0.0458501	0.105247	0.0615479	0.0749518	0.048467	0.146295	0.0732933	FAIL	0.0220942
MAG253	d__Bacteria;p__Firmicutes_A;c__Clostridia;o__Oscillospirales;f__Acutalibacteraceae;g__UBA1417;s__UBA1417 sp003531055	0.0609763	0.0555027	0.0340263	0.028865	0.0691948	0.0419344	0.03019	0.0632638	0.112574	0.0380816	0.0440987	0.0271129	0.306321	0.130473	0.0592761	0.16064	0.075255	0.0572235	0.117148	0.254377	0.149556	0.132555	0.114481	0.114814	0.0504851	0.139343	PASS	0.00070306
MAG254	d__Bacteria;p__Firmicutes_A;c__Clostridia;o__Lachnospirales;f__Lachnospiraceae;g__;s__	0.0368184	0	0.0140254	0.00869881	0	0.0436226	0.0293395	0.0114374	0.0174567	0.00539959	0.00874157	0.0131288	0.00852542	0	0	0.0155281	0	0	0	0.013687	0	0	0	0	0.0157224	0.00314504	FAIL	0.00873877
MAG255	d__Bacteria;p__Verrucomicrobiota_A;c__Chlamydiia;o__Chlamydiales;f__Chlamydiaceae;g__Chlamydia;s__Chlamydia suis	0.00415477	0	0.00817877	0	0	0	0.00897837	0.00985899	0	0	0.00430766	0.0186361	0.00305309	0.0166832	0.00674471	0.0131404	0	0	0	0.0844035	0	0.00606044	0.0066878	0.0427667	0.00450955	0.0149616	PASS	0.172078
MAG256	d__Bacteria;p__Bacteroidota;c__Bacteroidia;o__Bacteroidales;f__UBA932;g__RC9;s__	0.271877	0.175974	0.110165	0.175709	0.133192	0.424369	0.320941	0.16877	0.400592	0.283156	0.321117	0.186845	0.0695553	0.162064	0.145255	0.266905	0.260294	0.232439	0.284857	0.539382	0.330555	0.204392	0.1028	0.281835	0.247726	0.240028	FAIL	0.870262
MAG257	d__Bacteria;p__Firmicutes_A;c__Clostridia;o__Oscillospirales;f__Ruminococcaceae;g__HUN007;s__	0.0469047	0.0148218	0.0399902	0.0672563	0	0.037341	0.061624	0.0503271	0.00548157	0.0324833	0.00367759	0.018167	0	0	0	0	0	0	0	0	0	0	0	0	0.0315062	0	FAIL	9.44608e-05
MAG258	d__Bacteria;p__Firmicutes;c__Bacilli;o__RF39;f__CAG-1000;g__CAG-533;s__	0.216338	0.0638411	0.0125052	0.0419558	0.172654	0.198789	0.516106	0.129105	0.0760041	0.0235751	0.137162	0.0775548	0.118007	0	0	0.0840274	0	0	0.0925838	0	0	0	0	0.0552226	0.138799	0.0291534	FAIL	0.0149267
MAG259	d__Bacteria;p__Firmicutes_A;c__Clostridia;o__TANB77;f__CAG-508;g__CAG-269;s__	0.0424892	0.0297461	0.0341832	0.0502007	0.0535094	0.0491137	0.0704245	0.0578582	0.0875916	0.105499	0.0912	0.0273485	0.51659	0.387386	0.33248	0.757902	0.072318	0.192466	0.298273	0.27096	0.30903	0.501058	0.42059	0.264743	0.0582636	0.360316	PASS	6.57102e-06
MAG260	d__Bacteria;p__Firmicutes_A;c__Clostridia;o__Lachnospirales;f__Lachnospiraceae;g__Marvinbryantia;s__Marvinbryantia sp900066075	0.0151679	0.0148906	0.0279523	0.0140779	0.0384627	0.0103703	0.0131991	0.0214551	0.0142108	0.0307183	0.0224391	0.0172289	0.019146	0.0244669	0.0220591	0.0118575	0.0160348	0.00576209	0.025069	0.0152662	0.0130904	0.0245185	0.0126227	0.0093409	0.0200144	0.0166028	FAIL	0.279044
MAG261	d__Bacteria;p__Firmicutes_A;c__Clostridia;o__Lachnospirales;f__Lachnospiraceae;g__Agathobacter;s__	0.023941	0.064799	0.0455542	0.00933401	0.0421752	0.124314	0.0576325	0.0088923	0.0111532	0.0222732	0.123746	0	0	0	0	0	0	0	0	0	0	0	0	0	0.0444846	0	FAIL	0.00145806
MAG262	d__Bacteria;p__Firmicutes_A;c__Clostridia;o__TANB77;f__CAG-508;g__;s__	0.167832	0	0	0.0163948	0	0.00932165	0	0	0	0.00683595	0	0	0	0	0	0	0	0	0	0.0092538	0	0	0	0	0.0166987	0.00077115	FAIL	0.262323
MAG263	d__Bacteria;p__Spirochaetota;c__Spirochaetia;o__Sphaerochaetales;f__Sphaerochaetaceae;g__UBA5920;s__	0.117873	0.0617606	0.0409602	0.110836	0.0509593	0.279429	0.0681456	0.0758182	0.0801066	0.0648412	0.0424853	0.0491698	0.053476	0.0134177	0.0180009	0.0920747	0.0276442	0.0113821	0.0888698	0.127997	0.0410458	0.115444	0.0374756	0.0741406	0.0868654	0.0584141	FAIL	0.213213
MAG264	d__Bacteria;p__Cyanobacteria;c__Vampirovibrionia;o__Gastranaerophilales;f__Gastranaerophilaceae;g__CAG-484;s__CAG-484 sp900321895	0.00440687	0.0098644	0.0257064	0.044162	0.012437	0.0108695	0	0	0.0559285	0.0436956	0	0.0254438	0.0335718	0.0678215	0.00987373	0.0078277	0.0211077	0.0511046	0.0132726	0.00611271	0.0494926	0.0040682	0.00840205	0.0292239	0.0193762	0.0251566	PASS	0.494374
MAG265	d__Bacteria;p__Eremiobacterota;c__UBP9;o__UBA4705;f__UBA4705;g__UBA4705;s__	0.011826	0.0130448	0	0.0290443	0	0.00797914	0.00885533	0.0105384	0.00934709	0.0143482	0.0117805	0.0100768	0.0133159	0	0.00755527	0.0233877	0.00447796	0	0.0327505	0.0273112	0.0137001	0.0104928	0	0.00644636	0.01057	0.0116198	PASS	0.786696
MAG266	d__Bacteria;p__Firmicutes_A;c__Clostridia;o__Lachnospirales;f__Lachnospiraceae;g__UBA7182;s__	0.0122729	0.0343475	0.0264734	0.0164403	0.0361485	0.0175012	0.0147972	0.0162833	0.0341762	0.0182434	0.0195187	0.0264574	0.0324241	0.0131053	0.0189454	0.0105722	0.0170379	0.0251509	0.0245452	0.0191722	0.0207297	0.0230143	0.013091	0.0225228	0.0227217	0.0200259	FAIL	0.380441
MAG267	d__Bacteria;p__Campylobacterota;c__Campylobacteria;o__Campylobacterales;f__Helicobacteraceae;g__Helicobacter_F;s__Helicobacter_F sp003288805	0.0247956	0	0	0.00501431	0	0.021582	0.0111049	0	0.00915317	0	0.00361223	0.00362954	0.0553859	0	0	0.0046608	0	0	0	0.00783814	0	0.00594649	0	0	0.00657431	0.00615261	FAIL	0.935946
MAG268	d__Bacteria;p__Firmicutes_A;c__Clostridia;o__Oscillospirales;f__Oscillospiraceae;g__ER4;s__ER4 sp900317525	0.0721596	0.0553961	0.0177612	0.0585999	0.0527229	0.14498	0.123489	0.0828643	0.197755	0.0544263	0.186492	0.0108645	0.0735215	0.0435743	0.0942731	0.15878	0.103009	0.0678776	0.241091	0.673262	0.280295	0.306589	0.0443606	0.0971689	0.0881259	0.181984	PASS	0.10078
MAG269	d__Bacteria;p__Firmicutes_A;c__Clostridia;o__Lachnospirales;f__Lachnospiraceae;g__Eubacterium_J;s__	0.0121998	0.0122813	0.0414401	0.0689679	0.0157769	0.0564474	0.191134	0	0.0385075	0.489742	0.0181146	0.48043	0.0217768	0	0	0	0.0138299	0	0	0	0	0	0	0	0.118753	0.00296723	FAIL	0.0350141
MAG270	d__Bacteria;p__Firmicutes_A;c__Clostridia;o__Oscillospirales;f__Oscillospiraceae;g__Lawsonibacter;s__	0.0119246	0.028369	0.0159168	0.015103	0.0371454	0.0112019	0.0289559	0.015683	0.0367441	0.0159602	0.0547006	0.014238	0.0309093	0.0105692	0.0170306	0.018407	0.0238852	0.00859795	0.0142624	0.0356343	0.0199398	0.0235831	0.00848343	0.0159402	0.0238285	0.0189369	FAIL	0.29924
MAG271	d__Bacteria;p__Bacteroidota;c__Bacteroidia;o__Bacteroidales;f__Bacteroidaceae;g__Prevotella;s__	0.02785	0.0838791	0.00942669	0.0236106	0.0120466	0.258382	0.0111064	0.0101377	0	0.0641988	0	0.0194984	0	0	0	0	0	0	0.00887781	0	0	0	0	0	0.0433447	0.000739818	FAIL	0.0536196
MAG272	d__Bacteria;p__Firmicutes_C;c__Negativicutes;o__Selenomonadales;f__Selenomonadaceae;g__Anaerovibrio;s__	0.195206	0.40518	0.164376	0.387353	0.541712	0.20277	0.495288	0.430211	0.47438	0.911384	0.50791	0.49752	0.477654	0.709937	1.34314	0.62751	0.465661	0.866984	0.387952	0.717146	0.882916	0.790826	0.484448	0.724085	0.434441	0.706521	PASS	0.00868553
MAG273	d__Bacteria;p__Firmicutes_A;c__Clostridia;o__Oscillospirales;f__CAG-272;g__CAG-841;s__CAG-841 sp000437375	0	0.0173527	0	0.0199435	0	0.0571527	0.0292904	0.0616357	0.0193138	0.0313883	0.00439	0	0.0116372	0	0	0	0	0.00518064	0.0311161	0.0642823	0.0361172	0.0335883	0.00733471	0.0392865	0.0200389	0.0190452	FAIL	0.910679
MAG274	d__Bacteria;p__Proteobacteria;c__Gammaproteobacteria;o__Enterobacterales;f__Succinivibrionaceae;g__Succinivibrio;s__Succinivibrio sp900316375	0	0.0175179	0.00845357	0.00608369	0.056984	0	0	0.013616	0.00879672	0.0200282	0.0472271	0	0.00684303	0.0292138	0.032461	0	0	0.0181598	0	0	0	0	0	0	0.0148923	0.00722313	FAIL	0.24967
MAG275	d__Bacteria;p__Bacteroidota;c__Bacteroidia;o__Bacteroidales;f__Muribaculaceae;g__C941;s__C941 sp900321725	0	0	0	0	0	0	0.00521229	0	0	0	0.0184099	0	0.0763034	0.306289	0.573074	0.0755225	0.425638	0.35982	0.0410759	0.0193238	0.292144	0.190544	0.138797	0.498352	0.00196852	0.24974	PASS	0.000149051
MAG276	d__Bacteria;p__Fibrobacterota;c__Fibrobacteria;o__Fibrobacterales;f__Fibrobacteraceae;g__Fibrobacter_A;s__Fibrobacter_A intestinalis	0.00799257	0.0269953	0.00717091	0.0105622	0.0822255	0.0824588	0.0227733	0.00704768	0.0144576	0.00622872	0.00523278	0.0113673	0.0113548	0.00488254	0.00450314	0.00807125	0.00813923	0.0156986	0	0	0.0351787	0	0	0.0447823	0.0237094	0.0110509	FAIL	0.18079
MAG277	d__Bacteria;p__Firmicutes_A;c__Clostridia;o__Oscillospirales;f__Ruminococcaceae;g__UBA3818;s__UBA3818 sp002369315	0.0106411	0.0134287	0.0195241	0.005943	0.0194065	0.0216476	0.0183292	0.0190367	0.0223745	0.0071801	0.0068965	0.0216518	0.0167587	0.0149758	0.00732598	0	0.0161499	0.00995806	0.0193365	0.0367342	0.00745873	0.0211331	0.0120947	0	0.015505	0.0134938	FAIL	0.562354
MAG278	d__Bacteria;p__Firmicutes_A;c__Clostridia;o__Lachnospirales;f__Lachnospiraceae;g__Oribacterium;s__	0.0767978	0.105479	0.118945	0.0596472	0.102066	0.0626036	0.0987265	0.0718753	0.114903	0.122573	0.0987334	0.0657979	0.14217	0.174846	0.105697	0.116523	0.148858	0.183331	0.102357	0.226957	0.158708	0.122633	0.157171	0.109497	0.0915124	0.145729	PASS	0.000302438
MAG279	d__Bacteria;p__Firmicutes_A;c__Clostridia;o__Lachnospirales;f__Lachnospiraceae;g__;s__	0.0206776	0.0427857	0.0344346	0.0252576	0.0125725	0.0444255	0.0297588	0.0361551	0.0497365	0.0207333	0.054049	0.00911146	0.0140314	0.0317688	0.0172024	0.0327466	0.0490234	0.0439598	0.0141558	0.0501613	0.0930288	0.0721974	0.00662144	0.0306795	0.0316415	0.0379647	PASS	0.463544
MAG280	d__Bacteria;p__Firmicutes;c__Bacilli;o__RF39;f__CAG-302;g__CAG-302;s__	0.0176835	0.0335801	0.0243207	0.0685756	0.0176476	0.0326313	0.0442326	0.0426658	0.0911582	0.0185443	0.0271044	0.0172731	0.0942473	0.0612096	0.0601162	0.0611811	0.0180295	0.665756	0.041505	0.0481831	0.234539	0.112551	0.0215298	0.127641	0.0362848	0.128874	PASS	0.0894535
MAG281	d__Bacteria;p__Proteobacteria;c__Alphaproteobacteria;o__RF32;f__CAG-239;g__;s__	0	0	0.00924472	0	0.12349	0	0	0.00565772	0.00996333	0.109814	0	0	0.0238833	0	0	0	0.00333124	0	0	0	0	0	0	0	0.0215142	0.00226787	FAIL	0.15453
MAG282	d__Bacteria;p__Firmicutes_A;c__Clostridia;o__Lachnospirales;f__Lachnospiraceae;g__Butyrivibrio_A;s__Butyrivibrio_A crossotus	0.00430911	0.00649809	0.0084129	0	0.0332788	0.00797904	0.0590885	0.00978616	0.0297418	0.0162467	0.114972	0.0212532	0.0199703	0.0139698	0	0.0146043	0.00762464	0	0.0311609	0	0.0101312	0.00618917	0.0331778	0.0146605	0.0259639	0.012624	FAIL	0.19258
MAG283	d__Bacteria;p__Firmicutes;c__Bacilli;o__Erysipelotrichales;f__Erysipelotrichaceae;g__Solobacterium;s__Solobacterium timonensis	0	0	0	0	0	0	0	0	0	0	0	0	0	0.172766	0.17578	0.0766084	0.234445	0.0648227	0.0176011	0	0.0169684	0.0525748	0.0177171	0.0731467	0	0.0752025	PASS	0.00297077
MAG284	d__Bacteria;p__Firmicutes_A;c__Clostridia;o__Lachnospirales;f__Lachnospiraceae;g__Lachnospira;s__Lachnospira sp900316325	0.0021198	0.00612495	0.0107118	0	0.00494707	0	0.0149321	0	0.0185965	0.00706859	0.0385454	0	0.0183643	0.016247	0.0163374	0.00947912	0.014389	0.00676155	0.00750815	0.00489299	0	0	0.0138099	0	0.00858718	0.00898245	PASS	0.918275
MAG285	d__Bacteria;p__Bacteroidota;c__Bacteroidia;o__Bacteroidales;f__Bacteroidaceae;g__Prevotella;s__Prevotella sp002300055	0.952199	0.74728	0.48045	0.960515	0.208432	0.794208	0.636759	0.534954	2.12191	0.45335	0.547215	0.106514	1.27269	2.27415	2.44899	0.480984	2.2956	3.00657	1.63808	0.617924	1.97727	0.573362	3.41241	1.43027	0.711982	1.78569	PASS	0.00242731
MAG286	d__Bacteria;p__Firmicutes_A;c__Clostridia;o__Oscillospirales;f__Oscillospiraceae;g__F23-B02;s__	0.0419214	0.0297154	0.0447326	0.0698176	0.0381483	0	0.0477202	0.0817154	0.0813649	0.0152337	0.0281956	0.0252467	0.203952	0	0.0334472	0.245451	0.0143604	0	0.033085	0.108537	0.0297311	0.0547523	0.0451803	0.0756964	0.0419843	0.0703493	PASS	0.247852
MAG287	d__Bacteria;p__Firmicutes_A;c__Clostridia;o__Lachnospirales;f__Lachnospiraceae;g__;s__	0.0111329	0.0308913	0.0230638	0.0161045	0.044275	0.0154699	0.0219877	0.0136645	0.0336342	0.0363682	0.033153	0.0131458	0.0683072	0.0507768	0.0404012	0.0362139	0.0597769	0.05403	0.0469786	0.0459381	0.0510577	0.0665476	0.0347797	0.0410975	0.0244076	0.0496588	PASS	1.16575e-05
MAG288	d__Bacteria;p__Spirochaetota;c__Spirochaetia;o__Sphaerochaetales;f__Sphaerochaetaceae;g__UBA5920;s__	0.171948	0.127833	0.113745	0.200415	0.150169	0.356788	0.394122	0.17715	0.159759	0.160427	0.0777985	0.0792249	0.125984	0.048811	0.055375	0.0807597	0.057137	0.0286612	0.124937	0.266185	0.0676661	0.0862422	0.0825713	0.118027	0.180782	0.0951964	FAIL	0.0184929
MAG289	d__Bacteria;p__Bacteroidota;c__Bacteroidia;o__Bacteroidales;f__Bacteroidaceae;g__Prevotella;s__	1.77622	0.0971714	0.0291843	0.0663692	0.0566048	0.055639	0.0244758	0.278717	0.0363712	0.0631506	0.0132549	0.0323511	0.527784	0	0.020623	0.0420331	0.0206099	0	0.0218243	0.0746378	0	0.060057	0.0296461	0.0308244	0.210792	0.0690033	FAIL	0.354243
MAG290	d__Bacteria;p__Bacteroidota;c__Bacteroidia;o__Bacteroidales;f__UBA932;g__RC9;s__	0.297893	0.252796	0.17268	0.228474	0.140159	0.355346	0.145772	0.313122	0.253903	0.148743	0.105204	0.165038	0.102134	0.12372	0.206284	0.241277	0.20089	0.192013	0.329709	0.34921	0.194572	0.154012	0.172975	0.172201	0.214927	0.20325	FAIL	0.713641
MAG291	d__Bacteria;p__Campylobacterota;c__Campylobacteria;o__Campylobacterales;f__Campylobacteraceae;g__Campylobacter;s__Campylobacter sp002139915	0	0	0	0.239178	0.263937	0.10636	0.0138188	0.0486489	0.0384981	0	0	0.0193776	0.0294006	0.0371308	0.129905	0.111215	0.0228613	0.0165798	0.0094945	0.0460587	0.162978	0.298334	0.0307699	0.103108	0.0608182	0.0831529	PASS	0.548019
MAG292	d__Bacteria;p__Firmicutes_A;c__Clostridia;o__Lachnospirales;f__Lachnospiraceae;g__Agathobacter;s__	1.17165	0.505009	0.401184	0.117516	0.382186	0.214497	0.417714	0.443545	2.20298	1.43565	0.429659	0.0622834	0.205211	0.766526	0.322281	0.997961	0.796033	0.660952	0.664078	0.443633	0.96865	0.311792	0.751923	0.961754	0.648655	0.654233	PASS	0.977933
MAG293	d__Bacteria;p__Firmicutes_A;c__Clostridia;o__Oscillospirales;f__Acutalibacteraceae;g__Ruminococcus_E;s__Ruminococcus_E sp003521625	0.0277672	0.0238298	0.0466625	0.0130555	0.00835738	0.0296096	0.020385	0.0546978	0.0117465	0.0262251	0.00677908	0.0610866	0.0781862	0	0	0.0463846	0.00825164	0	0.0614944	0.0414996	0.00810278	0.0115698	0.00723486	0.104105	0.0275168	0.0305691	PASS	0.792076
MAG294	d__Bacteria;p__Bacteroidota;c__Bacteroidia;o__Bacteroidales;f__Bacteroidaceae;g__Prevotella;s__	0.181333	0.0919032	0.0623012	0.0177171	0.524941	0.0274419	0.086209	0.0798488	0.239435	0.0805635	0.0927107	0.0601611	0.136776	0.470873	0.40137	0.183817	0.219743	0.582833	0.0599912	0.0125004	0.219599	0.0568883	0.757939	0.106224	0.128714	0.26738	PASS	0.0922802
MAG295	d__Bacteria;p__Elusimicrobiota;c__Elusimicrobia;o__Elusimicrobiales;f__Elusimicrobiaceae;g__UBA1436;s__	0.0141019	0	0	0.190546	0	0.014967	0.440448	0.00955352	0	0	0	0	0	0	0	0	0	0	0	0	0	0	0	0	0.0558014	0	FAIL	0.159071
MAG296	d__Bacteria;p__Bacteroidota;c__Bacteroidia;o__Bacteroidales;f__Bacteroidaceae;g__UBA4334;s__UBA4334 sp900316975	0	0	0	0.147982	0	0.0465969	0	0.0154294	0.0239717	0.0283683	0.00616009	0	0	0	0	0.0191183	0.00828914	0	0	0	0	0	0.00753323	0.00649916	0.0223757	0.00345332	FAIL	0.139495
MAG297	d__Bacteria;p__Firmicutes_A;c__Clostridia;o__Lachnospirales;f__Lachnospiraceae;g__Roseburia;s__	0.10238	0.112382	0.0216277	0.146932	0.0100222	0.0242928	0.0068539	0.0855475	0.011396	0.0687	0	0.058568	0.0375756	0	0	0.0110515	0.0548902	0	0.0120999	0.0330518	0	0	0	0.0129279	0.0540586	0.0134664	FAIL	0.0135843
MAG298	d__Bacteria;p__Bacteroidota;c__Bacteroidia;o__Bacteroidales;f__Bacteroidaceae;g__Prevotella;s__	0.0501957	0	0.0657551	0.016373	0.0209341	0.0853437	0	0.0477655	0.0125215	0.0578474	0.00714441	0.187112	0	0	0	0	0	0	0	0	0	0	0	0	0.045916	0	FAIL	0.0061999
MAG299	d__Bacteria;p__Firmicutes_C;c__Negativicutes;o__Selenomonadales;f__Selenomonadaceae;g__Anaerovibrio;s__	0.212166	0.0570352	0.182755	0.18021	0.306829	0.0656887	0.0386041	0.135416	0.132557	0.240512	0.0607423	0.288505	0.0262154	0	0	0	0.0247289	0	0	0	0	0	0	0	0.158418	0.00424536	FAIL	8.634e-06
MAG300	d__Bacteria;p__Firmicutes_A;c__Clostridia;o__Lachnospirales;f__Lachnospiraceae;g__;s__	0.00356258	0.0155146	0	0.0367932	0.034338	0.118276	0.0736441	0.0798419	0.0450519	0.00635397	0.177198	0.0383017	0.0568903	0.00676536	0.0141958	0.0563719	0	0	0.0117071	0.142664	0.0163704	0.125509	0	0.00717508	0.0524064	0.0364708	FAIL	0.454482
MAG301	d__Bacteria;p__Bacteroidota;c__Bacteroidia;o__Bacteroidales;f__Muribaculaceae;g__C941;s__	0.217458	0.0877186	0.220224	0.331754	0.366475	0.513108	0.26115	0.511431	0.748943	0.0617025	0.583447	0.19146	0.525097	0.413063	0.248036	0.469892	0.324741	0.352818	0.650831	0.970689	0.283289	0.223746	0.355517	0.242146	0.341239	0.421655	PASS	0.363569
MAG302	d__Bacteria;p__Firmicutes_A;c__Clostridia;o__Oscillospirales;f__Ruminococcaceae;g__Gemmiger;s__	0.0798997	0.069574	0.155743	0.0470476	0.0752381	0.035046	0.110254	0.0665478	0.168144	0.229098	0.0748554	0.0932501	0.137067	0.0946096	0.0160648	0.0852457	0.035362	0.0105081	0.0623054	0.07022	0.0225076	0.0962483	0.078142	0.0599907	0.100392	0.0640226	FAIL	0.0777775
MAG303	d__Bacteria;p__Firmicutes_A;c__Clostridia;o__Lachnospirales;f__Lachnospiraceae;g__Blautia_A;s__Blautia_A obeum	0.0230741	0.0211703	0.0329949	0.012221	0.0187472	0.00607256	0.00709637	0.00984517	0.0169433	0.0483437	0.0475065	0.00911151	0.0467623	0.0247085	0.0451476	0.0255264	0.0949983	0.0168999	0.0378863	0.00976569	0.0190322	0.0332527	0.12994	0.0411155	0.0210939	0.0437529	PASS	0.0501353
MAG304	d__Bacteria;p__Spirochaetota;c__Spirochaetia;o__Treponematales;f__Treponemataceae;g__Treponema_F;s__	0.0754485	0.055829	0	0	0.00749696	0.123119	0.0473324	0.00776824	0.0139349	0	0.126492	0	0.0167504	0	0.0104401	0.0109147	0.0172485	0	0.0487259	0.0638105	0.0242293	0.033791	0.020867	0.0573179	0.0381184	0.0253413	FAIL	0.406424
MAG305	d__Bacteria;p__Firmicutes_A;c__Clostridia;o__Oscillospirales;f__Oscillospiraceae;g__CAG-83;s__	0.0322906	0.040876	0.0243257	0.095761	0.0207122	0.0916565	0.037012	0.168165	0.0506184	0.0442577	0.043109	0.0153312	0.0312535	0.014582	0.0355404	0.314321	0.0258504	0.0113871	0.0748277	0.117052	0.0229979	0.0399848	0.0164886	0.0719367	0.0553429	0.0646851	PASS	0.736916
MAG306	d__Bacteria;p__Firmicutes_A;c__Clostridia;o__Lachnospirales;f__Lachnospiraceae;g__V9D3004;s__V9D3004 sp002349525	0.0112143	0.028738	0	0.0294664	0.00743347	0.01846	0.0286601	0.00984308	0.00876807	0	0.00853463	0.0418372	0.0205813	0.00999564	0.0255264	0.0344865	0.0107918	0.0128152	0.0078239	0	0.0138596	0.0077645	0.00924621	0.0296199	0.0160796	0.0152092	FAIL	0.858598
MAG307	d__Bacteria;p__Bacteroidota;c__Bacteroidia;o__Bacteroidales;f__Bacteroidaceae;g__Prevotellamassilia;s__	0.0270717	0.570165	0.203885	0.62975	0.787583	0.0292425	0.0541879	0.38993	0.442148	0.0600914	0.48139	0.040147	0.160977	0.460305	0.153672	0.126798	0.367525	0.296475	0.364246	0.531542	0.287056	0.640525	0.109406	0.0555559	0.309633	0.296174	FAIL	0.8887
MAG308	d__Bacteria;p__Firmicutes_A;c__Clostridia;o__Lachnospirales;f__Lachnospiraceae;g__CAG-194;s__	0.087296	0	0.0133718	0.111126	0	0	0.00470017	0.0195162	0.0404282	0	0	0	0	0	0	0	0	0	0	0	0	0	0	0	0.0230365	0	FAIL	0.0469926
MAG309	d__Bacteria;p__Firmicutes_A;c__Clostridia;o__Oscillospirales;f__Acutalibacteraceae;g__CAG-177;s__CAG-177 sp003514385	0.0669395	0.0694605	0.0512597	0.0581675	0.0791762	0.0503713	0.0650779	0.0552052	0.0385806	0.132919	0.0342033	0.0211417	0.17073	0.336019	0.178241	0.106998	0.100009	0.302265	0.0490866	0.0748341	0.0936252	0.126134	0.0470476	0.119198	0.0602085	0.142016	PASS	0.00762647
MAG310	d__Bacteria;p__Firmicutes_A;c__Clostridia;o__Lachnospirales;f__Lachnospiraceae;g__Faecalicatena;s__Faecalicatena faecis	0.0401536	0.0332816	0.0537168	0	0.0216358	0	0	0	0.0127525	0.0320017	0.0170761	0.0342427	0.00570976	0.028066	0.0154111	0.0197724	0.0218315	0.00591866	0.0134573	0.0171291	0.00869406	0.0106051	0.0217672	0.010403	0.0204051	0.0148971	FAIL	0.343361
MAG311	d__Bacteria;p__Firmicutes;c__Bacilli;o__RF39;f__CAG-611;g__CAG-611;s__	0	0	0	0.185504	0.109487	0	0.0107126	0.0404309	0.0114662	0	0.00633831	0.00392502	0.0725519	0	0	0.172889	0.00959786	0	0.0585515	0.00810696	0.0826916	0.0290922	0.0188028	0.0167048	0.0306553	0.0390824	PASS	0.709434
MAG312	d__Bacteria;p__Cyanobacteria;c__Vampirovibrionia;o__Gastranaerophilales;f__Gastranaerophilaceae;g__Zag111;s__Zag111 sp002102825	0.0757475	0.131969	0.0259943	0.296957	0.0645098	0.0627241	0.0822033	0.0764438	0.235346	0.0248111	0.266158	0.0410228	0.468044	0.219147	0.060039	0.0552127	0.337803	0.595661	0.235499	0.0608494	0.189928	0.326878	0.102163	0.129929	0.115324	0.231763	PASS	0.053306
MAG313	d__Bacteria;p__Firmicutes;c__Bacilli;o__RF39;f__CAG-302;g__RUG705;s__	0.0288748	0.0503934	0.0531743	0.12781	0.0287733	0.0836089	0.0927456	0.12353	0.168536	0.14444	0.106637	0.0822406	0.0384501	0.0418596	0.0170279	0.114649	0.0347709	0.0421614	0.153564	0.430526	0.0756812	0.0952999	0.0698532	0.0906284	0.090897	0.100373	PASS	0.786769
MAG314	d__Bacteria;p__Bacteroidota;c__Bacteroidia;o__Bacteroidales;f__Bacteroidaceae;g__UBA6398;s__UBA6398 sp003150315	0.0793498	0.105399	0.161301	0.0448052	0.327065	0.116768	0.0375424	0.0609244	0.153122	0.23161	0.523308	0.0353798	0.317276	0.597349	0.575623	0.0399576	0.601717	0.723643	0.194593	0.299706	0.652409	0.10413	0.444332	0.51404	0.156381	0.422065	PASS	0.00242131
MAG315	d__Bacteria;p__Firmicutes;c__Bacilli;o__RF39;f__CAG-1000;g__CAG-1000;s__CAG-1000 sp000434555	0.179769	0.0227683	0.156215	0	0.0199175	0.157226	0.0240679	0.10776	0.0593502	0	0.071501	0.0505768	0.253291	0	0.0371195	0	0.0174301	0	0.255252	0.0797631	0	0.0207688	0.0609248	0.050311	0.0707627	0.0645717	FAIL	0.850788
MAG316	d__Bacteria;p__Bacteroidota;c__Bacteroidia;o__Bacteroidales;f__UBA932;g__RC9;s__	0.0948833	0.0745427	0.0644822	0.0596087	0.0936256	0.0847434	0.0662379	0.0433022	0.101387	0.0455499	0.0284422	0.0741824	0.0390522	0	0.0434007	0.0601661	0.014432	0	0.0198999	0.0571734	0.0222974	0.0646359	0.0234764	0.0901014	0.0692489	0.0362196	FAIL	0.00417915
MAG317	d__Bacteria;p__Firmicutes_C;c__Negativicutes;o__Selenomonadales;f__Selenomonadaceae;g__Anaerovibrio;s__	0.0210908	0.0438514	0.015008	0.0211548	0.0134291	0.0102165	0.0212863	0.0220352	0.0175681	0.027824	0.0230068	0.0114475	0.0119365	0.0240904	0.0373744	0.0133012	0.0358653	0.0289312	0.0428812	0.0402707	0.0261111	0.0276558	0.0106815	0.0116368	0.0206599	0.0258947	PASS	0.233982
MAG318	d__Bacteria;p__Firmicutes;c__Bacilli;o__Erysipelotrichales;f__Erysipelatoclostridiaceae;g__Erysipelatoclostridium;s__	0.00343596	0	0.00565839	0.0117628	0	0.0053703	0	0	0.00554832	0	0.00326848	0	0.0262171	0	0	0.00574251	0.00699659	0	0.0668422	0.0712003	0	0.00867365	0.00783622	0.00756123	0.00292035	0.0167558	PASS	0.0758953
MAG319	d__Bacteria;p__Firmicutes_A;c__Clostridia;o__Lachnospirales;f__Lachnospiraceae;g__Eubacterium_F;s__Eubacterium_F sp003491505	0.00194703	0	0	0	0.0183971	0	0.007826	0	0.0298268	0	0.00912677	0.00431258	0.00811631	0.00746584	0.0129619	0.0889598	0.0157677	0.0137877	0.0208479	0.0318256	0.0227328	0.00892195	0.017394	0.022047	0.00595303	0.022569	PASS	0.0253479
MAG320	d__Bacteria;p__Spirochaetota;c__Spirochaetia;o__Treponematales;f__Treponemataceae;g__Treponema_D;s__	0.199664	0.130156	0.0672023	0.126877	0.19535	0.291507	0.0891174	0.15326	0.0730951	0.058177	0.0494716	0.0132674	0	0	0	0	0	0	0	0	0	0	0	0	0.120595	0	FAIL	2.67187e-05
MAG321	d__Bacteria;p__Firmicutes_A;c__Clostridia;o__Oscillospirales;f__CAG-272;g__CAG-841;s__	0	0.0241787	0	0.0190865	0	0.0450708	0	0.155965	0.196423	0.0354558	0	0.00390835	0.106507	0.0214797	0.0645044	0.00725158	0.0246073	0.0331339	0.193414	0.690444	0.087195	0.134043	0.0301948	0.0289438	0.0400074	0.118477	PASS	0.187239
MAG322	d__Bacteria;p__Firmicutes_A;c__Clostridia;o__Lachnospirales;f__Lachnospiraceae;g__UBA7182;s__	0.0184048	0.043018	0.0240555	0.0246834	0.0219491	0.0119597	0.0131135	0.0132192	0	0.0249994	0.00592472	0.0256301	0.0123996	0	0	0	0.0076497	0	0.0122436	0	0	0.00605395	0	0.00504326	0.0189131	0.00361584	FAIL	0.000263526
MAG323	d__Bacteria;p__Firmicutes_A;c__Clostridia;o__Oscillospirales;f__Acutalibacteraceae;g__CAG-488;s__CAG-488 sp000434055	0.00245745	0	0	0	0.0251907	0	0	0	0.0687089	0	0.0110824	0	0.0345698	0	0.0143679	0.0387704	0.00952883	0.00544671	0	0.0521821	0.0069632	0.0040118	0.0112032	0.0104547	0.00895328	0.0156249	PASS	0.390002
MAG324	d__Bacteria;p__Firmicutes_A;c__Clostridia;o__Lachnospirales;f__Lachnospiraceae;g__Agathobacter;s__	0.14917	0	0	0	0	0.111348	0.0443598	0	0.00662176	0	0	0	0	0	0	0.00652601	0	0	0	0.0180426	0	0	0	0	0.0259583	0.00204738	FAIL	0.120312
MAG325	d__Bacteria;p__Firmicutes_A;c__Clostridia;o__Lachnospirales;f__Lachnospiraceae;g__CAG-632;s__	0	0	0.00913421	0	0.0137324	0	0	0	0	0	0	0	0.021821	0.0225443	0.00493009	0.0309129	0.00939272	0.00635559	0.0444991	0.0147084	0.00914247	0.0181621	0.00990232	0.00724204	0.00190555	0.0166344	PASS	0.000557762
MAG326	d__Bacteria;p__Firmicutes;c__Bacilli;o__RF39;f__CAG-611;g__CAG-611;s__	0.00740421	0	0	0.0206436	0	0.0150895	0.00802504	0.0147771	0	0.00590828	0.025485	0.0082761	0.0509602	0	0	0.0456384	0	0	0.021017	0.00777473	0	0.0149003	0	0.0602047	0.00880074	0.0167079	PASS	0.271733
MAG327	d__Bacteria;p__Desulfobacterota_A;c__Desulfovibrionia;o__Desulfovibrionales;f__Desulfovibrionaceae;g__Desulfovibrio;s__Desulfovibrio piger	0.0534141	0.02012	0.0449492	0.042652	0.0455643	0.020911	0.0260804	0.0279209	0.00856083	0.0172937	0.00867402	0.00569265	0.00325409	0	0	0	0	0	0	0.00652337	0	0	0	0	0.0268194	0.000814788	FAIL	1.63257e-05
MAG328	d__Bacteria;p__Firmicutes_A;c__Clostridia;o__Lachnospirales;f__Lachnospiraceae;g__;s__	0.0604489	0	0.0263195	0.00820194	0.0082533	0.0162598	0.0760948	0	0.00574399	0.00887449	0.00546833	0.0257778	0	0	0	0	0	0	0	0	0	0	0	0	0.0201202	0	FAIL	0.00888635
MAG329	d__Bacteria;p__Bacteroidota;c__Bacteroidia;o__Bacteroidales;f__Bacteroidaceae;g__Prevotella;s__Prevotella sp002251295	0.180652	0.372858	0.927327	0.464284	1.66473	0.59293	0.761031	0.285172	0.881738	0.799551	0.667473	3.31273	0.0388867	0.0273761	0.0269923	0.0156662	0.0749324	0.0266394	0	0.012035	0	0	0.0166181	0.0740875	0.909206	0.0261028	FAIL	0.00160128
MAG330	d__Bacteria;p__Firmicutes_A;c__Clostridia;o__Peptostreptococcales;f__Anaerovoracaceae;g__Mogibacterium;s__Mogibacterium sp002299625	0.0967841	0.0942752	0.235712	0.071331	0.0947365	0.0934888	0.0965636	0.0914876	0.0261608	0.127698	0.163807	0.241827	0.0412644	0.027955	0.0607536	0.029752	0.0521662	0.0128854	0.0726517	0.0125271	0.0179986	0.0520798	0.117115	0.110068	0.119489	0.0506015	FAIL	0.00355521
MAG331	d__Bacteria;p__Bacteroidota;c__Bacteroidia;o__Bacteroidales;f__Bacteroidaceae;g__UBA4372;s__	0.80929	0	0.0284747	0.0889134	0.0172072	0	0.0124165	0	0.0177953	0.0182851	0.0294185	0.0354483	0	0	0	0	0	0	0	0	0	0	0	0	0.0881041	0	FAIL	0.195089
MAG332	d__Bacteria;p__Firmicutes_A;c__Clostridia;o__Lachnospirales;f__Lachnospiraceae;g__;s__	0.0045385	0.00632625	0.00759639	0.011278	0.0180194	0.00835598	0.00642749	0.0110835	0.0150646	0.00842443	0.00440799	0.0102062	0.0135326	0.00953123	0	0.00537208	0.00862369	0	0.00962128	0.0325436	0.017449	0.00784655	0.00819795	0.0148725	0.00931074	0.0106325	PASS	0.637821
MAG333	d__Bacteria;p__Firmicutes_A;c__Clostridia;o__Oscillospirales;f__Ruminococcaceae;g__Ruminococcus_C;s__	0.0108627	0	0.0175521	0.0728545	0.0139051	0.0132937	0.00754534	0.0103754	0.00886016	0.0419345	0	0.0292396	0.0134345	0	0	0.00587261	0	0	0.0162211	0	0	0	0.00987714	0.0247643	0.0188686	0.00584747	FAIL	0.0553545
MAG334	d__Bacteria;p__Proteobacteria;c__Gammaproteobacteria;o__Burkholderiales;f__Rhodocyclaceae;g__;s__	0.0402267	0	0.0779339	0	0.255399	0.0827689	0.969955	0.490199	0.033006	0.180248	0.891764	0.00667076	0	0	0	0	0.126436	0	0.067578	0	0	0	0	0	0.252348	0.0161679	FAIL	0.0286708
MAG335	d__Bacteria;p__Firmicutes_A;c__Clostridia;o__Lachnospirales;f__Lachnospiraceae;g__CAG-303;s__	0.00499728	0	0.0322878	0.0129429	0.0190233	0.00958971	0.0114392	0	0.0168644	0.0116375	0.0337853	0.157375	0.0194633	0	0	0.00694312	0	0	0.0194067	0.025293	0	0.00552271	0	0	0.0258285	0.00638574	FAIL	0.138594
MAG336	d__Bacteria;p__Firmicutes_A;c__Clostridia;o__Oscillospirales;f__Ruminococcaceae;g__;s__	0.849769	0.217641	0.449512	0.574208	0.0304796	0.0272781	0.722606	0.0106517	0.257308	0.318096	0.0116199	0.68381	0.00416364	0	0	0	0.00781378	0	0	0	0	0	0	0	0.346082	0.000998118	FAIL	0.00073351
MAG337	d__Bacteria;p__Firmicutes_C;c__Negativicutes;o__Acidaminococcales;f__Acidaminococcaceae;g__Phascolarctobacterium_A;s__Phascolarctobacterium_A succinatutens	0.162003	0.369686	0.309838	0.263813	0.487105	0.414298	0.395811	0.259994	0.63296	0.221741	0.296618	0.20749	0.570718	0.0671178	0.0849135	0.290562	0.105854	0.0306818	0.155222	0.647354	0.0559267	0.179976	0.213297	0.11187	0.335113	0.209458	FAIL	0.0846537
MAG338	d__Bacteria;p__Firmicutes;c__Bacilli;o__RF39;f__CAG-822;g__CAG-884;s__CAG-884 sp000433875	0	0.0171883	0	0.00817747	0	0.0602112	0.0273684	0.014084	0.0438608	0	0.0459155	0	0.0157438	0	0	0.0933675	0	0	0.00687496	0.0376129	0.0848773	0.0544774	0	0.049323	0.0180671	0.0285231	PASS	0.384381
MAG339	d__Bacteria;p__Firmicutes_A;c__Clostridia;o__Oscillospirales;f__Ruminococcaceae;g__Negativibacillus;s__Negativibacillus massiliensis	0.0208356	0.0126657	0.0354869	0	0.0419021	0.0197199	0.0286963	0.00819557	0.0453568	0.00597926	0.0220986	0.0215559	0	0	0	0	0.00476281	0	0	0	0	0	0.00838204	0	0.0218744	0.0010954	FAIL	5.15904e-05
MAG340	d__Bacteria;p__Firmicutes_A;c__Clostridia;o__Oscillospirales;f__Oscillospiraceae;g__CAG-83;s__CAG-83 sp000431575	0.0358516	0.0234287	0.0244007	0.020151	0.0249434	0.0288571	0.0203736	0.0152465	0.0367147	0.0160039	0.0273828	0.0216833	0.0508908	0.0276102	0.0247411	0.0515667	0.0304092	0.0320765	0.0198123	0.0489336	0.0217816	0.0228899	0.0453563	0.0333387	0.0245864	0.0341172	PASS	0.0249817
MAG341	d__Bacteria;p__Proteobacteria;c__Gammaproteobacteria;o__Enterobacterales;f__Succinivibrionaceae;g__Succinivibrio;s__Succinivibrio sp003456415	0.0556922	0.0551117	0.0254918	0.096076	0.031765	0.0115789	0.0240346	0.104204	0.0587076	0.0550776	0.0809876	0.111341	0.0334301	0.290206	0.0631224	0.0346319	0.0795814	0.0986656	0.0371819	0.0158406	0.0215174	0.0230041	0.0445986	0.0306542	0.0591724	0.0643695	PASS	0.828784
MAG342	d__Bacteria;p__Firmicutes;c__Bacilli;o__RF39;f__CAG-822;g__;s__	0.0379342	0.0423372	0	0.0164209	0.0371163	0.0158286	0.00864989	0.0160368	0.0477678	0.0266345	0.010388	0.0244432	0.0244257	0	0	0	0.0241649	0	0.0764018	0	0	0	0.0320401	0	0.0236298	0.013086	FAIL	0.201043
MAG343	d__Bacteria;p__Proteobacteria;c__Gammaproteobacteria;o__Enterobacterales;f__Enterobacteriaceae;g__Escherichia;s__Escherichia flexneri	0.0150926	0	0.0133693	0.0303015	0.0912065	0	0.00798701	0.00633687	0	0	0.0111573	0.0136897	0.0438262	0.00831584	0.27014	0.00636367	0.00656615	0.0474434	0	0.00729702	0	0.0157696	0.00647408	0.0250255	0.0157617	0.0364351	PASS	0.377089
MAG344	d__Bacteria;p__Firmicutes_A;c__Clostridia;o__Lachnospirales;f__Lachnospiraceae;g__GCA-900066135;s__GCA-900066135 sp900066135	0.00604593	0.00922525	0.018662	0	0.0169658	0.00672801	0.00720409	0.0121824	0.00881256	0.0164974	0.017563	0.00720762	0.020543	0.00655527	0.0155581	0.00695383	0.0128642	0	0.0103971	0.00613829	0	0.0113105	0.0186077	0.00915174	0.0105912	0.00983997	FAIL	0.767343
MAG345	d__Bacteria;p__Bacteroidota;c__Bacteroidia;o__Bacteroidales;f__P3;g__UBA3388;s__	0.0397496	0.131071	0.0507023	0.0572871	0	0.442151	0.0583676	0.123361	0.160803	0.311252	0.0972588	0.0359553	0.0385886	0	0	0.0286455	0.0415709	0	0.0516664	0	0	0.0493332	0	0.0559665	0.125663	0.0221476	FAIL	0.0120931
MAG346	d__Bacteria;p__Bacteroidota;c__Bacteroidia;o__Bacteroidales;f__Bacteroidaceae;g__Prevotella;s__Prevotella sp002251245	0.0510569	0.0331241	0.0620894	0.15425	0.0223334	0.096116	0.0296463	0.0325884	0.0131727	0.0482326	0.0100563	0.0455529	0.142473	0	0	0.0447749	0	0	0	0	0	0	0	0	0.0498515	0.015604	FAIL	0.0537209
MAG347	d__Bacteria;p__Firmicutes_A;c__Clostridia;o__Lachnospirales;f__Lachnospiraceae;g__Lachnospira;s__	0.172052	0.032047	0.088076	0.0259335	0.112967	0.358038	0.0906209	0.0581774	0.190238	0.229645	0.0204799	0.0949789	0.0149787	0	0.0125874	0.0249876	0.0154247	0	0.111555	0.0225909	0	0.0200552	0.039662	0.086318	0.122771	0.0290133	FAIL	0.00552512
MAG348	d__Bacteria;p__Firmicutes_A;c__Clostridia;o__Oscillospirales;f__Ruminococcaceae;g__;s__	0.0178967	0.0540073	0.0462143	0.0352358	0.0704622	0.0284273	0.0443727	0.0329305	0.0503072	0.0416527	0.0661979	0.0224714	0.0240556	0.0163868	0.0224865	0.0153669	0.0443239	0.0217934	0.0171914	0.0553402	0.0182495	0.0249591	0.0450951	0.0227786	0.0425147	0.0273356	FAIL	0.0199782
MAG349	d__Bacteria;p__Firmicutes_A;c__Clostridia;o__;f__;g__;s__	0.0247631	0.0079998	0.017057	0.0147522	0.0115573	0.0136676	0.00918815	0.0242818	0.0090398	0	0.0151229	0	0.0290459	0	0	0.0240997	0	0	0.0289427	0.0257628	0	0.00557637	0	0	0.0122858	0.00945228	FAIL	0.52693
MAG350	d__Bacteria;p__Firmicutes;c__Bacilli;o__ML615J-28;f__CAG-313;g__CAG-313;s__CAG-313 sp003539625	0.0112296	0	0	0	0.00450658	0.0176576	0.0122888	0	0.00495955	0	0.0209766	0.00688216	0.00559043	0	0.0147143	0.0489371	0.0108998	0	0.0122867	0.0249241	0.0616801	0.113261	0	0.0292722	0.00654175	0.0267971	PASS	0.0535352
MAG351	d__Bacteria;p__Bacteroidota;c__Bacteroidia;o__Bacteroidales;f__UBA932;g__RC9;s__	0.0377794	0.00668281	0.0314226	0.0328548	0	0.0249048	0.0773184	0.00983582	0.0402456	0.0205128	0.0133787	0.0107862	0	0	0	0	0	0	0	0	0	0	0	0	0.0254768	0	FAIL	0.000341282
MAG352	d__Bacteria;p__Firmicutes;c__Bacilli;o__RFN20;f__CAG-288;g__;s__	0	0	0.00816965	0.00464507	0.0425702	0.00527837	0	0	0	0.0236387	0.0330425	0.00419886	0	0.0259702	0.00931795	0.0806714	0.0464747	0.528781	0.0733513	0.0120839	0.14059	0	0.0295086	0.0117255	0.0101286	0.0798729	PASS	0.116966
MAG353	d__Bacteria;p__Deferribacterota;c__Deferribacteres;o__Deferribacterales;f__Mucispirillaceae;g__Mucispirillum;s__	0.0216275	0	0	0	0.0120281	0.0151806	0	0	0.162012	0.0101278	0.0907745	0.00719139	0.0318151	0	0.00768982	0.079136	0.00794474	0.0965607	0.0267926	0.303997	0.185028	0.00865332	0.0289082	0.0846696	0.0265785	0.0717662	PASS	0.143908
MAG354	d__Bacteria;p__Firmicutes_A;c__Clostridia;o__Oscillospirales;f__CAG-272;g__CAG-448;s__CAG-448 sp003150135	0	0.013851	0.0536922	0.00597968	0.00787414	0	0.033981	0.0136653	0.0395644	0.0153919	0.025729	0.00848594	0.017118	0	0.00505759	0.0309592	0.00640259	0.00633418	0.016148	0.0353868	0	0	0	0.0112153	0.0181846	0.0107185	FAIL	0.224016
MAG355	d__Bacteria;p__Campylobacterota;c__Campylobacteria;o__Campylobacterales;f__Helicobacteraceae;g__Helicobacter_D;s__	0	0.305999	0.0387403	0	0.0632792	0	0.104741	0.0437907	0	0	0	0	0.115041	0	0	0	0	0	0	0	0	0.025672	0	0	0.0463792	0.0117261	FAIL	0.217767
unmapped		65.4324	68.3843	67.0139	64.4608	66.9406	68.0818	66.7372	69.4239	65.6747	67.8026	68.0621	67.6003	69.6762	68.4669	66.917	65.0947	67.6996	67.8727	68.797	66.4177	70.3864	71.3543	67.8764	67.2605

## Sheet: t-test fail
Genome	classification	Average CTRL	Average MAN	if CTRL<MAN	T.test
MAG115	d__Bacteria;p__Firmicutes_A;c__Clostridia;o__Lachnospirales;f__Lachnospiraceae;g__Coprococcus_B;s__	0.0432349	0.000254467	FAIL	2.66436e-08
MAG031	d__Bacteria;p__Firmicutes_A;c__Clostridia;o__Lachnospirales;f__Anaerotignaceae;g__;s__	0.0192452	0.00292498	FAIL	5.34181e-07
MAG218	d__Bacteria;p__Firmicutes_A;c__Clostridia;o__Peptostreptococcales;f__Anaerovoracaceae;g__;s__	0.0209301	0.00275883	FAIL	5.85444e-07
MAG249	d__Bacteria;p__Firmicutes_A;c__Clostridia;o__Lachnospirales;f__Lachnospiraceae;g__CAG-81;s__	0.0305165	0.00567818	FAIL	1.67444e-06
MAG299	d__Bacteria;p__Firmicutes_C;c__Negativicutes;o__Selenomonadales;f__Selenomonadaceae;g__Anaerovibrio;s__	0.158418	0.00424536	FAIL	8.634e-06
MAG198	d__Bacteria;p__Bacteroidota;c__Bacteroidia;o__Bacteroidales;f__Bacteroidaceae;g__Prevotella;s__	0.270536	0.0581138	FAIL	1.5395e-05
MAG327	d__Bacteria;p__Desulfobacterota_A;c__Desulfovibrionia;o__Desulfovibrionales;f__Desulfovibrionaceae;g__Desulfovibrio;s__Desulfovibrio piger	0.0268194	0.000814788	FAIL	1.63257e-05
MAG250	d__Bacteria;p__Firmicutes_A;c__Clostridia;o__Peptostreptococcales;f__Anaerovoracaceae;g__;s__	0.0188045	0.000996826	FAIL	2.46725e-05
MAG320	d__Bacteria;p__Spirochaetota;c__Spirochaetia;o__Treponematales;f__Treponemataceae;g__Treponema_D;s__	0.120595	0	FAIL	2.67187e-05
MAG142	d__Bacteria;p__Firmicutes_A;c__Clostridia;o__Oscillospirales;f__Oscillospiraceae;g__Oscillibacter;s__	0.192358	0.0317306	FAIL	4.39349e-05
MAG339	d__Bacteria;p__Firmicutes_A;c__Clostridia;o__Oscillospirales;f__Ruminococcaceae;g__Negativibacillus;s__Negativibacillus massiliensis	0.0218744	0.0010954	FAIL	5.15904e-05
MAG047	d__Bacteria;p__Firmicutes_A;c__Clostridia;o__Lachnospirales;f__Lachnospiraceae;g__CAG-56;s__	0.0205857	0.00487244	FAIL	5.27794e-05
MAG063	d__Bacteria;p__Bacteroidota;c__Bacteroidia;o__Bacteroidales;f__Bacteroidaceae;g__Prevotella;s__	0.484847	0.194841	FAIL	6.06561e-05
MAG070	d__Bacteria;p__Bacteroidota;c__Bacteroidia;o__Bacteroidales;f__Bacteroidaceae;g__UBA4372;s__	0.638412	0.19408	FAIL	6.17729e-05
MAG137	d__Bacteria;p__Bacteroidota;c__Bacteroidia;o__Bacteroidales;f__Bacteroidaceae;g__Prevotella;s__Prevotella sp002251365	0.496706	0.137131	FAIL	6.98844e-05
MAG131	d__Bacteria;p__Bacteroidota;c__Bacteroidia;o__Bacteroidales;f__Tannerellaceae;g__Parabacteroides;s__	0.0509507	0.013185	FAIL	8.23115e-05
MAG257	d__Bacteria;p__Firmicutes_A;c__Clostridia;o__Oscillospirales;f__Ruminococcaceae;g__HUN007;s__	0.0315062	0	FAIL	9.44608e-05
MAG064	d__Bacteria;p__Bacteroidota;c__Bacteroidia;o__Bacteroidales;f__Bacteroidaceae;g__Prevotella;s__	0.0646369	0.00784482	FAIL	0.000136806
MAG034	d__Bacteria;p__Bacteroidota;c__Bacteroidia;o__Bacteroidales;f__Bacteroidaceae;g__Prevotella;s__	0.734055	0.168154	FAIL	0.000145818
MAG322	d__Bacteria;p__Firmicutes_A;c__Clostridia;o__Lachnospirales;f__Lachnospiraceae;g__UBA7182;s__	0.0189131	0.00361584	FAIL	0.000263526
MAG078	d__Bacteria;p__Firmicutes;c__Bacilli;o__Acholeplasmatales;f__CAG-307;g__CAG-307;s__	0.0166984	0.00228292	FAIL	0.000321706
MAG351	d__Bacteria;p__Bacteroidota;c__Bacteroidia;o__Bacteroidales;f__UBA932;g__RC9;s__	0.0254768	0	FAIL	0.000341282
MAG081	d__Bacteria;p__Firmicutes_A;c__Clostridia;o__Lachnospirales;f__Lachnospiraceae;g__Coprococcus_A;s__Coprococcus_A catus	0.192211	0.0160335	FAIL	0.000355772
MAG127	d__Bacteria;p__Firmicutes_A;c__Clostridia;o__Lachnospirales;f__Lachnospiraceae;g__;s__	0.0286855	0	FAIL	0.000416088
MAG211	d__Bacteria;p__Firmicutes_A;c__Clostridia;o__Lachnospirales;f__Lachnospiraceae;g__TF01-11;s__	0.0253821	0	FAIL	0.000450424
MAG186	d__Bacteria;p__Firmicutes_A;c__Clostridia;o__Lachnospirales;f__Lachnospiraceae;g__Acetatifactor;s__	0.0269483	0	FAIL	0.000482102
MAG018	d__Bacteria;p__Bacteroidota;c__Bacteroidia;o__Bacteroidales;f__UBA932;g__RC9;s__	0.192975	0.0567835	FAIL	0.000511422
MAG040	d__Bacteria;p__Bacteroidota;c__Bacteroidia;o__Bacteroidales;f__Muribaculaceae;g__CAG-485;s__CAG-485 sp002491165	0.0309849	0.00853229	FAIL	0.000522876
MAG017	d__Bacteria;p__Firmicutes_A;c__Clostridia;o__Lachnospirales;f__Lachnospiraceae;g__UBA1712;s__	0.0161466	0	FAIL	0.000588061
MAG110	d__Bacteria;p__Bacteroidota;c__Bacteroidia;o__Bacteroidales;f__UBA932;g__UBA1232;s__	0.0928432	0.0182786	FAIL	0.000678275
MAG336	d__Bacteria;p__Firmicutes_A;c__Clostridia;o__Oscillospirales;f__Ruminococcaceae;g__;s__	0.346082	0.000998118	FAIL	0.00073351
MAG002	d__Bacteria;p__Bacteroidota;c__Bacteroidia;o__Bacteroidales;f__Bacteroidaceae;g__Prevotella;s__	0.804888	0.374465	FAIL	0.00088475
MAG108	d__Bacteria;p__Firmicutes_A;c__Clostridia;o__Oscillospirales;f__Oscillospiraceae;g__Ruminiclostridium_C;s__	0.0722253	0.000344179	FAIL	0.0010731
MAG261	d__Bacteria;p__Firmicutes_A;c__Clostridia;o__Lachnospirales;f__Lachnospiraceae;g__Agathobacter;s__	0.0444846	0	FAIL	0.00145806
MAG091	d__Bacteria;p__Firmicutes_A;c__Clostridia;o__Lachnospirales;f__Lachnospiraceae;g__CAG-127;s__	0.0520434	0	FAIL	0.00155629
MAG329	d__Bacteria;p__Bacteroidota;c__Bacteroidia;o__Bacteroidales;f__Bacteroidaceae;g__Prevotella;s__Prevotella sp002251295	0.909206	0.0261028	FAIL	0.00160128
MAG225	d__Bacteria;p__Firmicutes;c__Bacilli;o__Lactobacillales;f__Lactobacillaceae;g__Lactobacillus_H;s__Lactobacillus_H reuteri	1.08439	0.568946	FAIL	0.00178484
MAG138	d__Bacteria;p__Bacteroidota;c__Bacteroidia;o__Bacteroidales;f__Bacteroidaceae;g__Prevotella;s__	0.174141	0.00715637	FAIL	0.00180109
MAG059	d__Bacteria;p__Firmicutes_A;c__Clostridia;o__4C28d-15;f__CAG-917;g__CAG-1138;s__CAG-1138 sp000434675	0.0545132	0	FAIL	0.00195923
MAG066	d__Bacteria;p__Firmicutes_A;c__Clostridia;o__Lachnospirales;f__Lachnospiraceae;g__Eubacterium_F;s__	0.0709412	0.0086142	FAIL	0.00225799
MAG029	d__Bacteria;p__Firmicutes_A;c__Clostridia;o__Oscillospirales;f__Oscillospiraceae;g__CAG-110;s__	0.0748671	0.00506643	FAIL	0.00236667
MAG156	d__Bacteria;p__Firmicutes;c__Bacilli;o__RF39;f__CAG-1000;g__CAG-1000;s__	0.115482	0.0136185	FAIL	0.00249732
MAG330	d__Bacteria;p__Firmicutes_A;c__Clostridia;o__Peptostreptococcales;f__Anaerovoracaceae;g__Mogibacterium;s__Mogibacterium sp002299625	0.119489	0.0506015	FAIL	0.00355521
MAG316	d__Bacteria;p__Bacteroidota;c__Bacteroidia;o__Bacteroidales;f__UBA932;g__RC9;s__	0.0692489	0.0362196	FAIL	0.00417915
MAG232	d__Bacteria;p__Bacteroidota;c__Bacteroidia;o__Bacteroidales;f__Bacteroidaceae;g__F0040;s__	0.201289	0.010972	FAIL	0.00425585
MAG024	d__Bacteria;p__Firmicutes_A;c__Clostridia;o__Lachnospirales;f__Lachnospiraceae;g__UBA2868;s__	0.0447322	0	FAIL	0.00426407
MAG100	d__Bacteria;p__Firmicutes_A;c__Clostridia;o__Oscillospirales;f__Butyricicoccaceae;g__Butyricicoccus;s__	0.0262351	0.000170019	FAIL	0.00432046
MAG347	d__Bacteria;p__Firmicutes_A;c__Clostridia;o__Lachnospirales;f__Lachnospiraceae;g__Lachnospira;s__	0.122771	0.0290133	FAIL	0.00552512
MAG208	d__Bacteria;p__Spirochaetota;c__Spirochaetia;o__Treponematales;f__Treponemataceae;g__Treponema_D;s__	0.115776	0.0150572	FAIL	0.00574925
MAG298	d__Bacteria;p__Bacteroidota;c__Bacteroidia;o__Bacteroidales;f__Bacteroidaceae;g__Prevotella;s__	0.045916	0	FAIL	0.0061999
MAG072	d__Bacteria;p__Spirochaetota;c__Spirochaetia;o__Treponematales;f__Treponemataceae;g__Treponema_D;s__	0.0172	0	FAIL	0.00625434
MAG199	d__Archaea;p__Euryarchaeota;c__Methanobacteria;o__Methanobacteriales;f__Methanobacteriaceae;g__Methanobrevibacter_A;s__	0.0149478	0.00417914	FAIL	0.00625628
MAG001	d__Bacteria;p__Firmicutes_A;c__Clostridia;o__Lachnospirales;f__Lachnospiraceae;g__Lachnospira;s__	0.0621969	0.0213406	FAIL	0.00627288
MAG202	d__Bacteria;p__Cyanobacteria;c__Vampirovibrionia;o__Gastranaerophilales;f__Gastranaerophilaceae;g__UBA791;s__	0.0257314	0.0027456	FAIL	0.00696235
MAG096	d__Bacteria;p__Firmicutes;c__Bacilli;o__Erysipelotrichales;f__Erysipelotrichaceae;g__UBA636;s__UBA636 sp002299675	0.131834	0.0437129	FAIL	0.00780999
MAG254	d__Bacteria;p__Firmicutes_A;c__Clostridia;o__Lachnospirales;f__Lachnospiraceae;g__;s__	0.0157224	0.00314504	FAIL	0.00873877
MAG328	d__Bacteria;p__Firmicutes_A;c__Clostridia;o__Lachnospirales;f__Lachnospiraceae;g__;s__	0.0201202	0	FAIL	0.00888635
MAG217	d__Bacteria;p__Proteobacteria;c__Gammaproteobacteria;o__Enterobacterales;f__Succinivibrionaceae;g__Ruminobacter_A;s__	0.111203	0	FAIL	0.00904528
MAG149	d__Bacteria;p__Bacteroidota;c__Bacteroidia;o__Bacteroidales;f__Muribaculaceae;g__C941;s__	0.0817248	0.0140226	FAIL	0.00914766
MAG196	d__Bacteria;p__Bacteroidota;c__Bacteroidia;o__Bacteroidales;f__Bacteroidaceae;g__Prevotella;s__Prevotella sp002299275	0.131428	0.044093	FAIL	0.0102815
MAG032	d__Bacteria;p__Firmicutes_A;c__Clostridia;o__Oscillospirales;f__Ruminococcaceae;g__;s__	0.0264855	0.00955784	FAIL	0.0103526
MAG222	d__Bacteria;p__Spirochaetota;c__Spirochaetia;o__Treponematales;f__Treponemataceae;g__Treponema_D;s__Treponema_D porcinum	0.0889078	0.0361599	FAIL	0.0112033
MAG345	d__Bacteria;p__Bacteroidota;c__Bacteroidia;o__Bacteroidales;f__P3;g__UBA3388;s__	0.125663	0.0221476	FAIL	0.0120931
MAG228	d__Bacteria;p__Firmicutes;c__Bacilli;o__Lactobacillales;f__Streptococcaceae;g__Streptococcus;s__Streptococcus sp002300045	0.381422	0.10434	FAIL	0.0134917
MAG297	d__Bacteria;p__Firmicutes_A;c__Clostridia;o__Lachnospirales;f__Lachnospiraceae;g__Roseburia;s__	0.0540586	0.0134664	FAIL	0.0135843
MAG258	d__Bacteria;p__Firmicutes;c__Bacilli;o__RF39;f__CAG-1000;g__CAG-533;s__	0.138799	0.0291534	FAIL	0.0149267
MAG037	d__Bacteria;p__Bacteroidota;c__Bacteroidia;o__Bacteroidales;f__Bacteroidaceae;g__UBA4372;s__	0.0155018	0	FAIL	0.0150506
MAG075	d__Bacteria;p__Firmicutes_A;c__Clostridia;o__Lachnospirales;f__Lachnospiraceae;g__Eubacterium_E;s__	0.0141727	0.00725805	FAIL	0.0154121
MAG010	d__Bacteria;p__Spirochaetota;c__Spirochaetia;o__Treponematales;f__Treponemataceae;g__Treponema_D;s__	0.117122	0.0042306	FAIL	0.0160117
MAG193	d__Bacteria;p__Firmicutes_A;c__Clostridia;o__Oscillospirales;f__Oscillospiraceae;g__UBA1777;s__	0.0767335	0.0362406	FAIL	0.0165516
MAG288	d__Bacteria;p__Spirochaetota;c__Spirochaetia;o__Sphaerochaetales;f__Sphaerochaetaceae;g__UBA5920;s__	0.180782	0.0951964	FAIL	0.0184929
MAG038	d__Bacteria;p__Firmicutes_A;c__Clostridia;o__Oscillospirales;f__Acutalibacteraceae;g__Eubacterium_R;s__	0.0760896	0.0109299	FAIL	0.0188258
MAG035	d__Bacteria;p__Bacteroidota;c__Bacteroidia;o__Bacteroidales;f__Paludibacteraceae;g__RF16;s__	0.14728	0.0010213	FAIL	0.0191411
MAG056	d__Bacteria;p__Firmicutes_A;c__Clostridia;o__Oscillospirales;f__Acutalibacteraceae;g__CAG-180;s__	0.111397	0	FAIL	0.0192209
MAG348	d__Bacteria;p__Firmicutes_A;c__Clostridia;o__Oscillospirales;f__Ruminococcaceae;g__;s__	0.0425147	0.0273356	FAIL	0.0199782
MAG103	d__Bacteria;p__Proteobacteria;c__Alphaproteobacteria;o__RF32;f__CAG-239;g__CAG-495;s__	0.0261867	0	FAIL	0.0201517
MAG111	d__Bacteria;p__Bacteroidota;c__Bacteroidia;o__Bacteroidales;f__Paludibacteraceae;g__;s__	0.0349118	0	FAIL	0.0206299
MAG240	d__Bacteria;p__Firmicutes_A;c__Clostridia;o__Lachnospirales;f__Lachnospiraceae;g__COE1;s__	0.0251753	0	FAIL	0.0216831
MAG130	d__Bacteria;p__Verrucomicrobiota;c__Kiritimatiellae;o__RFP12;f__UBA1067;g__UBA1731;s__	0.0138275	0.00447237	FAIL	0.022086
MAG252	d__Bacteria;p__Cyanobacteria;c__Vampirovibrionia;o__Gastranaerophilales;f__Gastranaerophilaceae;g__;s__	0.146295	0.0732933	FAIL	0.0220942
MAG152	d__Bacteria;p__Firmicutes_A;c__Clostridia;o__Oscillospirales;f__Acutalibacteraceae;g__Eubacterium_R;s__	0.269196	0.0755331	FAIL	0.0268216
MAG120	d__Bacteria;p__Spirochaetota;c__Spirochaetia;o__Treponematales;f__Treponemataceae;g__Treponema_F;s__	0.034044	0.00270436	FAIL	0.0270773
MAG065	d__Bacteria;p__Firmicutes_A;c__Clostridia;o__Lachnospirales;f__Lachnospiraceae;g__Acetatifactor;s__	0.0931477	0	FAIL	0.0273111
MAG036	d__Bacteria;p__Bacteroidota;c__Bacteroidia;o__Bacteroidales;f__Bacteroidaceae;g__Prevotella;s__Prevotella sp002251435	0.149462	0.0604358	FAIL	0.0276414
MAG005	d__Bacteria;p__Firmicutes_A;c__Clostridia;o__Lachnospirales;f__Lachnospiraceae;g__Eubacterium_Q;s__Eubacterium_Q sp900314445	0.0963708	0.0029858	FAIL	0.0276816
MAG179	d__Bacteria;p__Firmicutes_A;c__Clostridia;o__Lachnospirales;f__Lachnospiraceae;g__Agathobacter;s__Agathobacter sp900317585	0.3103	0.0720502	FAIL	0.0281464
MAG188	d__Bacteria;p__Firmicutes;c__Bacilli;o__RFN20;f__CAG-826;g__;s__	0.213508	0.00274363	FAIL	0.0281967
MAG334	d__Bacteria;p__Proteobacteria;c__Gammaproteobacteria;o__Burkholderiales;f__Rhodocyclaceae;g__;s__	0.252348	0.0161679	FAIL	0.0286708
MAG134	d__Bacteria;p__Firmicutes_A;c__Clostridia;o__Lachnospirales;f__Lachnospiraceae;g__Ruminococcus_A;s__	0.0496893	0	FAIL	0.0318561
MAG084	d__Bacteria;p__Bacteroidota;c__Bacteroidia;o__Bacteroidales;f__Bacteroidaceae;g__Prevotellamassilia;s__	0.967988	0.35801	FAIL	0.0321447
MAG269	d__Bacteria;p__Firmicutes_A;c__Clostridia;o__Lachnospirales;f__Lachnospiraceae;g__Eubacterium_J;s__	0.118753	0.00296723	FAIL	0.0350141
MAG061	d__Bacteria;p__Cyanobacteria;c__Vampirovibrionia;o__Gastranaerophilales;f__Gastranaerophilaceae;g__Zag111;s__	0.0820448	0	FAIL	0.0359455
MAG116	d__Bacteria;p__Firmicutes;c__Bacilli;o__Erysipelotrichales;f__Erysipelotrichaceae;g__;s__	0.0357301	0.012945	FAIL	0.0361644
MAG219	d__Bacteria;p__Cyanobacteria;c__Vampirovibrionia;o__Gastranaerophilales;f__Gastranaerophilaceae;g__Zag111;s__	0.0156507	0	FAIL	0.0440804
MAG205	d__Bacteria;p__Spirochaetota;c__Spirochaetia;o__Treponematales;f__Treponemataceae;g__Treponema_D;s__	0.0154154	0	FAIL	0.0441956
MAG239	d__Bacteria;p__Firmicutes;c__Bacilli;o__RF39;f__CAG-302;g__CAG-914;s__CAG-914 sp000437895	0.149254	0.011704	FAIL	0.0460265
MAG016	d__Bacteria;p__Firmicutes_A;c__Clostridia;o__Lachnospirales;f__Lachnospiraceae;g__Blautia;s__	0.0917541	0.00399954	FAIL	0.0469021
MAG308	d__Bacteria;p__Firmicutes_A;c__Clostridia;o__Lachnospirales;f__Lachnospiraceae;g__CAG-194;s__	0.0230365	0	FAIL	0.0469926
MAG133	d__Bacteria;p__Firmicutes_A;c__Clostridia;o__Lachnospirales;f__Lachnospiraceae;g__Agathobacter;s__	0.236566	0.12737	FAIL	0.0512312
MAG271	d__Bacteria;p__Bacteroidota;c__Bacteroidia;o__Bacteroidales;f__Bacteroidaceae;g__Prevotella;s__	0.0433447	0.000739818	FAIL	0.0536196
MAG346	d__Bacteria;p__Bacteroidota;c__Bacteroidia;o__Bacteroidales;f__Bacteroidaceae;g__Prevotella;s__Prevotella sp002251245	0.0498515	0.015604	FAIL	0.0537209
MAG333	d__Bacteria;p__Firmicutes_A;c__Clostridia;o__Oscillospirales;f__Ruminococcaceae;g__Ruminococcus_C;s__	0.0188686	0.00584747	FAIL	0.0553545
MAG013	d__Bacteria;p__Firmicutes;c__Bacilli;o__Lactobacillales;f__Lactobacillaceae;g__Lactobacillus;s__Lactobacillus johnsonii	1.62668	0.885154	FAIL	0.0564304
MAG227	d__Bacteria;p__Firmicutes;c__Bacilli;o__RF39;f__CAG-822;g__;s__	0.0304301	0	FAIL	0.0663063
MAG224	d__Bacteria;p__Bacteroidota;c__Bacteroidia;o__Bacteroidales;f__Bacteroidaceae;g__Prevotella;s__	0.0498681	0.0210581	FAIL	0.0693884
MAG235	d__Archaea;p__Thermoplasmatota;c__Thermoplasmata;o__Methanomassiliicoccales;f__Methanomethylophilaceae;g__;s__	0.0153535	0.00539624	FAIL	0.0716245
MAG157	d__Bacteria;p__Firmicutes_A;c__Clostridia;o__Lachnospirales;f__Lachnospiraceae;g__Agathobacter;s__	0.0340435	0	FAIL	0.0738539
MAG302	d__Bacteria;p__Firmicutes_A;c__Clostridia;o__Oscillospirales;f__Ruminococcaceae;g__Gemmiger;s__	0.100392	0.0640226	FAIL	0.0777775
MAG011	d__Bacteria;p__Spirochaetota;c__Spirochaetia;o__Treponematales;f__Treponemataceae;g__Treponema_D;s__	0.189902	0	FAIL	0.0784115
MAG203	d__Bacteria;p__Firmicutes_A;c__Clostridia;o__Lachnospirales;f__Lachnospiraceae;g__Agathobacter;s__	0.209555	0.118897	FAIL	0.082161
MAG337	d__Bacteria;p__Firmicutes_C;c__Negativicutes;o__Acidaminococcales;f__Acidaminococcaceae;g__Phascolarctobacterium_A;s__Phascolarctobacterium_A succinatutens	0.335113	0.209458	FAIL	0.0846537
MAG089	d__Bacteria;p__Firmicutes_A;c__Clostridia;o__Lachnospirales;f__Lachnospiraceae;g__UBA2821;s__	0.0423239	0.00322719	FAIL	0.0974975
MAG236	d__Bacteria;p__Firmicutes;c__Bacilli;o__Erysipelotrichales;f__Erysipelotrichaceae;g__;s__	0.0175408	0.0125437	FAIL	0.0994347
MAG122	d__Bacteria;p__Firmicutes;c__Bacilli;o__RF39;f__CAG-611;g__;s__	0.0265854	0	FAIL	0.11077
MAG043	d__Bacteria;p__Spirochaetota;c__Spirochaetia;o__Treponematales;f__Treponemataceae;g__Treponema_D;s__	0.112914	0	FAIL	0.111383
MAG014	d__Bacteria;p__Bacteroidota;c__Bacteroidia;o__Bacteroidales;f__F082;g__F082;s__	0.0267008	0	FAIL	0.117824
MAG324	d__Bacteria;p__Firmicutes_A;c__Clostridia;o__Lachnospirales;f__Lachnospiraceae;g__Agathobacter;s__	0.0259583	0.00204738	FAIL	0.120312
MAG162	d__Bacteria;p__Spirochaetota;c__Spirochaetia;o__Treponematales;f__Treponemataceae;g__Treponema_D;s__	0.104257	0	FAIL	0.120685
MAG135	d__Bacteria;p__Firmicutes_A;c__Clostridia;o__Lachnospirales;f__Lachnospiraceae;g__992a;s__992a sp001940245	0.0264772	0	FAIL	0.1239
MAG234	d__Bacteria;p__Firmicutes_A;c__Clostridia;o__Lachnospirales;f__Lachnospiraceae;g__CAG-303;s__	0.026948	0	FAIL	0.127059
MAG246	d__Bacteria;p__Cyanobacteria;c__Vampirovibrionia;o__Gastranaerophilales;f__Gastranaerophilaceae;g__Zag1;s__	0.0607846	0.00137177	FAIL	0.127438
MAG097	d__Bacteria;p__Firmicutes_C;c__Negativicutes;o__Veillonellales;f__Veillonellaceae;g__;s__	0.0761052	0.0241759	FAIL	0.129764
MAG189	d__Bacteria;p__Spirochaetota;c__Spirochaetia;o__Treponematales;f__Treponemataceae;g__Treponema_D;s__Treponema_D berlinense	0.0865797	0.0540394	FAIL	0.133558
MAG335	d__Bacteria;p__Firmicutes_A;c__Clostridia;o__Lachnospirales;f__Lachnospiraceae;g__CAG-303;s__	0.0258285	0.00638574	FAIL	0.138594
MAG296	d__Bacteria;p__Bacteroidota;c__Bacteroidia;o__Bacteroidales;f__Bacteroidaceae;g__UBA4334;s__UBA4334 sp900316975	0.0223757	0.00345332	FAIL	0.139495
MAG200	d__Bacteria;p__Firmicutes_A;c__Clostridia;o__TANB77;f__CAG-508;g__;s__	0.0333032	0.0115694	FAIL	0.143307
MAG101	d__Bacteria;p__Firmicutes_A;c__Clostridia;o__Oscillospirales;f__Ruminococcaceae;g__CAG-115;s__	0.0192477	0.00857198	FAIL	0.146176
MAG123	d__Bacteria;p__Firmicutes_A;c__Clostridia;o__Oscillospirales;f__Ruminococcaceae;g__Ruminococcus;s__	0.0136299	0.00841077	FAIL	0.151627
MAG281	d__Bacteria;p__Proteobacteria;c__Alphaproteobacteria;o__RF32;f__CAG-239;g__;s__	0.0215142	0.00226787	FAIL	0.15453
MAG295	d__Bacteria;p__Elusimicrobiota;c__Elusimicrobia;o__Elusimicrobiales;f__Elusimicrobiaceae;g__UBA1436;s__	0.0558014	0	FAIL	0.159071
MAG009	d__Bacteria;p__Firmicutes;c__Bacilli;o__RF39;f__CAG-611;g__CAG-877;s__	0.0295132	0.00618709	FAIL	0.180614
MAG276	d__Bacteria;p__Fibrobacterota;c__Fibrobacteria;o__Fibrobacterales;f__Fibrobacteraceae;g__Fibrobacter_A;s__Fibrobacter_A intestinalis	0.0237094	0.0110509	FAIL	0.18079
MAG106	d__Bacteria;p__Firmicutes_A;c__Clostridia;o__Peptostreptococcales;f__Anaerovoracaceae;g__CAG-145;s__CAG-145 sp002320005	0.0378939	0.022829	FAIL	0.185226
MAG282	d__Bacteria;p__Firmicutes_A;c__Clostridia;o__Lachnospirales;f__Lachnospiraceae;g__Butyrivibrio_A;s__Butyrivibrio_A crossotus	0.0259639	0.012624	FAIL	0.19258
MAG331	d__Bacteria;p__Bacteroidota;c__Bacteroidia;o__Bacteroidales;f__Bacteroidaceae;g__UBA4372;s__	0.0881041	0	FAIL	0.195089
MAG088	d__Bacteria;p__Firmicutes_A;c__Clostridia;o__Lachnospirales;f__Lachnospiraceae;g__UBA2821;s__	0.0342349	0	FAIL	0.197189
MAG245	d__Bacteria;p__Spirochaetota;c__Spirochaetia;o__Treponematales;f__Treponemataceae;g__Treponema_D;s__	0.0585482	0.0250355	FAIL	0.199512
MAG055	d__Bacteria;p__Firmicutes;c__Bacilli;o__Erysipelotrichales;f__Erysipelotrichaceae;g__UBA636;s__	0.0239676	0.016491	FAIL	0.200457
MAG342	d__Bacteria;p__Firmicutes;c__Bacilli;o__RF39;f__CAG-822;g__;s__	0.0236298	0.013086	FAIL	0.201043
MAG180	d__Bacteria;p__Firmicutes;c__Bacilli;o__RF39;f__CAG-611;g__CAG-877;s__	0.0387098	0	FAIL	0.201459
MAG263	d__Bacteria;p__Spirochaetota;c__Spirochaetia;o__Sphaerochaetales;f__Sphaerochaetaceae;g__UBA5920;s__	0.0868654	0.0584141	FAIL	0.213213
MAG355	d__Bacteria;p__Campylobacterota;c__Campylobacteria;o__Campylobacterales;f__Helicobacteraceae;g__Helicobacter_D;s__	0.0463792	0.0117261	FAIL	0.217767
MAG114	d__Bacteria;p__Firmicutes_A;c__Clostridia;o__Christensenellales;f__CAG-138;g__PeH17;s__PeH17 sp000435055	0.0480972	0.0260005	FAIL	0.220849
MAG354	d__Bacteria;p__Firmicutes_A;c__Clostridia;o__Oscillospirales;f__CAG-272;g__CAG-448;s__CAG-448 sp003150135	0.0181846	0.0107185	FAIL	0.224016
MAG006	d__Bacteria;p__Firmicutes_A;c__Clostridia;o__Oscillospirales;f__Oscillospiraceae;g__;s__	0.0208191	0.018137	FAIL	0.225385
MAG160	d__Bacteria;p__Firmicutes_A;c__Clostridia;o__Lachnospirales;f__Lachnospiraceae;g__CAG-882;s__	0.073776	0.0350614	FAIL	0.239503
MAG154	d__Bacteria;p__Firmicutes_A;c__Clostridia;o__Lachnospirales;f__Lachnospiraceae;g__CAG-882;s__	0.033395	0	FAIL	0.240493
MAG022	d__Bacteria;p__Bacteroidota;c__Bacteroidia;o__Bacteroidales;f__Muribaculaceae;g__UBA7173;s__	0.0386346	0.0164672	FAIL	0.245445
MAG274	d__Bacteria;p__Proteobacteria;c__Gammaproteobacteria;o__Enterobacterales;f__Succinivibrionaceae;g__Succinivibrio;s__Succinivibrio sp900316375	0.0148923	0.00722313	FAIL	0.24967
MAG195	d__Bacteria;p__Proteobacteria;c__Gammaproteobacteria;o__Burkholderiales;f__Burkholderiaceae;g__CAG-521;s__	0.0183257	0.0146117	FAIL	0.254958
MAG073	d__Bacteria;p__Bacteroidota;c__Bacteroidia;o__Bacteroidales;f__Bacteroidaceae;g__F0040;s__	0.064039	0	FAIL	0.259457
MAG262	d__Bacteria;p__Firmicutes_A;c__Clostridia;o__TANB77;f__CAG-508;g__;s__	0.0166987	0.00077115	FAIL	0.262323
MAG190	d__Bacteria;p__Firmicutes;c__Bacilli;o__Mycoplasmatales;f__Metamycoplasmataceae;g__UBA710;s__	0.140522	0.0743964	FAIL	0.271935
MAG175	d__Bacteria;p__Firmicutes;c__Bacilli;o__Lactobacillales;f__Lactobacillaceae;g__Lactobacillus;s__	0.0536589	0.028694	FAIL	0.275049
MAG260	d__Bacteria;p__Firmicutes_A;c__Clostridia;o__Lachnospirales;f__Lachnospiraceae;g__Marvinbryantia;s__Marvinbryantia sp900066075	0.0200144	0.0166028	FAIL	0.279044
MAG074	d__Bacteria;p__Firmicutes_A;c__Clostridia;o__Oscillospirales;f__Acutalibacteraceae;g__Ruminococcus_E;s__Ruminococcus_E sp900314705	0.0297937	0.0165321	FAIL	0.291901
MAG270	d__Bacteria;p__Firmicutes_A;c__Clostridia;o__Oscillospirales;f__Oscillospiraceae;g__Lawsonibacter;s__	0.0238285	0.0189369	FAIL	0.29924
MAG194	d__Bacteria;p__Firmicutes_A;c__Clostridia;o__Oscillospirales;f__Acutalibacteraceae;g__Eubacterium_R;s__	0.141823	0.0115042	FAIL	0.310019
MAG184	d__Bacteria;p__Campylobacterota;c__Campylobacteria;o__Campylobacterales;f__Campylobacteraceae;g__Campylobacter;s__	0.237718	0.111163	FAIL	0.316734
MAG231	d__Bacteria;p__Firmicutes_A;c__Clostridia;o__Oscillospirales;f__Oscillospiraceae;g__F23-B02;s__	0.396485	0.221056	FAIL	0.322877
MAG049	d__Bacteria;p__Firmicutes_A;c__Clostridia;o__Oscillospirales;f__CAG-272;g__;s__	0.0197045	0	FAIL	0.328183
MAG051	d__Bacteria;p__Firmicutes;c__Bacilli;o__RF39;f__CAG-611;g__UBA7057;s__	0.0122288	0	FAIL	0.328183
MAG185	d__Bacteria;p__Firmicutes_A;c__Clostridia;o__Oscillospirales;f__Oscillospiraceae;g__CAG-110;s__	0.0305024	0	FAIL	0.328183
MAG214	d__Bacteria;p__Proteobacteria;c__Alphaproteobacteria;o__Rickettsiales;f__;g__;s__	0.0250942	0.00215566	FAIL	0.337513
MAG310	d__Bacteria;p__Firmicutes_A;c__Clostridia;o__Lachnospirales;f__Lachnospiraceae;g__Faecalicatena;s__Faecalicatena faecis	0.0204051	0.0148971	FAIL	0.343361
MAG083	d__Bacteria;p__Spirochaetota;c__Spirochaetia;o__Treponematales;f__Treponemataceae;g__Treponema_F;s__	0.0194441	0.0112109	FAIL	0.346889
MAG076	d__Bacteria;p__Spirochaetota;c__Brachyspirae;o__Brachyspirales;f__Brachyspiraceae;g__Brachyspira;s__Brachyspira innocens	0.0216574	0.00788405	FAIL	0.35258
MAG289	d__Bacteria;p__Bacteroidota;c__Bacteroidia;o__Bacteroidales;f__Bacteroidaceae;g__Prevotella;s__	0.210792	0.0690033	FAIL	0.354243
MAG266	d__Bacteria;p__Firmicutes_A;c__Clostridia;o__Lachnospirales;f__Lachnospiraceae;g__UBA7182;s__	0.0227217	0.0200259	FAIL	0.380441
MAG209	d__Bacteria;p__Firmicutes_A;c__Clostridia;o__Lachnospirales;f__Lachnospiraceae;g__Agathobacter;s__	0.293956	0.177177	FAIL	0.38212
MAG304	d__Bacteria;p__Spirochaetota;c__Spirochaetia;o__Treponematales;f__Treponemataceae;g__Treponema_F;s__	0.0381184	0.0253413	FAIL	0.406424
MAG171	d__Bacteria;p__Firmicutes;c__Bacilli;o__RF39;f__CAG-1000;g__CAG-605;s__CAG-605 sp000433255	0.125369	0.103877	FAIL	0.424612
MAG300	d__Bacteria;p__Firmicutes_A;c__Clostridia;o__Lachnospirales;f__Lachnospiraceae;g__;s__	0.0524064	0.0364708	FAIL	0.454482
MAG069	d__Bacteria;p__Firmicutes_A;c__Clostridia;o__Lachnospirales;f__Lachnospiraceae;g__CAG-510;s__CAG-510 sp000434615	0.0112167	0.00845043	FAIL	0.493625
MAG349	d__Bacteria;p__Firmicutes_A;c__Clostridia;o__;f__;g__;s__	0.0122858	0.00945228	FAIL	0.52693
MAG233	d__Bacteria;p__Cyanobacteria;c__Vampirovibrionia;o__Gastranaerophilales;f__;g__;s__	0.0188978	0.0122453	FAIL	0.551619
MAG277	d__Bacteria;p__Firmicutes_A;c__Clostridia;o__Oscillospirales;f__Ruminococcaceae;g__UBA3818;s__UBA3818 sp002369315	0.015505	0.0134938	FAIL	0.562354
MAG107	d__Bacteria;p__Firmicutes_A;c__Clostridia;o__Lachnospirales;f__Lachnospiraceae;g__Eubacterium_F;s__	0.0157281	0.0125891	FAIL	0.588261
MAG290	d__Bacteria;p__Bacteroidota;c__Bacteroidia;o__Bacteroidales;f__UBA932;g__RC9;s__	0.214927	0.20325	FAIL	0.713641
MAG176	d__Bacteria;p__Firmicutes_A;c__Clostridia;o__TANB77;f__CAG-508;g__CAG-245;s__	0.130978	0.115475	FAIL	0.753191
MAG039	d__Bacteria;p__Firmicutes_A;c__Clostridia;o__Lachnospirales;f__Lachnospiraceae;g__Eubacterium_J;s__	0.054692	0.0498368	FAIL	0.756292
MAG344	d__Bacteria;p__Firmicutes_A;c__Clostridia;o__Lachnospirales;f__Lachnospiraceae;g__GCA-900066135;s__GCA-900066135 sp900066135	0.0105912	0.00983997	FAIL	0.767343
MAG248	d__Bacteria;p__Firmicutes_A;c__Clostridia;o__Lachnospirales;f__Lachnospiraceae;g__Dorea;s__	0.0296808	0.0226489	FAIL	0.772578
MAG080	d__Bacteria;p__Firmicutes;c__Bacilli;o__RFN20;f__CAG-826;g__UBA733;s__	0.134512	0.111931	FAIL	0.778362
MAG201	d__Bacteria;p__Firmicutes_A;c__Clostridia;o__Lachnospirales;f__Lachnospiraceae;g__Blautia_A;s__	0.131462	0.122293	FAIL	0.797432
MAG159	d__Bacteria;p__Spirochaetota;c__Spirochaetia;o__Treponematales;f__Treponemataceae;g__Treponema_D;s__Treponema_D succinifaciens	0.0303054	0.027042	FAIL	0.81459
MAG315	d__Bacteria;p__Firmicutes;c__Bacilli;o__RF39;f__CAG-1000;g__CAG-1000;s__CAG-1000 sp000434555	0.0707627	0.0645717	FAIL	0.850788
MAG306	d__Bacteria;p__Firmicutes_A;c__Clostridia;o__Lachnospirales;f__Lachnospiraceae;g__V9D3004;s__V9D3004 sp002349525	0.0160796	0.0152092	FAIL	0.858598
MAG155	d__Bacteria;p__Firmicutes;c__Bacilli;o__RF39;f__CAG-611;g__CAG-611;s__	0.0553798	0.0507468	FAIL	0.859707
MAG256	d__Bacteria;p__Bacteroidota;c__Bacteroidia;o__Bacteroidales;f__UBA932;g__RC9;s__	0.247726	0.240028	FAIL	0.870262
MAG117	d__Bacteria;p__Firmicutes;c__Bacilli;o__RF39;f__CAG-822;g__UBA5364;s__	0.0376749	0.0338432	FAIL	0.878583
MAG033	d__Bacteria;p__Firmicutes;c__Bacilli;o__RF39;f__CAG-1000;g__CAG-460;s__CAG-460 sp000437355	0.0176237	0.0154836	FAIL	0.885964
MAG307	d__Bacteria;p__Bacteroidota;c__Bacteroidia;o__Bacteroidales;f__Bacteroidaceae;g__Prevotellamassilia;s__	0.309633	0.296174	FAIL	0.8887
MAG273	d__Bacteria;p__Firmicutes_A;c__Clostridia;o__Oscillospirales;f__CAG-272;g__CAG-841;s__CAG-841 sp000437375	0.0200389	0.0190452	FAIL	0.910679
MAG221	d__Bacteria;p__Firmicutes_A;c__Clostridia;o__4C28d-15;f__UBA1242;g__UBA11490;s__	0.0134797	0.0123311	FAIL	0.927364
MAG267	d__Bacteria;p__Campylobacterota;c__Campylobacteria;o__Campylobacterales;f__Helicobacteraceae;g__Helicobacter_F;s__Helicobacter_F sp003288805	0.00657431	0.00615261	FAIL	0.935946
MAG060	d__Bacteria;p__Proteobacteria;c__Gammaproteobacteria;o__Enterobacterales;f__Succinivibrionaceae;g__Succinivibrio;s__Succinivibrio sp000431835	0.0633351	0.0614216	FAIL	0.959693
MAG197	d__Bacteria;p__Proteobacteria;c__Alphaproteobacteria;o__RF32;f__CAG-239;g__CAG-495;s__	0.0302606	0.02912	FAIL	0.965352
MAG158	d__Bacteria;p__Firmicutes_A;c__Clostridia;o__Lachnospirales;f__Lachnospiraceae;g__Coprococcus_B;s__	0.115609	0.114975	FAIL	0.9722

## Sheet: t-test pass
Genome	classification	Average CTRL	Average MAN	if CTRL<MAN	T.test
MAG150	d__Bacteria;p__Firmicutes_C;c__Negativicutes;o__Veillonellales;f__Dialisteraceae;g__Dialister;s__Dialister sp000434475	0.0978987	1.36463	PASS	2.0714e-09
MAG052	d__Bacteria;p__Firmicutes_C;c__Negativicutes;o__Acidaminococcales;f__Acidaminococcaceae;g__Acidaminococcus;s__	0.000837044	0.0395182	PASS	2.39758e-07
MAG048	d__Bacteria;p__Firmicutes;c__Bacilli;o__Erysipelotrichales;f__Erysipelatoclostridiaceae;g__Catenibacterium;s__Catenibacterium mitsuokai	0.0925624	0.924906	PASS	1.51248e-06
MAG105	d__Bacteria;p__Firmicutes_A;c__Clostridia;o__Oscillospirales;f__Ruminococcaceae;g__Ruthenibacterium;s__	0	0.0299344	PASS	4.24624e-06
MAG243	d__Bacteria;p__Firmicutes_A;c__Clostridia;o__Oscillospirales;f__Ruminococcaceae;g__Faecalibacterium;s__Faecalibacterium sp003449675	0.242703	1.23415	PASS	5.83727e-06
MAG259	d__Bacteria;p__Firmicutes_A;c__Clostridia;o__TANB77;f__CAG-508;g__CAG-269;s__	0.0582636	0.360316	PASS	6.57102e-06
MAG287	d__Bacteria;p__Firmicutes_A;c__Clostridia;o__Lachnospirales;f__Lachnospiraceae;g__;s__	0.0244076	0.0496588	PASS	1.16575e-05
MAG241	d__Bacteria;p__Proteobacteria;c__Gammaproteobacteria;o__Burkholderiales;f__Burkholderiaceae;g__Dakarella;s__	0.00875829	0.0322513	PASS	8.59554e-05
MAG212	d__Bacteria;p__Firmicutes;c__Bacilli;o__RF39;f__CAG-1000;g__CAG-605;s__CAG-605 sp000433475	0.0578998	0.367341	PASS	0.000110338
MAG275	d__Bacteria;p__Bacteroidota;c__Bacteroidia;o__Bacteroidales;f__Muribaculaceae;g__C941;s__C941 sp900321725	0.00196852	0.24974	PASS	0.000149051
MAG177	d__Bacteria;p__Actinobacteriota;c__Coriobacteriia;o__Coriobacteriales;f__Atopobiaceae;g__;s__	0.00579654	0.0236601	PASS	0.000166571
MAG192	d__Bacteria;p__Firmicutes;c__Bacilli;o__RFN20;f__CAG-288;g__UBA7642;s__	0.0356746	0.0882563	PASS	0.000218006
MAG278	d__Bacteria;p__Firmicutes_A;c__Clostridia;o__Lachnospirales;f__Lachnospiraceae;g__Oribacterium;s__	0.0915124	0.145729	PASS	0.000302438
MAG325	d__Bacteria;p__Firmicutes_A;c__Clostridia;o__Lachnospirales;f__Lachnospiraceae;g__CAG-632;s__	0.00190555	0.0166344	PASS	0.000557762
MAG253	d__Bacteria;p__Firmicutes_A;c__Clostridia;o__Oscillospirales;f__Acutalibacteraceae;g__UBA1417;s__UBA1417 sp003531055	0.0504851	0.139343	PASS	0.00070306
MAG238	d__Bacteria;p__Firmicutes_A;c__Clostridia;o__Oscillospirales;f__Ruminococcaceae;g__Gemmiger;s__	0.0225965	0.0911126	PASS	0.00106128
MAG242	d__Bacteria;p__Firmicutes_A;c__Clostridia;o__Peptostreptococcales;f__Anaerovoracaceae;g__Eubacterium_A;s__Eubacterium_A pyruvativorans	0.000303571	0.0214708	PASS	0.00108432
MAG053	d__Bacteria;p__Firmicutes_C;c__Negativicutes;o__Veillonellales;f__Megasphaeraceae;g__Megasphaera;s__Megasphaera elsdenii	0.349843	0.779802	PASS	0.00112492
MAG191	d__Bacteria;p__Bacteroidota;c__Bacteroidia;o__Bacteroidales;f__Bacteroidaceae;g__Prevotella;s__Prevotella sp000434515	1.61645	3.04537	PASS	0.00140975
MAG140	d__Bacteria;p__Actinobacteriota;c__Coriobacteriia;o__Coriobacteriales;f__Atopobiaceae;g__Olsenella_E;s__	0.0148804	0.0382323	PASS	0.00150958
MAG041	d__Bacteria;p__Firmicutes_A;c__Clostridia;o__Lachnospirales;f__Lachnospiraceae;g__Agathobacter;s__Agathobacter faecis	0.0584651	0.216174	PASS	0.00158296
MAG237	d__Bacteria;p__Firmicutes;c__Bacilli;o__RFN20;f__CAG-826;g__UBA4951;s__	0.00296628	0.245128	PASS	0.00161058
MAG215	d__Bacteria;p__Firmicutes_A;c__Clostridia;o__Oscillospirales;f__Oscillospiraceae;g__Oscillibacter;s__	0.0266995	0.0584433	PASS	0.00177953
MAG019	d__Bacteria;p__Firmicutes_A;c__Clostridia;o__Lachnospirales;f__Lachnospiraceae;g__KLE1615;s__KLE1615 sp900066985	0.0194624	0.0375254	PASS	0.00183686
MAG139	d__Bacteria;p__Firmicutes_A;c__Clostridia;o__Lachnospirales;f__Lachnospiraceae;g__Fusicatenibacter;s__Fusicatenibacter saccharivorans	0.0266895	0.161473	PASS	0.00184258
MAG126	d__Bacteria;p__Firmicutes_A;c__Clostridia;o__Oscillospirales;f__Oscillospiraceae;g__F23-B02;s__F23-B02 sp002472405	0.00691937	0.0201815	PASS	0.00207863
MAG168	d__Bacteria;p__Firmicutes_A;c__Clostridia;o__Lachnospirales;f__Lachnospiraceae;g__CAG-590;s__CAG-590 sp003530125	0.00963998	0.0238811	PASS	0.00209698
MAG314	d__Bacteria;p__Bacteroidota;c__Bacteroidia;o__Bacteroidales;f__Bacteroidaceae;g__UBA6398;s__UBA6398 sp003150315	0.156381	0.422065	PASS	0.00242131
MAG285	d__Bacteria;p__Bacteroidota;c__Bacteroidia;o__Bacteroidales;f__Bacteroidaceae;g__Prevotella;s__Prevotella sp002300055	0.711982	1.78569	PASS	0.00242731
MAG093	d__Bacteria;p__Bacteroidota;c__Bacteroidia;o__Bacteroidales;f__Muribaculaceae;g__CAG-279;s__CAG-279 sp000437795	0.0848053	0.177977	PASS	0.00264368
MAG163	d__Bacteria;p__Firmicutes;c__Bacilli;o__RF39;f__CAG-302;g__UBA6414;s__	0.0346132	0.111147	PASS	0.00266212
MAG008	d__Bacteria;p__Proteobacteria;c__Gammaproteobacteria;o__Burkholderiales;f__Burkholderiaceae;g__Duodenibacillus;s__	0.0152328	0.0703492	PASS	0.00283707
MAG079	d__Bacteria;p__Firmicutes_A;c__Clostridia;o__Oscillospirales;f__Acutalibacteraceae;g__Eubacterium_R;s__	0.0450573	0.238264	PASS	0.00291374
MAG283	d__Bacteria;p__Firmicutes;c__Bacilli;o__Erysipelotrichales;f__Erysipelotrichaceae;g__Solobacterium;s__Solobacterium timonensis	0	0.0752025	PASS	0.00297077
MAG087	d__Bacteria;p__Firmicutes_A;c__Clostridia;o__Oscillospirales;f__Oscillospiraceae;g__CAG-110;s__	0.0044003	0.0149187	PASS	0.00318027
MAG178	d__Bacteria;p__Firmicutes_A;c__Clostridia;o__TANB77;f__CAG-508;g__CAG-245;s__CAG-245 sp000435175	0.0394024	0.165327	PASS	0.00322232
MAG058	d__Bacteria;p__Firmicutes_A;c__Clostridia;o__Oscillospirales;f__Oscillospiraceae;g__CAG-170;s__CAG-170 sp000436735	0.0241537	0.285183	PASS	0.00337121
MAG027	d__Bacteria;p__Firmicutes_A;c__Clostridia;o__Lachnospirales;f__Lachnospiraceae;g__UBA2856;s__	0	0.0278774	PASS	0.00528451
MAG112	d__Bacteria;p__Bacteroidota;c__Bacteroidia;o__Bacteroidales;f__Bacteroidaceae;g__Prevotella;s__	0.0238667	0.055087	PASS	0.00574598
MAG094	d__Bacteria;p__Firmicutes;c__Bacilli;o__Erysipelotrichales;f__Erysipelotrichaceae;g__Solobacterium;s__	0.0126036	0.0463895	PASS	0.00746061
MAG309	d__Bacteria;p__Firmicutes_A;c__Clostridia;o__Oscillospirales;f__Acutalibacteraceae;g__CAG-177;s__CAG-177 sp003514385	0.0602085	0.142016	PASS	0.00762647
MAG045	d__Bacteria;p__Bacteroidota;c__Bacteroidia;o__Bacteroidales;f__Bacteroidaceae;g__Prevotella;s__Prevotella sp002480935	0	0.100655	PASS	0.00814839
MAG272	d__Bacteria;p__Firmicutes_C;c__Negativicutes;o__Selenomonadales;f__Selenomonadaceae;g__Anaerovibrio;s__	0.434441	0.706521	PASS	0.00868553
MAG166	d__Bacteria;p__Firmicutes_A;c__Clostridia;o__Oscillospirales;f__Ruminococcaceae;g__UBA1448;s__	0.018604	0.0336044	PASS	0.00890621
MAG121	d__Bacteria;p__Firmicutes;c__Bacilli;o__RF39;f__CAG-611;g__RUG591;s__	0.00222964	0.0212645	PASS	0.00978866
MAG113	d__Bacteria;p__Bacteroidota;c__Bacteroidia;o__Bacteroidales;f__Bacteroidaceae;g__Prevotella;s__	0.503634	0.715918	PASS	0.00983942
MAG021	d__Bacteria;p__Firmicutes_C;c__Negativicutes;o__Selenomonadales;f__Selenomonadaceae;g__Mitsuokella;s__Mitsuokella jalaludinii	0.0872693	0.207008	PASS	0.0117259
MAG144	d__Bacteria;p__Firmicutes;c__Bacilli;o__Erysipelotrichales;f__Erysipelotrichaceae;g__Solobacterium;s__	0.0437166	0.0644914	PASS	0.0137451
MAG015	d__Bacteria;p__Firmicutes;c__Bacilli;o__RF39;f__CAG-611;g__CAG-710;s__CAG-710 sp000432595	0.0242054	0.0570565	PASS	0.0147556
MAG182	d__Bacteria;p__Firmicutes_A;c__Clostridia;o__Oscillospirales;f__Oscillospiraceae;g__CAG-103;s__CAG-103 sp900317855	0.0550356	0.115868	PASS	0.0149272
MAG125	d__Bacteria;p__Firmicutes_A;c__Clostridia;o__Oscillospirales;f__Ruminococcaceae;g__Gemmiger;s__Gemmiger sp003476825	0.0740789	0.138398	PASS	0.0171096
MAG082	d__Bacteria;p__Firmicutes;c__Bacilli;o__Erysipelotrichales;f__Erysipelotrichaceae;g__Holdemanella;s__Holdemanella sp002299315	0.0388629	0.0781611	PASS	0.0190084
MAG007	d__Bacteria;p__Firmicutes_A;c__Clostridia;o__Lachnospirales;f__Lachnospiraceae;g__;s__	0.017485	0.0378169	PASS	0.020237
MAG340	d__Bacteria;p__Firmicutes_A;c__Clostridia;o__Oscillospirales;f__Oscillospiraceae;g__CAG-83;s__CAG-83 sp000431575	0.0245864	0.0341172	PASS	0.0249817
MAG319	d__Bacteria;p__Firmicutes_A;c__Clostridia;o__Lachnospirales;f__Lachnospiraceae;g__Eubacterium_F;s__Eubacterium_F sp003491505	0.00595303	0.022569	PASS	0.0253479
MAG062	d__Bacteria;p__Firmicutes_A;c__Clostridia;o__Lachnospirales;f__Lachnospiraceae;g__Ruminococcus_A;s__Ruminococcus_A sp003011855	0.0247473	0.0459956	PASS	0.0271842
MAG145	d__Bacteria;p__Firmicutes_A;c__Clostridia;o__Lachnospirales;f__Lachnospiraceae;g__Dorea;s__Dorea formicigenerans	0.021696	0.0337767	PASS	0.0285725
MAG187	d__Bacteria;p__Firmicutes;c__Bacilli;o__RFN20;f__CAG-288;g__UBA7642;s__	0.0100447	0.0253703	PASS	0.0309304
MAG210	d__Bacteria;p__Bacteroidota;c__Bacteroidia;o__Bacteroidales;f__Muribaculaceae;g__UBA7173;s__	0.010872	0.0277717	PASS	0.0339109
MAG220	d__Bacteria;p__Firmicutes_A;c__Clostridia;o__Lachnospirales;f__Lachnospiraceae;g__Blautia_A;s__	0.00967473	0.0160206	PASS	0.0349981
MAG028	d__Bacteria;p__Bacteroidota;c__Bacteroidia;o__Bacteroidales;f__Muribaculaceae;g__CAG-485;s__CAG-485 sp900321585	0.00995365	0.0729241	PASS	0.0366782
MAG044	d__Bacteria;p__Firmicutes_A;c__Clostridia;o__Oscillospirales;f__Oscillospiraceae;g__CAG-103;s__CAG-103 sp900317855	0.0339234	0.121168	PASS	0.0385441
MAG046	d__Bacteria;p__Firmicutes_A;c__Clostridia;o__4C28d-15;f__CAG-727;g__UBA10281;s__	0.00553911	0.0130187	PASS	0.0406946
MAG109	d__Bacteria;p__Firmicutes_A;c__Clostridia;o__Oscillospirales;f__CAG-382;g__UBA1206;s__UBA1206 sp000433115	0.00754119	0.0163057	PASS	0.0413172
MAG229	d__Bacteria;p__Bacteroidota;c__Bacteroidia;o__Bacteroidales;f__Muribaculaceae;g__CAG-279;s__	0.0272832	0.0837982	PASS	0.0417383
MAG124	d__Bacteria;p__Firmicutes_A;c__Clostridia;o__Oscillospirales;f__Acutalibacteraceae;g__Eubacterium_R;s__	0.00109471	0.0244989	PASS	0.0461838
MAG204	d__Bacteria;p__Cyanobacteria;c__Vampirovibrionia;o__Gastranaerophilales;f__Gastranaerophilaceae;g__UBA6984;s__UBA6984 sp003258725	0.00966363	0.0815189	PASS	0.047409
MAG303	d__Bacteria;p__Firmicutes_A;c__Clostridia;o__Lachnospirales;f__Lachnospiraceae;g__Blautia_A;s__Blautia_A obeum	0.0210939	0.0437529	PASS	0.0501353
MAG164	d__Bacteria;p__Firmicutes_A;c__Clostridia;o__Oscillospirales;f__Oscillospiraceae;g__CAG-170;s__CAG-170 sp002404795	0.0879777	0.150669	PASS	0.0520541
MAG312	d__Bacteria;p__Cyanobacteria;c__Vampirovibrionia;o__Gastranaerophilales;f__Gastranaerophilaceae;g__Zag111;s__Zag111 sp002102825	0.115324	0.231763	PASS	0.053306
MAG350	d__Bacteria;p__Firmicutes;c__Bacilli;o__ML615J-28;f__CAG-313;g__CAG-313;s__CAG-313 sp003539625	0.00654175	0.0267971	PASS	0.0535352
MAG146	d__Bacteria;p__Firmicutes_A;c__Clostridia;o__Peptostreptococcales;f__Anaerovoracaceae;g__;s__	0.0398406	0.0649105	PASS	0.0553836
MAG206	d__Bacteria;p__Firmicutes;c__Bacilli;o__RFN20;f__CAG-288;g__UBA7642;s__	0.0272046	0.0795144	PASS	0.0592504
MAG147	d__Bacteria;p__Firmicutes_A;c__Clostridia;o__Oscillospirales;f__Ruminococcaceae;g__;s__	0.00815857	0.0353827	PASS	0.0597381
MAG251	d__Bacteria;p__Firmicutes;c__Bacilli;o__RFN20;f__CAG-826;g__UBA733;s__	0.0115061	0.0249983	PASS	0.0675502
MAG216	d__Bacteria;p__Firmicutes_C;c__Negativicutes;o__Selenomonadales;f__Selenomonadaceae;g__;s__	0.025011	0.191513	PASS	0.0694007
MAG129	d__Bacteria;p__Cyanobacteria;c__Vampirovibrionia;o__Gastranaerophilales;f__Gastranaerophilaceae;g__Zag111;s__Zag111 sp002103105	0.0797661	0.12851	PASS	0.0702485
MAG172	d__Bacteria;p__Firmicutes_A;c__Clostridia;o__Oscillospirales;f__Oscillospiraceae;g__UBA1777;s__	0.00677764	0.0239831	PASS	0.0737125
MAG244	d__Bacteria;p__Cyanobacteria;c__Vampirovibrionia;o__Gastranaerophilales;f__Gastranaerophilaceae;g__UBA6984;s__	0.00307517	0.0201454	PASS	0.0757453
MAG318	d__Bacteria;p__Firmicutes;c__Bacilli;o__Erysipelotrichales;f__Erysipelatoclostridiaceae;g__Erysipelatoclostridium;s__	0.00292035	0.0167558	PASS	0.0758953
MAG071	d__Bacteria;p__Bacteroidota;c__Bacteroidia;o__Bacteroidales;f__UBA932;g__RC9;s__RC9 sp000434935	0.0928362	0.125772	PASS	0.0868379
MAG280	d__Bacteria;p__Firmicutes;c__Bacilli;o__RF39;f__CAG-302;g__CAG-302;s__	0.0362848	0.128874	PASS	0.0894535
MAG183	d__Bacteria;p__Bacteroidota;c__Bacteroidia;o__Bacteroidales;f__Bacteroidaceae;g__Prevotella;s__Prevotella sp900315635	0	0.149939	PASS	0.0895903
MAG030	d__Bacteria;p__Cyanobacteria;c__Vampirovibrionia;o__Gastranaerophilales;f__Gastranaerophilaceae;g__;s__	0.0157719	0.0834081	PASS	0.0906472
MAG090	d__Bacteria;p__Firmicutes_A;c__Clostridia;o__Oscillospirales;f__Oscillospiraceae;g__ER4;s__ER4 sp000765235	0.119392	0.171247	PASS	0.0918874
MAG294	d__Bacteria;p__Bacteroidota;c__Bacteroidia;o__Bacteroidales;f__Bacteroidaceae;g__Prevotella;s__	0.128714	0.26738	PASS	0.0922802
MAG268	d__Bacteria;p__Firmicutes_A;c__Clostridia;o__Oscillospirales;f__Oscillospiraceae;g__ER4;s__ER4 sp900317525	0.0881259	0.181984	PASS	0.10078
MAG174	d__Bacteria;p__Cyanobacteria;c__Vampirovibrionia;o__Gastranaerophilales;f__Gastranaerophilaceae;g__Zag1;s__Zag1 sp001765415	0.107547	0.200586	PASS	0.103984
MAG077	d__Bacteria;p__Firmicutes_A;c__Clostridia;o__Lachnospirales;f__Lachnospiraceae;g__Eubacterium_F;s__	0.00568866	0.0260327	PASS	0.107554
MAG207	d__Bacteria;p__Firmicutes;c__Bacilli;o__RF39;f__CAG-611;g__CAG-877;s__	0.00256949	0.0274796	PASS	0.107872
MAG352	d__Bacteria;p__Firmicutes;c__Bacilli;o__RFN20;f__CAG-288;g__;s__	0.0101286	0.0798729	PASS	0.116966
MAG141	d__Bacteria;p__Firmicutes;c__Bacilli;o__RF39;f__CAG-611;g__CAG-877;s__	0.00139938	0.0712755	PASS	0.12891
MAG054	d__Bacteria;p__Firmicutes_A;c__Clostridia;o__TANB77;f__CAG-508;g__;s__	0.00741846	0.0397139	PASS	0.134898
MAG353	d__Bacteria;p__Deferribacterota;c__Deferribacteres;o__Deferribacterales;f__Mucispirillaceae;g__Mucispirillum;s__	0.0265785	0.0717662	PASS	0.143908
MAG020	d__Bacteria;p__Proteobacteria;c__Gammaproteobacteria;o__Enterobacterales;f__Succinivibrionaceae;g__Anaerobiospirillum;s__Anaerobiospirillum succiniciproducens	0.0091051	0.0194039	PASS	0.151255
MAG050	d__Bacteria;p__Cyanobacteria;c__Vampirovibrionia;o__Gastranaerophilales;f__Gastranaerophilaceae;g__UBA6984;s__	0.0141192	0.0397819	PASS	0.161402
MAG143	d__Bacteria;p__Firmicutes_A;c__Clostridia;o__Oscillospirales;f__Acutalibacteraceae;g__Ruminococcus_E;s__Ruminococcus_E bromii_B	0.00769448	0.020396	PASS	0.164027
MAG023	d__Bacteria;p__Firmicutes_A;c__Clostridia;o__Lachnospirales;f__Lachnospiraceae;g__NC2004;s__	0.0286471	0.0413559	PASS	0.16583
MAG102	d__Bacteria;p__Firmicutes_A;c__Clostridia;o__TANB77;f__CAG-508;g__CAG-269;s__	0.0102931	0.0445341	PASS	0.168934
MAG255	d__Bacteria;p__Verrucomicrobiota_A;c__Chlamydiia;o__Chlamydiales;f__Chlamydiaceae;g__Chlamydia;s__Chlamydia suis	0.00450955	0.0149616	PASS	0.172078
MAG213	d__Bacteria;p__Firmicutes;c__Bacilli;o__RF39;f__CAG-611;g__CAG-988;s__CAG-988 sp003149915	0.0219439	0.154188	PASS	0.179274
MAG321	d__Bacteria;p__Firmicutes_A;c__Clostridia;o__Oscillospirales;f__CAG-272;g__CAG-841;s__	0.0400074	0.118477	PASS	0.187239
MAG167	d__Bacteria;p__Firmicutes_A;c__Clostridia;o__Lachnospirales;f__Lachnospiraceae;g__UBA2882;s__UBA2882 sp900317505	0.0125328	0.0244746	PASS	0.210862
MAG223	d__Bacteria;p__Cyanobacteria;c__Vampirovibrionia;o__Gastranaerophilales;f__Gastranaerophilaceae;g__UBA6984;s__	0.00638117	0.0310343	PASS	0.22896
MAG317	d__Bacteria;p__Firmicutes_C;c__Negativicutes;o__Selenomonadales;f__Selenomonadaceae;g__Anaerovibrio;s__	0.0206599	0.0258947	PASS	0.233982
MAG286	d__Bacteria;p__Firmicutes_A;c__Clostridia;o__Oscillospirales;f__Oscillospiraceae;g__F23-B02;s__	0.0419843	0.0703493	PASS	0.247852
MAG003	d__Bacteria;p__Firmicutes_A;c__Clostridia;o__TANB77;f__CAG-508;g__CAG-269;s__	0.0253269	0.0500298	PASS	0.25271
MAG148	d__Bacteria;p__Firmicutes_A;c__Clostridia;o__Oscillospirales;f__Oscillospiraceae;g__CAG-110;s__	0.0172748	0.0357779	PASS	0.25297
MAG326	d__Bacteria;p__Firmicutes;c__Bacilli;o__RF39;f__CAG-611;g__CAG-611;s__	0.00880074	0.0167079	PASS	0.271733
MAG161	d__Bacteria;p__Firmicutes_A;c__Clostridia;o__4C28d-15;f__CAG-917;g__CAG-349;s__CAG-349 sp003539515	0.0746947	0.120343	PASS	0.288622
MAG230	d__Bacteria;p__Campylobacterota;c__Campylobacteria;o__Campylobacterales;f__Helicobacteraceae;g__Helicobacter_F;s__Helicobacter_F sp002287135	0.011245	0.0295554	PASS	0.295345
MAG004	d__Bacteria;p__Cyanobacteria;c__Vampirovibrionia;o__Gastranaerophilales;f__Gastranaerophilaceae;g__Zag111;s__	0.031191	0.0657006	PASS	0.297161
MAG086	d__Bacteria;p__Firmicutes_A;c__Clostridia;o__TANB77;f__CAG-508;g__;s__	0.0176423	0.0269967	PASS	0.308249
MAG247	d__Bacteria;p__Firmicutes_A;c__Clostridia;o__Christensenellales;f__CAG-138;g__Phil1;s__Phil1 sp001940855	0.0293658	0.0729157	PASS	0.313122
MAG118	d__Bacteria;p__Bacteroidota;c__Bacteroidia;o__Bacteroidales;f__Muribaculaceae;g__UBA7173_A;s__	0.014398	0.0192259	PASS	0.318551
MAG012	d__Bacteria;p__Firmicutes;c__Bacilli;o__RF39;f__CAG-1000;g__CAG-460;s__CAG-460 sp000437315	0.0646633	0.174024	PASS	0.330704
MAG301	d__Bacteria;p__Bacteroidota;c__Bacteroidia;o__Bacteroidales;f__Muribaculaceae;g__C941;s__	0.341239	0.421655	PASS	0.363569
MAG173	d__Bacteria;p__Firmicutes;c__Bacilli;o__RFN20;f__CAG-288;g__;s__	0.0586504	0.0848534	PASS	0.364253
MAG343	d__Bacteria;p__Proteobacteria;c__Gammaproteobacteria;o__Enterobacterales;f__Enterobacteriaceae;g__Escherichia;s__Escherichia flexneri	0.0157617	0.0364351	PASS	0.377089
MAG151	d__Bacteria;p__Firmicutes;c__Bacilli;o__RF39;f__CAG-611;g__CAG-877;s__	0.0468611	0.0691693	PASS	0.384299
MAG338	d__Bacteria;p__Firmicutes;c__Bacilli;o__RF39;f__CAG-822;g__CAG-884;s__CAG-884 sp000433875	0.0180671	0.0285231	PASS	0.384381
MAG170	d__Bacteria;p__Bacteroidota;c__Bacteroidia;o__Bacteroidales;f__Bacteroidaceae;g__Prevotella;s__Prevotella sp000436915	0.189282	0.260959	PASS	0.384849
MAG169	d__Bacteria;p__Firmicutes_A;c__Clostridia;o__Oscillospirales;f__Ruminococcaceae;g__;s__	0.0161642	0.0270884	PASS	0.386627
MAG323	d__Bacteria;p__Firmicutes_A;c__Clostridia;o__Oscillospirales;f__Acutalibacteraceae;g__CAG-488;s__CAG-488 sp000434055	0.00895328	0.0156249	PASS	0.390002
MAG119	d__Bacteria;p__Firmicutes;c__Bacilli;o__RF39;f__UBA5348;g__CAG-1193;s__	0.0227555	0.0320438	PASS	0.398566
MAG128	d__Bacteria;p__Bacteroidota;c__Bacteroidia;o__Bacteroidales;f__UBA932;g__RC9;s__	0.0733272	0.0944583	PASS	0.399264
MAG092	d__Bacteria;p__Bacteroidota;c__Bacteroidia;o__Bacteroidales;f__UBA932;g__RC9;s__RC9 sp000433355	0.0788183	0.11053	PASS	0.416248
MAG226	d__Bacteria;p__Firmicutes_A;c__Clostridia;o__Lachnospirales;f__Lachnospiraceae;g__Agathobacter;s__	0.0292204	0.0399051	PASS	0.438295
MAG085	d__Bacteria;p__Firmicutes_A;c__Clostridia;o__Oscillospirales;f__CAG-382;g__;s__	0.0174728	0.0213242	PASS	0.461695
MAG279	d__Bacteria;p__Firmicutes_A;c__Clostridia;o__Lachnospirales;f__Lachnospiraceae;g__;s__	0.0316415	0.0379647	PASS	0.463544
MAG165	d__Bacteria;p__Bacteroidota;c__Bacteroidia;o__Bacteroidales;f__Bacteroidaceae;g__Prevotellamassilia;s__	0.278524	0.376038	PASS	0.488533
MAG264	d__Bacteria;p__Cyanobacteria;c__Vampirovibrionia;o__Gastranaerophilales;f__Gastranaerophilaceae;g__CAG-484;s__CAG-484 sp900321895	0.0193762	0.0251566	PASS	0.494374
MAG291	d__Bacteria;p__Campylobacterota;c__Campylobacteria;o__Campylobacterales;f__Campylobacteraceae;g__Campylobacter;s__Campylobacter sp002139915	0.0608182	0.0831529	PASS	0.548019
MAG095	d__Bacteria;p__Firmicutes_A;c__Clostridia;o__Lachnospirales;f__Lachnospiraceae;g__Dorea;s__Dorea longicatena	0.0797802	0.0909979	PASS	0.555051
MAG132	d__Bacteria;p__Firmicutes;c__Bacilli;o__RF39;f__CAG-822;g__CAG-822;s__	0.012391	0.0161136	PASS	0.559528
MAG067	d__Archaea;p__Thermoplasmatota;c__Thermoplasmata;o__Methanomassiliicoccales;f__Methanomethylophilaceae;g__Methanomethylophilus;s__Methanomethylophilus alvus	0.0549882	0.0697086	PASS	0.611158
MAG104	d__Bacteria;p__Fibrobacterota;c__Fibrobacteria;o__Fibrobacterales;f__Fibrobacteraceae;g__Fibrobacter_A;s__Fibrobacter_A sp002797675	0.0107982	0.0162806	PASS	0.624232
MAG332	d__Bacteria;p__Firmicutes_A;c__Clostridia;o__Lachnospirales;f__Lachnospiraceae;g__;s__	0.00931074	0.0106325	PASS	0.637821
MAG153	d__Bacteria;p__Cyanobacteria;c__Vampirovibrionia;o__Gastranaerophilales;f__Gastranaerophilaceae;g__UBA2883;s__	0.00973594	0.0123333	PASS	0.682364
MAG099	d__Bacteria;p__Firmicutes_A;c__Clostridia;o__Lachnospirales;f__Lachnospiraceae;g__CAG-590;s__CAG-590 sp000431135	0.0153831	0.0172403	PASS	0.699061
MAG311	d__Bacteria;p__Firmicutes;c__Bacilli;o__RF39;f__CAG-611;g__CAG-611;s__	0.0306553	0.0390824	PASS	0.709434
MAG025	d__Bacteria;p__Firmicutes_A;c__Clostridia;o__Oscillospirales;f__Acutalibacteraceae;g__Eubacterium_R;s__	0.0508484	0.065285	PASS	0.713853
MAG042	d__Bacteria;p__Firmicutes;c__Bacilli;o__Lactobacillales;f__Streptococcaceae;g__Streptococcus;s__	0.0153305	0.0207629	PASS	0.726863
MAG181	d__Bacteria;p__Firmicutes_A;c__Clostridia;o__Lachnospirales;f__Lachnospiraceae;g__Eubacterium_F;s__	0.00902695	0.0118993	PASS	0.727923
MAG305	d__Bacteria;p__Firmicutes_A;c__Clostridia;o__Oscillospirales;f__Oscillospiraceae;g__CAG-83;s__	0.0553429	0.0646851	PASS	0.736916
MAG265	d__Bacteria;p__Eremiobacterota;c__UBP9;o__UBA4705;f__UBA4705;g__UBA4705;s__	0.01057	0.0116198	PASS	0.786696
MAG313	d__Bacteria;p__Firmicutes;c__Bacilli;o__RF39;f__CAG-302;g__RUG705;s__	0.090897	0.100373	PASS	0.786769
MAG293	d__Bacteria;p__Firmicutes_A;c__Clostridia;o__Oscillospirales;f__Acutalibacteraceae;g__Ruminococcus_E;s__Ruminococcus_E sp003521625	0.0275168	0.0305691	PASS	0.792076
MAG341	d__Bacteria;p__Proteobacteria;c__Gammaproteobacteria;o__Enterobacterales;f__Succinivibrionaceae;g__Succinivibrio;s__Succinivibrio sp003456415	0.0591724	0.0643695	PASS	0.828784
MAG136	d__Bacteria;p__Bacteroidota;c__Bacteroidia;o__Bacteroidales;f__UBA932;g__RC9;s__RC9 sp000432655	0.0519488	0.0542708	PASS	0.830123
MAG098	d__Bacteria;p__Bacteroidota;c__Bacteroidia;o__Bacteroidales;f__Bacteroidaceae;g__Prevotellamassilia;s__	0.354224	0.399594	PASS	0.848966
MAG068	d__Bacteria;p__Firmicutes_A;c__Clostridia;o__Oscillospirales;f__Acutalibacteraceae;g__Eubacterium_R;s__Eubacterium_R coprostanoligenes	0.0920863	0.101687	PASS	0.849091
MAG284	d__Bacteria;p__Firmicutes_A;c__Clostridia;o__Lachnospirales;f__Lachnospiraceae;g__Lachnospira;s__Lachnospira sp900316325	0.00858718	0.00898245	PASS	0.918275
MAG026	d__Bacteria;p__Firmicutes_A;c__Clostridia;o__Oscillospirales;f__Acutalibacteraceae;g__CAG-180;s__	0.0726432	0.076444	PASS	0.930872
MAG292	d__Bacteria;p__Firmicutes_A;c__Clostridia;o__Lachnospirales;f__Lachnospiraceae;g__Agathobacter;s__	0.648655	0.654233	PASS	0.977933
MAG057	d__Bacteria;p__Firmicutes_A;c__Clostridia;o__Oscillospirales;f__Ruminococcaceae;g__Faecalibacterium;s__	0.0934862	0.0937097	PASS	0.990149

## Sheet: PASS
Genome	classification	Average CTRL	Average MAN	if CTRL<MAN	T.test	Average MAN/Average CTRL
MAG177	d__Bacteria;p__Actinobacteriota;c__Coriobacteriia;o__Coriobacteriales;f__Atopobiaceae;g__;s__	0.00579654	0.0236601	PASS	0.000166571	4.08177
MAG140	d__Bacteria;p__Actinobacteriota;c__Coriobacteriia;o__Coriobacteriales;f__Atopobiaceae;g__Olsenella_E;s__	0.0148804	0.0382323	PASS	0.00150958	2.56931
MAG113	d__Bacteria;p__Bacteroidota;c__Bacteroidia;o__Bacteroidales;f__Bacteroidaceae;g__Prevotella;s__	0.503634	0.715918	PASS	0.00983942	1.42151
MAG112	d__Bacteria;p__Bacteroidota;c__Bacteroidia;o__Bacteroidales;f__Bacteroidaceae;g__Prevotella;s__	0.0238667	0.055087	PASS	0.00574598	2.30811
MAG191	d__Bacteria;p__Bacteroidota;c__Bacteroidia;o__Bacteroidales;f__Bacteroidaceae;g__Prevotella;s__Prevotella sp000434515	1.61645	3.04537	PASS	0.00140975	1.88399
MAG285	d__Bacteria;p__Bacteroidota;c__Bacteroidia;o__Bacteroidales;f__Bacteroidaceae;g__Prevotella;s__Prevotella sp002300055	0.711982	1.78569	PASS	0.00242731	2.50806
MAG045	d__Bacteria;p__Bacteroidota;c__Bacteroidia;o__Bacteroidales;f__Bacteroidaceae;g__Prevotella;s__Prevotella sp002480935	0	0.100655	PASS	0.00814839	#DIV/0!
MAG314	d__Bacteria;p__Bacteroidota;c__Bacteroidia;o__Bacteroidales;f__Bacteroidaceae;g__UBA6398;s__UBA6398 sp003150315	0.156381	0.422065	PASS	0.00242131	2.69895
MAG275	d__Bacteria;p__Bacteroidota;c__Bacteroidia;o__Bacteroidales;f__Muribaculaceae;g__C941;s__C941 sp900321725	0.00196852	0.24974	PASS	0.000149051	126.867
MAG229	d__Bacteria;p__Bacteroidota;c__Bacteroidia;o__Bacteroidales;f__Muribaculaceae;g__CAG-279;s__	0.0272832	0.0837982	PASS	0.0417383	3.07142
MAG093	d__Bacteria;p__Bacteroidota;c__Bacteroidia;o__Bacteroidales;f__Muribaculaceae;g__CAG-279;s__CAG-279 sp000437795	0.0848053	0.177977	PASS	0.00264368	2.09865
MAG028	d__Bacteria;p__Bacteroidota;c__Bacteroidia;o__Bacteroidales;f__Muribaculaceae;g__CAG-485;s__CAG-485 sp900321585	0.00995365	0.0729241	PASS	0.0366782	7.32637
MAG210	d__Bacteria;p__Bacteroidota;c__Bacteroidia;o__Bacteroidales;f__Muribaculaceae;g__UBA7173;s__	0.010872	0.0277717	PASS	0.0339109	2.55442
MAG204	d__Bacteria;p__Cyanobacteria;c__Vampirovibrionia;o__Gastranaerophilales;f__Gastranaerophilaceae;g__UBA6984;s__UBA6984 sp003258725	0.00966363	0.0815189	PASS	0.047409	8.43564
MAG048	d__Bacteria;p__Firmicutes;c__Bacilli;o__Erysipelotrichales;f__Erysipelatoclostridiaceae;g__Catenibacterium;s__Catenibacterium mitsuokai	0.0925624	0.924906	PASS	1.51248e-06	9.99225
MAG082	d__Bacteria;p__Firmicutes;c__Bacilli;o__Erysipelotrichales;f__Erysipelotrichaceae;g__Holdemanella;s__Holdemanella sp002299315	0.0388629	0.0781611	PASS	0.0190084	2.0112
MAG144	d__Bacteria;p__Firmicutes;c__Bacilli;o__Erysipelotrichales;f__Erysipelotrichaceae;g__Solobacterium;s__	0.0437166	0.0644914	PASS	0.0137451	1.47521
MAG094	d__Bacteria;p__Firmicutes;c__Bacilli;o__Erysipelotrichales;f__Erysipelotrichaceae;g__Solobacterium;s__	0.0126036	0.0463895	PASS	0.00746061	3.68066
MAG283	d__Bacteria;p__Firmicutes;c__Bacilli;o__Erysipelotrichales;f__Erysipelotrichaceae;g__Solobacterium;s__Solobacterium timonensis	0	0.0752025	PASS	0.00297077	#DIV/0!
MAG212	d__Bacteria;p__Firmicutes;c__Bacilli;o__RF39;f__CAG-1000;g__CAG-605;s__CAG-605 sp000433475	0.0578998	0.367341	PASS	0.000110338	6.34442
MAG163	d__Bacteria;p__Firmicutes;c__Bacilli;o__RF39;f__CAG-302;g__UBA6414;s__	0.0346132	0.111147	PASS	0.00266212	3.21113
MAG015	d__Bacteria;p__Firmicutes;c__Bacilli;o__RF39;f__CAG-611;g__CAG-710;s__CAG-710 sp000432595	0.0242054	0.0570565	PASS	0.0147556	2.35718
MAG121	d__Bacteria;p__Firmicutes;c__Bacilli;o__RF39;f__CAG-611;g__RUG591;s__	0.00222964	0.0212645	PASS	0.00978866	9.53719
MAG192	d__Bacteria;p__Firmicutes;c__Bacilli;o__RFN20;f__CAG-288;g__UBA7642;s__	0.0356746	0.0882563	PASS	0.000218006	2.47392
MAG187	d__Bacteria;p__Firmicutes;c__Bacilli;o__RFN20;f__CAG-288;g__UBA7642;s__	0.0100447	0.0253703	PASS	0.0309304	2.52574
MAG237	d__Bacteria;p__Firmicutes;c__Bacilli;o__RFN20;f__CAG-826;g__UBA4951;s__	0.00296628	0.245128	PASS	0.00161058	82.6382
MAG046	d__Bacteria;p__Firmicutes_A;c__Clostridia;o__4C28d-15;f__CAG-727;g__UBA10281;s__	0.00553911	0.0130187	PASS	0.0406946	2.35032
MAG287	d__Bacteria;p__Firmicutes_A;c__Clostridia;o__Lachnospirales;f__Lachnospiraceae;g__;s__	0.0244076	0.0496588	PASS	1.16575e-05	2.03457
MAG007	d__Bacteria;p__Firmicutes_A;c__Clostridia;o__Lachnospirales;f__Lachnospiraceae;g__;s__	0.017485	0.0378169	PASS	0.020237	2.16282
MAG041	d__Bacteria;p__Firmicutes_A;c__Clostridia;o__Lachnospirales;f__Lachnospiraceae;g__Agathobacter;s__Agathobacter faecis	0.0584651	0.216174	PASS	0.00158296	3.69749
MAG220	d__Bacteria;p__Firmicutes_A;c__Clostridia;o__Lachnospirales;f__Lachnospiraceae;g__Blautia_A;s__	0.00967473	0.0160206	PASS	0.0349981	1.65593
MAG303	d__Bacteria;p__Firmicutes_A;c__Clostridia;o__Lachnospirales;f__Lachnospiraceae;g__Blautia_A;s__Blautia_A obeum	0.0210939	0.0437529	PASS	0.0501353	2.0742
MAG168	d__Bacteria;p__Firmicutes_A;c__Clostridia;o__Lachnospirales;f__Lachnospiraceae;g__CAG-590;s__CAG-590 sp003530125	0.00963998	0.0238811	PASS	0.00209698	2.4773
MAG325	d__Bacteria;p__Firmicutes_A;c__Clostridia;o__Lachnospirales;f__Lachnospiraceae;g__CAG-632;s__	0.00190555	0.0166344	PASS	0.000557762	8.72944
MAG145	d__Bacteria;p__Firmicutes_A;c__Clostridia;o__Lachnospirales;f__Lachnospiraceae;g__Dorea;s__Dorea formicigenerans	0.021696	0.0337767	PASS	0.0285725	1.55682
MAG319	d__Bacteria;p__Firmicutes_A;c__Clostridia;o__Lachnospirales;f__Lachnospiraceae;g__Eubacterium_F;s__Eubacterium_F sp003491505	0.00595303	0.022569	PASS	0.0253479	3.79119
MAG139	d__Bacteria;p__Firmicutes_A;c__Clostridia;o__Lachnospirales;f__Lachnospiraceae;g__Fusicatenibacter;s__Fusicatenibacter saccharivorans	0.0266895	0.161473	PASS	0.00184258	6.05006
MAG019	d__Bacteria;p__Firmicutes_A;c__Clostridia;o__Lachnospirales;f__Lachnospiraceae;g__KLE1615;s__KLE1615 sp900066985	0.0194624	0.0375254	PASS	0.00183686	1.9281
MAG278	d__Bacteria;p__Firmicutes_A;c__Clostridia;o__Lachnospirales;f__Lachnospiraceae;g__Oribacterium;s__	0.0915124	0.145729	PASS	0.000302438	1.59245
MAG062	d__Bacteria;p__Firmicutes_A;c__Clostridia;o__Lachnospirales;f__Lachnospiraceae;g__Ruminococcus_A;s__Ruminococcus_A sp003011855	0.0247473	0.0459956	PASS	0.0271842	1.85861
MAG027	d__Bacteria;p__Firmicutes_A;c__Clostridia;o__Lachnospirales;f__Lachnospiraceae;g__UBA2856;s__	0	0.0278774	PASS	0.00528451	#DIV/0!
MAG309	d__Bacteria;p__Firmicutes_A;c__Clostridia;o__Oscillospirales;f__Acutalibacteraceae;g__CAG-177;s__CAG-177 sp003514385	0.0602085	0.142016	PASS	0.00762647	2.35873
MAG079	d__Bacteria;p__Firmicutes_A;c__Clostridia;o__Oscillospirales;f__Acutalibacteraceae;g__Eubacterium_R;s__	0.0450573	0.238264	PASS	0.00291374	5.28803
MAG124	d__Bacteria;p__Firmicutes_A;c__Clostridia;o__Oscillospirales;f__Acutalibacteraceae;g__Eubacterium_R;s__	0.00109471	0.0244989	PASS	0.0461838	22.3794
MAG253	d__Bacteria;p__Firmicutes_A;c__Clostridia;o__Oscillospirales;f__Acutalibacteraceae;g__UBA1417;s__UBA1417 sp003531055	0.0504851	0.139343	PASS	0.00070306	2.76009
MAG109	d__Bacteria;p__Firmicutes_A;c__Clostridia;o__Oscillospirales;f__CAG-382;g__UBA1206;s__UBA1206 sp000433115	0.00754119	0.0163057	PASS	0.0413172	2.16222
MAG044	d__Bacteria;p__Firmicutes_A;c__Clostridia;o__Oscillospirales;f__Oscillospiraceae;g__CAG-103;s__CAG-103 sp900317855	0.0339234	0.121168	PASS	0.0385441	3.57179
MAG182	d__Bacteria;p__Firmicutes_A;c__Clostridia;o__Oscillospirales;f__Oscillospiraceae;g__CAG-103;s__CAG-103 sp900317855	0.0550356	0.115868	PASS	0.0149272	2.10533
MAG087	d__Bacteria;p__Firmicutes_A;c__Clostridia;o__Oscillospirales;f__Oscillospiraceae;g__CAG-110;s__	0.0044003	0.0149187	PASS	0.00318027	3.3904
MAG058	d__Bacteria;p__Firmicutes_A;c__Clostridia;o__Oscillospirales;f__Oscillospiraceae;g__CAG-170;s__CAG-170 sp000436735	0.0241537	0.285183	PASS	0.00337121	11.807
MAG340	d__Bacteria;p__Firmicutes_A;c__Clostridia;o__Oscillospirales;f__Oscillospiraceae;g__CAG-83;s__CAG-83 sp000431575	0.0245864	0.0341172	PASS	0.0249817	1.38764
MAG126	d__Bacteria;p__Firmicutes_A;c__Clostridia;o__Oscillospirales;f__Oscillospiraceae;g__F23-B02;s__F23-B02 sp002472405	0.00691937	0.0201815	PASS	0.00207863	2.91666
MAG215	d__Bacteria;p__Firmicutes_A;c__Clostridia;o__Oscillospirales;f__Oscillospiraceae;g__Oscillibacter;s__	0.0266995	0.0584433	PASS	0.00177953	2.18893
MAG243	d__Bacteria;p__Firmicutes_A;c__Clostridia;o__Oscillospirales;f__Ruminococcaceae;g__Faecalibacterium;s__Faecalibacterium sp003449675	0.242703	1.23415	PASS	5.83727e-06	5.08501
MAG238	d__Bacteria;p__Firmicutes_A;c__Clostridia;o__Oscillospirales;f__Ruminococcaceae;g__Gemmiger;s__	0.0225965	0.0911126	PASS	0.00106128	4.03216
MAG125	d__Bacteria;p__Firmicutes_A;c__Clostridia;o__Oscillospirales;f__Ruminococcaceae;g__Gemmiger;s__Gemmiger sp003476825	0.0740789	0.138398	PASS	0.0171096	1.86826
MAG105	d__Bacteria;p__Firmicutes_A;c__Clostridia;o__Oscillospirales;f__Ruminococcaceae;g__Ruthenibacterium;s__	0	0.0299344	PASS	4.24624e-06	#DIV/0!
MAG166	d__Bacteria;p__Firmicutes_A;c__Clostridia;o__Oscillospirales;f__Ruminococcaceae;g__UBA1448;s__	0.018604	0.0336044	PASS	0.00890621	1.8063
MAG242	d__Bacteria;p__Firmicutes_A;c__Clostridia;o__Peptostreptococcales;f__Anaerovoracaceae;g__Eubacterium_A;s__Eubacterium_A pyruvativorans	0.000303571	0.0214708	PASS	0.00108432	70.7276
MAG178	d__Bacteria;p__Firmicutes_A;c__Clostridia;o__TANB77;f__CAG-508;g__CAG-245;s__CAG-245 sp000435175	0.0394024	0.165327	PASS	0.00322232	4.19586
MAG259	d__Bacteria;p__Firmicutes_A;c__Clostridia;o__TANB77;f__CAG-508;g__CAG-269;s__	0.0582636	0.360316	PASS	6.57102e-06	6.18424
MAG052	d__Bacteria;p__Firmicutes_C;c__Negativicutes;o__Acidaminococcales;f__Acidaminococcaceae;g__Acidaminococcus;s__	0.000837044	0.0395182	PASS	2.39758e-07	47.2116
MAG272	d__Bacteria;p__Firmicutes_C;c__Negativicutes;o__Selenomonadales;f__Selenomonadaceae;g__Anaerovibrio;s__	0.434441	0.706521	PASS	0.00868553	1.62628
MAG021	d__Bacteria;p__Firmicutes_C;c__Negativicutes;o__Selenomonadales;f__Selenomonadaceae;g__Mitsuokella;s__Mitsuokella jalaludinii	0.0872693	0.207008	PASS	0.0117259	2.37206
MAG150	d__Bacteria;p__Firmicutes_C;c__Negativicutes;o__Veillonellales;f__Dialisteraceae;g__Dialister;s__Dialister sp000434475	0.0978987	1.36463	PASS	2.0714e-09	13.9392
MAG053	d__Bacteria;p__Firmicutes_C;c__Negativicutes;o__Veillonellales;f__Megasphaeraceae;g__Megasphaera;s__Megasphaera elsdenii	0.349843	0.779802	PASS	0.00112492	2.229
MAG241	d__Bacteria;p__Proteobacteria;c__Gammaproteobacteria;o__Burkholderiales;f__Burkholderiaceae;g__Dakarella;s__	0.00875829	0.0322513	PASS	8.59554e-05	3.68237
MAG008	d__Bacteria;p__Proteobacteria;c__Gammaproteobacteria;o__Burkholderiales;f__Burkholderiaceae;g__Duodenibacillus;s__	0.0152328	0.0703492	PASS	0.00283707	4.61826

## Sheet: FAIL
Genome	classification	Average CTRL	Average MAN	if CTRL<MAN	T.test
MAG001	d__Bacteria;p__Firmicutes_A;c__Clostridia;o__Lachnospirales;f__Lachnospiraceae;g__Lachnospira;s__	0.0621969	0.0213406	FAIL	0.00627288
MAG002	d__Bacteria;p__Bacteroidota;c__Bacteroidia;o__Bacteroidales;f__Bacteroidaceae;g__Prevotella;s__	0.804888	0.374465	FAIL	0.00088475
MAG005	d__Bacteria;p__Firmicutes_A;c__Clostridia;o__Lachnospirales;f__Lachnospiraceae;g__Eubacterium_Q;s__Eubacterium_Q sp900314445	0.0963708	0.0029858	FAIL	0.0276816
MAG010	d__Bacteria;p__Spirochaetota;c__Spirochaetia;o__Treponematales;f__Treponemataceae;g__Treponema_D;s__	0.117122	0.0042306	FAIL	0.0160117
MAG016	d__Bacteria;p__Firmicutes_A;c__Clostridia;o__Lachnospirales;f__Lachnospiraceae;g__Blautia;s__	0.0917541	0.00399954	FAIL	0.0469021
MAG017	d__Bacteria;p__Firmicutes_A;c__Clostridia;o__Lachnospirales;f__Lachnospiraceae;g__UBA1712;s__	0.0161466	0	FAIL	0.000588061
MAG018	d__Bacteria;p__Bacteroidota;c__Bacteroidia;o__Bacteroidales;f__UBA932;g__RC9;s__	0.192975	0.0567835	FAIL	0.000511422
MAG024	d__Bacteria;p__Firmicutes_A;c__Clostridia;o__Lachnospirales;f__Lachnospiraceae;g__UBA2868;s__	0.0447322	0	FAIL	0.00426407
MAG029	d__Bacteria;p__Firmicutes_A;c__Clostridia;o__Oscillospirales;f__Oscillospiraceae;g__CAG-110;s__	0.0748671	0.00506643	FAIL	0.00236667
MAG031	d__Bacteria;p__Firmicutes_A;c__Clostridia;o__Lachnospirales;f__Anaerotignaceae;g__;s__	0.0192452	0.00292498	FAIL	5.34181e-07
MAG032	d__Bacteria;p__Firmicutes_A;c__Clostridia;o__Oscillospirales;f__Ruminococcaceae;g__;s__	0.0264855	0.00955784	FAIL	0.0103526
MAG034	d__Bacteria;p__Bacteroidota;c__Bacteroidia;o__Bacteroidales;f__Bacteroidaceae;g__Prevotella;s__	0.734055	0.168154	FAIL	0.000145818
MAG035	d__Bacteria;p__Bacteroidota;c__Bacteroidia;o__Bacteroidales;f__Paludibacteraceae;g__RF16;s__	0.14728	0.0010213	FAIL	0.0191411
MAG036	d__Bacteria;p__Bacteroidota;c__Bacteroidia;o__Bacteroidales;f__Bacteroidaceae;g__Prevotella;s__Prevotella sp002251435	0.149462	0.0604358	FAIL	0.0276414
MAG037	d__Bacteria;p__Bacteroidota;c__Bacteroidia;o__Bacteroidales;f__Bacteroidaceae;g__UBA4372;s__	0.0155018	0	FAIL	0.0150506
MAG038	d__Bacteria;p__Firmicutes_A;c__Clostridia;o__Oscillospirales;f__Acutalibacteraceae;g__Eubacterium_R;s__	0.0760896	0.0109299	FAIL	0.0188258
MAG040	d__Bacteria;p__Bacteroidota;c__Bacteroidia;o__Bacteroidales;f__Muribaculaceae;g__CAG-485;s__CAG-485 sp002491165	0.0309849	0.00853229	FAIL	0.000522876
MAG047	d__Bacteria;p__Firmicutes_A;c__Clostridia;o__Lachnospirales;f__Lachnospiraceae;g__CAG-56;s__	0.0205857	0.00487244	FAIL	5.27794e-05
MAG056	d__Bacteria;p__Firmicutes_A;c__Clostridia;o__Oscillospirales;f__Acutalibacteraceae;g__CAG-180;s__	0.111397	0	FAIL	0.0192209
MAG059	d__Bacteria;p__Firmicutes_A;c__Clostridia;o__4C28d-15;f__CAG-917;g__CAG-1138;s__CAG-1138 sp000434675	0.0545132	0	FAIL	0.00195923
MAG061	d__Bacteria;p__Cyanobacteria;c__Vampirovibrionia;o__Gastranaerophilales;f__Gastranaerophilaceae;g__Zag111;s__	0.0820448	0	FAIL	0.0359455
MAG063	d__Bacteria;p__Bacteroidota;c__Bacteroidia;o__Bacteroidales;f__Bacteroidaceae;g__Prevotella;s__	0.484847	0.194841	FAIL	6.06561e-05
MAG064	d__Bacteria;p__Bacteroidota;c__Bacteroidia;o__Bacteroidales;f__Bacteroidaceae;g__Prevotella;s__	0.0646369	0.00784482	FAIL	0.000136806
MAG065	d__Bacteria;p__Firmicutes_A;c__Clostridia;o__Lachnospirales;f__Lachnospiraceae;g__Acetatifactor;s__	0.0931477	0	FAIL	0.0273111
MAG066	d__Bacteria;p__Firmicutes_A;c__Clostridia;o__Lachnospirales;f__Lachnospiraceae;g__Eubacterium_F;s__	0.0709412	0.0086142	FAIL	0.00225799
MAG070	d__Bacteria;p__Bacteroidota;c__Bacteroidia;o__Bacteroidales;f__Bacteroidaceae;g__UBA4372;s__	0.638412	0.19408	FAIL	6.17729e-05
MAG072	d__Bacteria;p__Spirochaetota;c__Spirochaetia;o__Treponematales;f__Treponemataceae;g__Treponema_D;s__	0.0172	0	FAIL	0.00625434
MAG075	d__Bacteria;p__Firmicutes_A;c__Clostridia;o__Lachnospirales;f__Lachnospiraceae;g__Eubacterium_E;s__	0.0141727	0.00725805	FAIL	0.0154121
MAG078	d__Bacteria;p__Firmicutes;c__Bacilli;o__Acholeplasmatales;f__CAG-307;g__CAG-307;s__	0.0166984	0.00228292	FAIL	0.000321706
MAG081	d__Bacteria;p__Firmicutes_A;c__Clostridia;o__Lachnospirales;f__Lachnospiraceae;g__Coprococcus_A;s__Coprococcus_A catus	0.192211	0.0160335	FAIL	0.000355772
MAG084	d__Bacteria;p__Bacteroidota;c__Bacteroidia;o__Bacteroidales;f__Bacteroidaceae;g__Prevotellamassilia;s__	0.967988	0.35801	FAIL	0.0321447
MAG091	d__Bacteria;p__Firmicutes_A;c__Clostridia;o__Lachnospirales;f__Lachnospiraceae;g__CAG-127;s__	0.0520434	0	FAIL	0.00155629
MAG096	d__Bacteria;p__Firmicutes;c__Bacilli;o__Erysipelotrichales;f__Erysipelotrichaceae;g__UBA636;s__UBA636 sp002299675	0.131834	0.0437129	FAIL	0.00780999
MAG100	d__Bacteria;p__Firmicutes_A;c__Clostridia;o__Oscillospirales;f__Butyricicoccaceae;g__Butyricicoccus;s__	0.0262351	0.000170019	FAIL	0.00432046
MAG103	d__Bacteria;p__Proteobacteria;c__Alphaproteobacteria;o__RF32;f__CAG-239;g__CAG-495;s__	0.0261867	0	FAIL	0.0201517
MAG108	d__Bacteria;p__Firmicutes_A;c__Clostridia;o__Oscillospirales;f__Oscillospiraceae;g__Ruminiclostridium_C;s__	0.0722253	0.000344179	FAIL	0.0010731
MAG110	d__Bacteria;p__Bacteroidota;c__Bacteroidia;o__Bacteroidales;f__UBA932;g__UBA1232;s__	0.0928432	0.0182786	FAIL	0.000678275
MAG111	d__Bacteria;p__Bacteroidota;c__Bacteroidia;o__Bacteroidales;f__Paludibacteraceae;g__;s__	0.0349118	0	FAIL	0.0206299
MAG115	d__Bacteria;p__Firmicutes_A;c__Clostridia;o__Lachnospirales;f__Lachnospiraceae;g__Coprococcus_B;s__	0.0432349	0.000254467	FAIL	2.66436e-08
MAG116	d__Bacteria;p__Firmicutes;c__Bacilli;o__Erysipelotrichales;f__Erysipelotrichaceae;g__;s__	0.0357301	0.012945	FAIL	0.0361644
MAG120	d__Bacteria;p__Spirochaetota;c__Spirochaetia;o__Treponematales;f__Treponemataceae;g__Treponema_F;s__	0.034044	0.00270436	FAIL	0.0270773
MAG127	d__Bacteria;p__Firmicutes_A;c__Clostridia;o__Lachnospirales;f__Lachnospiraceae;g__;s__	0.0286855	0	FAIL	0.000416088
MAG130	d__Bacteria;p__Verrucomicrobiota;c__Kiritimatiellae;o__RFP12;f__UBA1067;g__UBA1731;s__	0.0138275	0.00447237	FAIL	0.022086
MAG131	d__Bacteria;p__Bacteroidota;c__Bacteroidia;o__Bacteroidales;f__Tannerellaceae;g__Parabacteroides;s__	0.0509507	0.013185	FAIL	8.23115e-05
MAG134	d__Bacteria;p__Firmicutes_A;c__Clostridia;o__Lachnospirales;f__Lachnospiraceae;g__Ruminococcus_A;s__	0.0496893	0	FAIL	0.0318561
MAG137	d__Bacteria;p__Bacteroidota;c__Bacteroidia;o__Bacteroidales;f__Bacteroidaceae;g__Prevotella;s__Prevotella sp002251365	0.496706	0.137131	FAIL	6.98844e-05
MAG138	d__Bacteria;p__Bacteroidota;c__Bacteroidia;o__Bacteroidales;f__Bacteroidaceae;g__Prevotella;s__	0.174141	0.00715637	FAIL	0.00180109
MAG142	d__Bacteria;p__Firmicutes_A;c__Clostridia;o__Oscillospirales;f__Oscillospiraceae;g__Oscillibacter;s__	0.192358	0.0317306	FAIL	4.39349e-05
MAG149	d__Bacteria;p__Bacteroidota;c__Bacteroidia;o__Bacteroidales;f__Muribaculaceae;g__C941;s__	0.0817248	0.0140226	FAIL	0.00914766
MAG152	d__Bacteria;p__Firmicutes_A;c__Clostridia;o__Oscillospirales;f__Acutalibacteraceae;g__Eubacterium_R;s__	0.269196	0.0755331	FAIL	0.0268216
MAG156	d__Bacteria;p__Firmicutes;c__Bacilli;o__RF39;f__CAG-1000;g__CAG-1000;s__	0.115482	0.0136185	FAIL	0.00249732
MAG179	d__Bacteria;p__Firmicutes_A;c__Clostridia;o__Lachnospirales;f__Lachnospiraceae;g__Agathobacter;s__Agathobacter sp900317585	0.3103	0.0720502	FAIL	0.0281464
MAG186	d__Bacteria;p__Firmicutes_A;c__Clostridia;o__Lachnospirales;f__Lachnospiraceae;g__Acetatifactor;s__	0.0269483	0	FAIL	0.000482102
MAG188	d__Bacteria;p__Firmicutes;c__Bacilli;o__RFN20;f__CAG-826;g__;s__	0.213508	0.00274363	FAIL	0.0281967
MAG193	d__Bacteria;p__Firmicutes_A;c__Clostridia;o__Oscillospirales;f__Oscillospiraceae;g__UBA1777;s__	0.0767335	0.0362406	FAIL	0.0165516
MAG196	d__Bacteria;p__Bacteroidota;c__Bacteroidia;o__Bacteroidales;f__Bacteroidaceae;g__Prevotella;s__Prevotella sp002299275	0.131428	0.044093	FAIL	0.0102815
MAG198	d__Bacteria;p__Bacteroidota;c__Bacteroidia;o__Bacteroidales;f__Bacteroidaceae;g__Prevotella;s__	0.270536	0.0581138	FAIL	1.5395e-05
MAG199	d__Archaea;p__Euryarchaeota;c__Methanobacteria;o__Methanobacteriales;f__Methanobacteriaceae;g__Methanobrevibacter_A;s__	0.0149478	0.00417914	FAIL	0.00625628
MAG202	d__Bacteria;p__Cyanobacteria;c__Vampirovibrionia;o__Gastranaerophilales;f__Gastranaerophilaceae;g__UBA791;s__	0.0257314	0.0027456	FAIL	0.00696235
MAG205	d__Bacteria;p__Spirochaetota;c__Spirochaetia;o__Treponematales;f__Treponemataceae;g__Treponema_D;s__	0.0154154	0	FAIL	0.0441956
MAG208	d__Bacteria;p__Spirochaetota;c__Spirochaetia;o__Treponematales;f__Treponemataceae;g__Treponema_D;s__	0.115776	0.0150572	FAIL	0.00574925
MAG211	d__Bacteria;p__Firmicutes_A;c__Clostridia;o__Lachnospirales;f__Lachnospiraceae;g__TF01-11;s__	0.0253821	0	FAIL	0.000450424
MAG217	d__Bacteria;p__Proteobacteria;c__Gammaproteobacteria;o__Enterobacterales;f__Succinivibrionaceae;g__Ruminobacter_A;s__	0.111203	0	FAIL	0.00904528
MAG218	d__Bacteria;p__Firmicutes_A;c__Clostridia;o__Peptostreptococcales;f__Anaerovoracaceae;g__;s__	0.0209301	0.00275883	FAIL	5.85444e-07
MAG219	d__Bacteria;p__Cyanobacteria;c__Vampirovibrionia;o__Gastranaerophilales;f__Gastranaerophilaceae;g__Zag111;s__	0.0156507	0	FAIL	0.0440804
MAG222	d__Bacteria;p__Spirochaetota;c__Spirochaetia;o__Treponematales;f__Treponemataceae;g__Treponema_D;s__Treponema_D porcinum	0.0889078	0.0361599	FAIL	0.0112033
MAG225	d__Bacteria;p__Firmicutes;c__Bacilli;o__Lactobacillales;f__Lactobacillaceae;g__Lactobacillus_H;s__Lactobacillus_H reuteri	1.08439	0.568946	FAIL	0.00178484
MAG228	d__Bacteria;p__Firmicutes;c__Bacilli;o__Lactobacillales;f__Streptococcaceae;g__Streptococcus;s__Streptococcus sp002300045	0.381422	0.10434	FAIL	0.0134917
MAG232	d__Bacteria;p__Bacteroidota;c__Bacteroidia;o__Bacteroidales;f__Bacteroidaceae;g__F0040;s__	0.201289	0.010972	FAIL	0.00425585
MAG239	d__Bacteria;p__Firmicutes;c__Bacilli;o__RF39;f__CAG-302;g__CAG-914;s__CAG-914 sp000437895	0.149254	0.011704	FAIL	0.0460265
MAG240	d__Bacteria;p__Firmicutes_A;c__Clostridia;o__Lachnospirales;f__Lachnospiraceae;g__COE1;s__	0.0251753	0	FAIL	0.0216831
MAG249	d__Bacteria;p__Firmicutes_A;c__Clostridia;o__Lachnospirales;f__Lachnospiraceae;g__CAG-81;s__	0.0305165	0.00567818	FAIL	1.67444e-06
MAG250	d__Bacteria;p__Firmicutes_A;c__Clostridia;o__Peptostreptococcales;f__Anaerovoracaceae;g__;s__	0.0188045	0.000996826	FAIL	2.46725e-05
MAG252	d__Bacteria;p__Cyanobacteria;c__Vampirovibrionia;o__Gastranaerophilales;f__Gastranaerophilaceae;g__;s__	0.146295	0.0732933	FAIL	0.0220942
MAG254	d__Bacteria;p__Firmicutes_A;c__Clostridia;o__Lachnospirales;f__Lachnospiraceae;g__;s__	0.0157224	0.00314504	FAIL	0.00873877
MAG257	d__Bacteria;p__Firmicutes_A;c__Clostridia;o__Oscillospirales;f__Ruminococcaceae;g__HUN007;s__	0.0315062	0	FAIL	9.44608e-05
MAG258	d__Bacteria;p__Firmicutes;c__Bacilli;o__RF39;f__CAG-1000;g__CAG-533;s__	0.138799	0.0291534	FAIL	0.0149267
MAG261	d__Bacteria;p__Firmicutes_A;c__Clostridia;o__Lachnospirales;f__Lachnospiraceae;g__Agathobacter;s__	0.0444846	0	FAIL	0.00145806
MAG269	d__Bacteria;p__Firmicutes_A;c__Clostridia;o__Lachnospirales;f__Lachnospiraceae;g__Eubacterium_J;s__	0.118753	0.00296723	FAIL	0.0350141
MAG288	d__Bacteria;p__Spirochaetota;c__Spirochaetia;o__Sphaerochaetales;f__Sphaerochaetaceae;g__UBA5920;s__	0.180782	0.0951964	FAIL	0.0184929
MAG297	d__Bacteria;p__Firmicutes_A;c__Clostridia;o__Lachnospirales;f__Lachnospiraceae;g__Roseburia;s__	0.0540586	0.0134664	FAIL	0.0135843
MAG298	d__Bacteria;p__Bacteroidota;c__Bacteroidia;o__Bacteroidales;f__Bacteroidaceae;g__Prevotella;s__	0.045916	0	FAIL	0.0061999
MAG299	d__Bacteria;p__Firmicutes_C;c__Negativicutes;o__Selenomonadales;f__Selenomonadaceae;g__Anaerovibrio;s__	0.158418	0.00424536	FAIL	8.634e-06
MAG308	d__Bacteria;p__Firmicutes_A;c__Clostridia;o__Lachnospirales;f__Lachnospiraceae;g__CAG-194;s__	0.0230365	0	FAIL	0.0469926
MAG316	d__Bacteria;p__Bacteroidota;c__Bacteroidia;o__Bacteroidales;f__UBA932;g__RC9;s__	0.0692489	0.0362196	FAIL	0.00417915
MAG320	d__Bacteria;p__Spirochaetota;c__Spirochaetia;o__Treponematales;f__Treponemataceae;g__Treponema_D;s__	0.120595	0	FAIL	2.67187e-05
MAG322	d__Bacteria;p__Firmicutes_A;c__Clostridia;o__Lachnospirales;f__Lachnospiraceae;g__UBA7182;s__	0.0189131	0.00361584	FAIL	0.000263526
MAG327	d__Bacteria;p__Desulfobacterota_A;c__Desulfovibrionia;o__Desulfovibrionales;f__Desulfovibrionaceae;g__Desulfovibrio;s__Desulfovibrio piger	0.0268194	0.000814788	FAIL	1.63257e-05
MAG328	d__Bacteria;p__Firmicutes_A;c__Clostridia;o__Lachnospirales;f__Lachnospiraceae;g__;s__	0.0201202	0	FAIL	0.00888635
MAG329	d__Bacteria;p__Bacteroidota;c__Bacteroidia;o__Bacteroidales;f__Bacteroidaceae;g__Prevotella;s__Prevotella sp002251295	0.909206	0.0261028	FAIL	0.00160128
MAG330	d__Bacteria;p__Firmicutes_A;c__Clostridia;o__Peptostreptococcales;f__Anaerovoracaceae;g__Mogibacterium;s__Mogibacterium sp002299625	0.119489	0.0506015	FAIL	0.00355521
MAG334	d__Bacteria;p__Proteobacteria;c__Gammaproteobacteria;o__Burkholderiales;f__Rhodocyclaceae;g__;s__	0.252348	0.0161679	FAIL	0.0286708
MAG336	d__Bacteria;p__Firmicutes_A;c__Clostridia;o__Oscillospirales;f__Ruminococcaceae;g__;s__	0.346082	0.000998118	FAIL	0.00073351
MAG339	d__Bacteria;p__Firmicutes_A;c__Clostridia;o__Oscillospirales;f__Ruminococcaceae;g__Negativibacillus;s__Negativibacillus massiliensis	0.0218744	0.0010954	FAIL	5.15904e-05
MAG345	d__Bacteria;p__Bacteroidota;c__Bacteroidia;o__Bacteroidales;f__P3;g__UBA3388;s__	0.125663	0.0221476	FAIL	0.0120931
MAG347	d__Bacteria;p__Firmicutes_A;c__Clostridia;o__Lachnospirales;f__Lachnospiraceae;g__Lachnospira;s__	0.122771	0.0290133	FAIL	0.00552512
MAG348	d__Bacteria;p__Firmicutes_A;c__Clostridia;o__Oscillospirales;f__Ruminococcaceae;g__;s__	0.0425147	0.0273356	FAIL	0.0199782
MAG351	d__Bacteria;p__Bacteroidota;c__Bacteroidia;o__Bacteroidales;f__UBA932;g__RC9;s__	0.0254768	0	FAIL	0.000341282

## Sheet: CoverM output
Genome	01_0M Relative Abundance (%)	01_0M Mean	01_0M Trimmed Mean	01_0M Covered Fraction	01_0M Covered Bases	01_0M Variance	01_0M Length	01_0M Read Count	01_0M Reads per base	01_0M RPKM	02_0M Relative Abundance (%)	02_0M Mean	02_0M Trimmed Mean	02_0M Covered Fraction	02_0M Covered Bases	02_0M Variance	02_0M Length	02_0M Read Count	02_0M Reads per base	02_0M RPKM	03_0M Relative Abundance (%)	03_0M Mean	03_0M Trimmed Mean	03_0M Covered Fraction	03_0M Covered Bases	03_0M Variance	03_0M Length	03_0M Read Count	03_0M Reads per base	03_0M RPKM	04_0M Relative Abundance (%)	04_0M Mean	04_0M Trimmed Mean	04_0M Covered Fraction	04_0M Covered Bases	04_0M Variance	04_0M Length	04_0M Read Count	04_0M Reads per base	04_0M RPKM	05_0M Relative Abundance (%)	05_0M Mean	05_0M Trimmed Mean	05_0M Covered Fraction	05_0M Covered Bases	05_0M Variance	05_0M Length	05_0M Read Count	05_0M Reads per base
unmapped	65.353165	NA	NA	NA	NA	NA	NA	NA	NA	NA	68.11983	NA	NA	NA	NA	NA	NA	NA	NA	NA	66.77891	NA	NA	NA	NA	NA	NA	NA	NA	NA	64.25864	NA	NA	NA	NA	NA	NA	NA	NA	NA	66.74134	NA	NA	NA	NA	NA	NA	NA	NA
MAG001	0.04605944	4.6418443	3.7964087	0.7267592	1176871	47.424084	1619341	50947	0.031461563	0.6369344	0.05085269	1.3189913	1.1287826	0.5754631	931871	2.755723	1619341	14452	0.008924618	0.74659055	0.024050422	0.6463676	0.3998484	0.26956955	436525	2.442904	1619341	7095	0.004381412	0.33522636	0.014934102	0.4832441	0.302643	0.25779685	417461	1.5073512	1619341	5319	0.0032846695	0.19334175	0.07527019	2.6019974	2.3795571	0.7930973	1284295	5.790781	1619341	28461	0.017575668
MAG002	0.14805882	14.921283	12.410065	0.96960163	2758089	574.2142	2844559	294745	0.10361712	2.0977123	1.0879198	28.21791	28.27521	0.9628252	2738813	178.7493	2844559	554730	0.19501442	16.313967	0.94193023	25.314865	25.12277	0.98436034	2800071	175.47336	2844559	497656	0.17495014	13.385616	1.435817	46.460785	45.871086	0.9999694	2844472	185.21262	2844559	914400	0.3214558	18.921486	0.72636354	25.10949	24.706722	0.99502456	2830406	181.60234	2844559	493987	0.17366031
MAG003	0.0035694872	0.35973093	0.15068421	0.15985668	209997	1.7059869	1313658	3312	0.002521204	0.05104138	0.019445717	0.50437313	0.35937062	0.29268804	384492	0.9998178	1313658	4575	0.0034826417	0.291341	0.016706407	0.4489934	0.3042024	0.26248005	344809	0.9442533	1313658	4078	0.0031043086	0.23751387	0.04290983	1.3884947	1.1808778	0.6151746	808129	3.0799778	1313658	12600	0.0095915375	0.5645757	0.019442819	0.6721142	0.49901533	0.36645612	481398	1.5647621	1313658	6158	0.004687674
MAG004	0.04763851	4.800982	4.333402	0.92136276	1432334	19.477564	1554582	51390	0.033057116	0.6692362	0.14081652	3.652428	3.496472	0.9264606	1440259	6.397776	1554582	38830	0.024977775	2.0895202	0.03189386	0.85716414	0.60537094	0.3508448	545417	2.6582875	1554582	9209	0.0059237788	0.45323446	0.0064029247	0.20718859	0.07101399	0.11337646	176253	0.82966805	1554582	2230	0.0014344692	0.08443553	0.030306315	1.0476518	0.8680848	0.5295513	823231	2.3231032	1554582	11198	0.0072032223
MAG005	0.018612383	1.8757453	1.7185984	0.7584603	1538812	3.2406178	2028863	26252	0.012939267	0.2619534	0.30618757	7.9417377	7.80354	0.9960747	2020899	13.17169	2028863	110931	0.054676436	4.5739675	0.28157803	7.5675564	7.4353223	0.9960544	2020858	12.279475	2028863	105700	0.052098144	3.9860833	0.00089586276	0.028988712	0	0.017913481	36344	0.117282465	2028863	417	0.00020553384	0.012098104	0.08013627	2.7702117	2.621314	0.8779701	1781281	4.4562736	2028863	38683	0.019066345
MAG006	0.025599262	2.579879	2.2007334	0.8124623	1556295	12.563362	1915529	34184	0.017845724	0.36128384	0.019970736	0.51799077	0.36788726	0.3016368	577794	1.1532702	1915529	6873	0.0035880427	0.30015838	0.03188211	0.85684836	0.68719536	0.46199876	884972	1.8374225	1915529	11403	0.005952925	0.45546442	0.021477204	0.6949686	0.51697826	0.38112187	730050	1.7108742	1915529	9243	0.004825299	0.28402606	0.021172112	0.73189366	0.53417164	0.3859837	739363	2.1808846	1915529	9736	0.005082669
MAG007	0.018255027	1.8397312	1.6811812	0.73664534	1441623	3.1273487	1957011	24756	0.012649903	0.25609532	0.018231355	0.47287562	0.3548117	0.29746076	582134	0.7586987	1957011	6378	0.0032590516	0.27263656	0.016248582	0.4366891	0.3245173	0.28433973	556456	0.6795314	1957011	5900	0.0030148018	0.23066561	0.013703128	0.4434117	0.33327577	0.28986296	567265	0.6760042	1957011	5989	0.0030602792	0.18013373	0.017429335	0.6025106	0.47031906	0.36768574	719565	0.95953804	1957011	8144	0.004161448
MAG008	0.0004201392	0.04234139	0	0.029306088	53139	0.07373425	1813241	560	0.00030883926	0.006252402	0.012303701	0.31912714	0.20421202	0.20579173	373150	0.56960535	1813241	4034	0.0022247457	0.18611151	0.011319142	0.30420783	0.1959145	0.20531468	372285	0.4938306	1813241	3861	0.0021293364	0.16291772	0.014776161	0.47813338	0.35714087	0.2997081	543443	0.7795199	1813241	6073	0.0033492513	0.19714315	0.08771885	3.0323324	2.8456023	0.8647499	1568000	5.844677	1813241	38290	0.021116884
MAG009	0.012635481	1.2733966	0.7244417	0.44892532	472515	30.660976	1052547	9261	0.008798657	0.17812742	0.0041699605	0.10815833	0.004536573	0.05416385	57010	0.4015187	1052547	790	0.0007505603	0.06278826	0.0028607778	0.07688489	0	0.036881015	38819	0.4307078	1052547	560	0.00053204276	0.04070714	0.107293025	3.4718337	3.2570133	0.88743305	934065	7.839805	1052547	24940	0.023694905	1.394726	0.008889884	0.30731228	0.07935751	0.118692085	124929	3.0903118	1052547	2263	0.0021500227
MAG010	0.09051131	9.121678	8.08885	0.9765554	2835077	127.216736	2903140	182791	0.0629632	1.2746803	0.04654957	1.2073791	0.8881109	0.49662814	1441781	5.958219	2903140	24150	0.008318579	0.6958923	0.035768967	0.9613096	0.6654544	0.42394477	1230771	5.7716618	2903140	19288	0.0066438406	0.5083271	0.5582806	18.065084	17.589884	0.9993493	2901251	74.06663	2903140	361393	0.12448349	7.32733	0.019495862	0.6739478	0.20799488	0.19134937	555514	17.903662	2903140	13649	0.004701461
MAG011	0.0014178697	0.1428921	0.029318133	0.07716135	165032	0.5352682	2138791	2195	0.0010262807	0.020776892	0.019251158	0.49932677	0.37816924	0.31287956	669184	0.8069905	2138791	7414	0.0034664443	0.28998604	0.0018844695	0.0506461	0	0.039892633	85322	0.07292051	2138791	768	0.00035908137	0.027473688	1.1145836	36.066177	35.857334	0.9999827	2138754	71.562744	2138791	531493	0.24850161	14.627267	0.0090116225	0.31152064	0.20312403	0.20965208	448402	0.51378703	2138791	4615	0.002157761
MAG012	0.02956596	2.9796407	2.0947428	0.7953698	953059	639.1994	1198259	24803	0.020699197	0.419052	0.014157781	0.36721733	0.0481569	0.093345426	111852	69.87401	1198259	3085	0.0025745686	0.215376	0.03853228	1.035575	0.6775129	0.4529388	542738	82.240524	1198259	8632	0.007203785	0.55116904	0.11524124	3.7290256	3.2947335	0.9031553	1082214	101.11803	1198259	31000	0.025870867	1.5228074	0.098661296	3.4105988	2.9408274	0.8696292	1042041	92.994225	1198259	28371	0.023676852
MAG013	1.0896215	109.81145	109.38868	0.96274763	2013010	4853.9067	2090901	1566720	0.74930376	15.169538	0.5366101	13.91832	12.168143	0.9819174	2053092	287.4499	2090901	199224	0.095281415	7.970784	2.5808814	69.36253	68.869225	0.89650685	1874507	2189.8347	2090901	988421	0.4727249	36.168674	3.5682127	115.461754	114.784935	0.9138668	1910805	6295.949	2090901	1646342	0.787384	46.346886	0.6403664	22.136675	21.691036	0.96910757	2026308	198.75148	2090901	316062	0.15116067
MAG014	0.0008260911	0.083252996	0	0.017230654	33043	2.770862	1917687	1182	0.00061636756	0.012478263	0.0010395917	0.026964402	0	0.010995016	21085	0.21820125	1917687	377	0.00019659099	0.016445857	0.0009783617	0.026293982	0	0.010405765	19955	0.23551546	1917687	373	0.00019450515	0.014881791	0.16594642	5.3697658	5.214431	0.9660972	1852672	10.213232	1917687	70608	0.036819357	2.1672556	0.001026268	0.03547681	0	0.01467132	28135	0.32359126	1917687	501	0.00026125222
MAG015	0.021222215	2.138763	1.3939886	0.62678176	694750	38.08643	1108440	16339	0.014740536	0.29841986	0.019152049	0.4967561	0.18638104	0.1570315	174060	4.5114226	1108440	3787	0.0034165133	0.28580907	0.022667205	0.60919297	0.32218337	0.27052343	299859	3.9922311	1108440	4654	0.0041986937	0.32124642	0.009841882	0.31846786	0.14680131	0.16596298	183960	1.1141782	1108440	2442	0.0022030962	0.12967834	0.020226646	0.69921017	0.41144505	0.29851595	330887	3.5477939	1108440	5359	0.0048347227
MAG016	0.044805963	4.5155196	4.0454726	0.94469607	2172782	20.917845	2299980	71771	0.031205054	0.6317414	0.016349612	0.4240679	0.25692207	0.23353551	537127	1.5812479	2299980	6766	0.0029417647	0.24609387	0.028992634	0.77919215	0.5469076	0.39379126	905712	3.7348845	2299980	12404	0.00539309	0.41263095	0.14238492	4.6073527	4.337516	0.955224	2196996	12.4762	2299980	73221	0.031835493	1.8738962	0.03529422	1.2200774	1.0007693	0.5654819	1300597	3.3682282	2299980	19411	0.008439639
MAG017	0.037492935	3.7785168	3.6228886	0.9348991	1243226	6.7193522	1329797	34201	0.025718963	0.5206764	0.0016562649	0.042959355	0	0.031216042	41511	0.07927621	1329797	403	0.00030305376	0.02535202	0.025629442	0.6888046	0.5603606	0.41130036	546946	1.0581975	1329797	6230	0.0046849255	0.3584485	0.0021228564	0.0686923	0	0.045461826	60455	0.14469953	1329797	638	0.00047977248	0.028240299	0.018610634	0.6433466	0.5119605	0.3837488	510308	1.0162617	1329797	5829	0.004383376
MAG018	0.19471133	19.622898	19.5573	0.9911813	1753255	49.174587	1768854	238939	0.13508125	2.7346985	0.14414184	3.7386777	3.5832691	0.9289116	1643109	6.553067	1768854	45433	0.025684992	2.1486826	0.23412822	6.292318	6.165467	0.9769359	1728057	11.193349	1768854	76592	0.043300353	3.3129547	0.18804497	6.0848393	5.9423256	0.975232	1725043	10.943207	1768854	74180	0.041936755	2.4684753	0.29992577	10.368062	10.251113	0.9929706	1756420	19.436052	1768854	126335	0.07142195
MAG019	0.015949404	1.6073718	1.3611436	0.6488274	1571818	8.882704	2422552	26778	0.011053633	0.22377904	0.031500723	0.8170498	0.66035545	0.43629983	1056959	1.6718878	2422552	13547	0.005592037	0.46780288	0.03427302	0.92110527	0.75839454	0.480187	1163278	2.0199645	2422552	15240	0.0062908866	0.4813223	0.008029051	0.2598075	0.13779327	0.16838937	407932	0.8972128	2422552	4329	0.0017869585	0.1051837	0.021910839	0.7574306	0.6024495	0.41538963	1006303	1.6001312	2422552	12546	0.005178836
MAG020	0.0020734766	0.20896378	0	0.0062025674	15070	1262.3862	2429639	8396	0.0034556575	0.069959246	0.025252007	0.6549737	0.49074087	0.3672673	892327	21.10209	2429639	11433	0.004705637	0.39365092	0.001631631	0.043850936	0	0.003460185	8407	48.595215	2429639	1689	0.000695165	0.053187795	0.0025427663	0.08227992	0	0.0042656544	10364	185.697	2429639	3238	0.0013327083	0.07844569	0.0697606	2.4115376	2.1609375	0.8101529	1968379	181.03914	2429639	41599	0.017121473
MAG021	0.095621094	9.63664	9.429896	0.9967416	1969065	21.73975	1975502	132606	0.067125216	1.3589394	0.033906434	0.8794478	0.7334312	0.47642574	941180	1.4838727	1975502	12107	0.0061285687	0.51268655	0.10599665	2.8487153	2.6889846	0.87459236	1727759	4.9964037	1975502	39170	0.019827873	1.517051	0.09227162	2.9857647	2.8254592	0.88333446	1745029	5.2257442	1975502	41123	0.02081648	1.2252967	0.08496425	2.9371092	2.7789493	0.88041574	1739263	5.0917606	1975502	40435	0.020468215
MAG022	0.048255317	4.8631434	4.7247276	0.96983194	1831292	8.007846	1888257	63600	0.033681855	0.6818839	0.014869918	0.38568836	0.28324956	0.25654823	484429	0.5790317	1888257	5052	0.0026754832	0.22381803	0.023990601	0.6447599	0.5168715	0.3923592	740875	0.98015976	1888257	8453	0.004476615	0.34251046	0.011269443	0.36466148	0.2620898	0.24980445	471695	0.5398263	1888257	4823	0.0025542073	0.15034539	0.012729644	0.44004807	0.3301536	0.28683913	541626	0.6732175	1888257	5793	0.0030679086
MAG023	0.017606698	1.7743931	1.5776001	0.7190815	1337680	3.7275465	1860262	22644	0.012172479	0.24642992	0.023198137	0.6017015	0.4633865	0.35441944	659313	1.0119396	1860262	7665	0.004120387	0.34469175	0.03949869	1.0615479	0.8898947	0.5315993	988914	1.9965636	1860262	13510	0.007262418	0.5556551	0.006260625	0.202584	0.09565907	0.13486917	250892	0.3700858	1860262	2592	0.0013933522	0.0820153	0.014658049	0.50671065	0.3876406	0.32234275	599642	0.7825799	1860262	6518	0.0035038076
MAG024	0.106773995	10.760623	10.585418	0.9991849	1707610	20.26379	1709003	125891	0.07366341	1.4913043	0.01867626	0.48441535	0.3597303	0.30092105	514275	0.8423567	1709003	5706	0.0033387889	0.27930698	0.0048226775	0.12961197	0.04371574	0.088708445	151603	0.2680593	1709003	1534	0.0008975994	0.068676256	0.02889706	0.9350635	0.78510576	0.5005743	855483	1.604736	1709003	10972	0.0064201173	0.37790006	0.09672839	3.3437808	3.2010684	0.90862155	1552837	5.532109	1709003	39138	0.022901071
MAG025	0.02136968	2.1536245	1.7344952	0.6798044	1282330	9.389461	1886322	28172	0.014934883	0.30235437	0.029604992	0.76787925	0.5191164	0.35231206	664574	2.3871136	1886322	10022	0.005312985	0.4444587	0.04882251	1.3121305	1.0592641	0.5567188	1050151	3.477548	1886322	17122	0.009076923	0.6944848	0.06788984	2.1968086	1.9764892	0.73977876	1395461	4.9958286	1886322	28732	0.015231757	0.8965696	0.026779378	0.92573	0.62199295	0.40481794	763617	3.7714438	1886322	12125	0.006427853
MAG026	0.031376947	3.162151	2.8358436	0.8822729	1518104	10.073698	1720674	37767	0.021948958	0.44435316	0.07862113	2.0392349	1.8785961	0.7603428	1308302	3.5026495	1720674	24303	0.014124117	1.1815555	0.008917518	0.23966295	0.1329141	0.16356266	281438	0.41621807	1720674	2901	0.0016859672	0.1289951	0.0056047146	0.18135977	0.07948449	0.12083521	207918	0.41233382	1720674	2195	0.0012756629	0.07508789	0.097886205	3.383805	3.235945	0.89477843	1539622	5.938016	1720674	40331	0.02343907
MAG027	0.00005326965	0.005368485	0	0.003126871	6993	0.01602005	2236421	99	0.00004426716	0.0008961816	0.00012647764	0.0032805125	0	0.0026949309	6027	0.004378774	2236421	52	0.000023251436	0.001945103	0.00023779232	0.006390793	0	0.0052324673	11702	0.009008868	2236421	110	0.00004918573	0.0037632512	0.000037573394	0.001215816	0	0.00093408173	2089	0.0017793461	2236421	22	0.000009837146	0.00057903276	0.00006717333	0.002322099	0	0.0018431235	4122	0.0032404363	2236421	40	0.00001788572
MAG028	0.012051919	1.2145855	0.97496116	0.5652729	1256608	4.60389	2223011	18835	0.0084727425	0.17152935	0.012535173	0.32513097	0.20657097	0.20920454	465064	0.61320406	2223011	5036	0.0022653958	0.18951212	0.004791766	0.1287812	0.02994049	0.076702274	170510	0.52690864	2223011	2002	0.0009005803	0.06890434	0.0034678879	0.1122154	0.0010704176	0.05091023	113174	0.7900745	2223011	1739	0.0007822723	0.046046004	0.007239886	0.2502739	0.09614534	0.13610233	302557	1.1998343	2223011	3919	0.0017629243
MAG029	0.2651401	26.720667	26.140448	0.99982077	1746305	96.03248	1746618	322286	0.18452002	3.7355788	0.0508777	1.31964	1.096576	0.5785593	1010522	3.0719762	1746618	15947	0.009130216	0.7637899	0.15859695	4.2623754	4.0598044	0.9463197	1652859	8.755967	1746618	51562	0.029521052	2.2586863	0.079285204	2.5655448	2.1943018	0.7811502	1364371	9.954482	1746618	31092	0.017801259	1.0478152	0.0652209	2.2546058	1.9919046	0.76038605	1328104	6.023006	1746618	27287	0.015622764
MAG030	0.0054968395	0.55396837	0.29539573	0.25316188	486927	3.131319	1923382	7377	0.0038354315	0.07764771	0.026113588	0.677321	0.52330905	0.3864344	743261	1.2924491	1923382	9011	0.004684977	0.39192256	0.06694722	1.7992414	1.6242955	0.71451586	1374287	3.3154469	1923382	23850	0.012400033	0.94873935	0.006042858	0.1955374	0.02825159	0.0753844	144993	1.4631101	1923382	2643	0.001374142	0.08088455	0.016754713	0.5791897	0.3884675	0.31136093	598866	2.033673	1923382	7721	0.004014283
MAG031	0.018223759	1.83658	1.6861429	0.74362427	1355778	2.9970648	1823203	22986	0.012607482	0.2552365	0.021215303	0.55027175	0.42436394	0.3344537	609777	0.8873406	1823203	6860	0.003762609	0.31476176	0.017381135	0.46712705	0.35666925	0.3039464	554156	0.7031027	1823203	5832	0.0031987661	0.2447409	0.021697132	0.7020851	0.57203066	0.4125739	752206	1.0895565	1823203	8760	0.004804731	0.2828154	0.022808194	0.788451	0.6555312	0.4480823	816945	1.2432274	1823203	9830	0.0053916103
MAG032	0.02695284	2.716292	2.4691694	0.80602545	1283045	6.564961	1591817	29729	0.018676141	0.37809557	0.006014279	0.15599532	0.06428674	0.10707072	170437	0.26208374	1591817	1716	0.0010780133	0.0901814	0.025284182	0.67952555	0.50563693	0.3570222	568314	1.4465299	1591817	7410	0.0046550576	0.35616326	0.02034139	0.65821546	0.46762186	0.32527044	517771	1.5811636	1591817	7199	0.0045225048	0.26620305	0.021987868	0.76009345	0.60450095	0.40825546	649868	1.4242275	1591817	8281	0.005202231
MAG033	0.012942954	1.3043835	1.0934519	0.5754064	657190	4.5006213	1142132	10323	0.00903836	0.18298018	0.0033826951	0.08773863	0.0016369218	0.051884547	59259	0.22840525	1142132	716	0.0006268978	0.052443247	0.0019798966	0.05321075	0	0.03859011	44075	0.09234736	1142132	442	0.00038699555	0.02960943	0.00424683	0.13742076	0.050820734	0.09487345	108358	0.2668476	1142132	1094	0.00095785776	0.05638129	0.0011468065	0.039643683	0	0.023205724	26504	0.10292453	1142132	353	0.0003090711
MAG034	0.7628948	76.88411	75.66573	0.9678948	2588897	1839.5001	2674771	1419674	0.5307647	10.745248	0.7757165	20.120138	19.641397	0.94028085	2515036	161.61237	2674771	371306	0.13881786	11.612833	0.46732822	12.559689	11.36895	0.9257256	2476104	136.72293	2674771	231800	0.08666162	6.6305704	1.3879261	44.91111	44.66716	0.9584002	2563501	590.7654	2674771	830081	0.31033722	18.267025	0.45999926	15.901605	14.767818	0.95031387	2541872	160.951	2674771	293559	0.109751076
MAG035	0.6584819	66.361435	65.91181	1	1974241	183.6409	1974241	910390	0.46113417	9.335588	0.106199265	2.7545426	2.5605972	0.7934847	1566530	5.8648486	1974241	37729	0.019110635	1.5987037	0.42874023	11.522617	11.37228	0.99974775	1973743	19.500813	1974241	158027	0.08004443	6.1242824	0.06281183	2.0324922	1.8420588	0.7290944	1439408	4.1206675	1974241	27934	0.014149235	0.8328503	0.2120618	7.330714	7.143397	0.83783287	1654084	24.94271	1974241	100616	0.050964396
MAG036	0.1923483	19.384754	16.493809	0.9902487	2471120	722.6259	2495454	334329	0.13397522	2.7123075	0.072455406	1.8793114	1.0647897	0.49778998	1242212	34.466877	2495454	32564	0.013049329	1.091644	0.10060058	2.703693	1.935071	0.7274091	1815216	39.358795	2495454	46862	0.018778948	1.4367965	0.16605824	5.373384	4.061027	0.9205287	2297137	97.25253	2495454	92912	0.037232503	2.1915743	0.068695486	2.3747177	1.4594103	0.6195834	1546142	41.377712	2495454	41253	0.01653126
MAG037	0.07291077	7.347906	7.045024	0.99219835	2058383	33.64257	2074568	105275	0.050745506	1.0273347	0.0075136875	0.19488621	0.062320992	0.10512261	218084	0.9289082	2074568	2864	0.0013805283	0.11548835	0.017141141	0.46067712	0.31173056	0.2737717	567958	1.9608	2074568	6693	0.0032262139	0.24684095	0.026246985	0.84931123	0.6751516	0.4620263	958505	2.9375079	2074568	12295	0.005926535	0.34884685	0.0024943303	0.08622591	0	0.032366738	67147	1.5423013	2074568	1372	0.0006613425
MAG038	0.069868036	7.041261	6.6527724	0.9857769	1390528	109.55627	1410591	67901	0.048136562	0.9745171	0.009222231	0.23920153	0.08839983	0.12746572	179802	5.708474	1410591	2339	0.0016581703	0.13871454	0.014102967	0.3790246	0.21856712	0.21266264	299980	9.884486	1410591	3669	0.0026010375	0.19900808	0.14529732	4.701593	4.5168877	0.9620308	1357032	18.137087	1410591	45360	0.032156736	1.8928052	0.058234602	2.0130982	1.7319918	0.6353649	896240	19.797426	1410591	19349	0.013716945
MAG039	0.048231065	4.8606997	3.9514127	0.87724966	2073034	38.378117	2363106	79695	0.033724684	0.6827508	0.02637796	0.6841781	0.45506862	0.3173755	749992	1.9925296	2363106	11204	0.0047412175	0.39662743	0.034269035	0.9209981	0.6119341	0.3785797	894624	3.5979846	2363106	15105	0.0063920114	0.48905942	0.03901306	1.2624013	0.9067301	0.47515982	1122853	4.9886575	2363106	20759	0.008784625	0.51707935	0.042965643	1.485269	1.2793392	0.6360938	1503157	3.1501112	2363106	24344	0.010301696
MAG040	0.042636145	4.2968464	4.006886	0.95197254	2287968	14.118567	2403397	72055	0.029980483	0.6069501	0.017330049	0.449498	0.3367013	0.2909877	699359	0.70276064	2403397	7513	0.0031259921	0.26150542	0.06655818	1.7887857	1.6420314	0.74888337	1799864	2.7856023	2403397	29961	0.012466106	0.9537946	0.02566391	0.83044386	0.70253175	0.4779851	1148788	1.2500794	2403397	13932	0.0057967952	0.34121016	0.042594615	1.4724431	1.3257723	0.67877215	1631359	2.2877398	2403397	24655	0.010258397
MAG041	0.013475729	1.3580763	0.3298929	0.22672078	582406	58.904568	2568825	24263	0.009445175	0.19121607	0.04868562	1.2627829	0.96774787	0.539549	1386007	7.6536007	2568825	22477	0.008749915	0.73197573	0.038578395	1.0368145	0.6951185	0.44136873	1133799	8.512481	2568825	18473	0.0071912254	0.5502081	0.00607265	0.19650143	0	0.04390879	112794	2.765186	2568825	3537	0.0013768941	0.081046544	0.017854743	0.61721635	0.30987367	0.2605082	669200	5.5171294	2568825	11053	0.004302745
MAG042	0.011017649	1.1103525	0.92402595	0.5485002	856019	3.6187716	1560654	11956	0.007660891	0.15509354	0.0007228821	0.01874975	0	0.011143405	17391	0.06466601	1560654	207	0.0001326367	0.011095747	0.006213651	0.16699512	0.06983051	0.11230036	175262	0.5074457	1560654	1800	0.0011533627	0.08824497	0.00070902845	0.022943046	0	0.013817925	21565	0.096718565	1560654	253	0.00016211152	0.009542186	0.036961753	1.2777221	1.1124234	0.61110085	953717	2.510271	1560654	13751	0.00881105
MAG043	0.014512269	1.4625382	1.27638	0.645838	1643783	3.1431377	2545194	25791	0.010133216	0.20514536	0.033657685	0.872996	0.72748446	0.4757201	1210800	1.4508022	2545194	15403	0.006051798	0.50626427	0.0014105514	0.037909303	0	0.027078094	68919	0.07410805	2545194	688	0.00027031338	0.020681957	0.0020664772	0.066867955	0	0.032067105	81617	0.7390517	2545194	1274	0.00050055125	0.029463377	0.0016970517	0.058664978	0	0.0409898	104327	0.116678394	2545194	1063	0.0004176499
MAG044	0.037766855	3.8061223	3.379604	0.82693225	1489998	18.08173	1801838	47946	0.026609495	0.53870505	0.023465494	0.6086361	0.4453348	0.3328984	599829	1.2844464	1801838	7707	0.004277299	0.35781822	0.061289534	1.6471881	1.4500928	0.6531536	1176877	3.5076115	1801838	20794	0.011540438	0.88297087	0.00942892	0.30510506	0.16985771	0.18048848	325211	0.7673913	1801838	3891	0.0021594616	0.12710992	0.058161046	2.0105555	1.7754714	0.69774973	1257232	4.872603	1801838	25340	0.014063418
MAG045	0.00859092	0.8657881	0.0074771172	0.05722374	164336	35.737488	2871815	17512	0.006097886	0.12345074	0.007425619	0.19260193	0	0.035301022	101378	4.46347	2871815	3892	0.0013552405	0.11337289	0.0069268257	0.18616205	0	0.032194275	92456	4.3778715	2871815	3777	0.0013151962	0.10062702	0.0048372736	0.15652658	0	0.02008068	57668	6.608209	2871815	3162	0.0011010459	0.064809605	0.017196296	0.5944547	0	0.04065095	116742	14.219484	2871815	11987	0.0041740155
MAG046	0.009412297	0.948566	0.7937122	0.48235926	644691	1.6448816	1336537	8753	0.0065490142	0.13258377	0.003758001	0.09747312	0.02435236	0.07064376	94418	0.15494478	1336537	906	0.0006778712	0.05670744	0.0010374354	0.027881617	0	0.020995304	28061	0.045586366	1336537	257	0.00019228797	0.014712153	0.0011206645	0.036262944	0	0.023001982	30743	0.07651626	1336537	336	0.00025139595	0.0147976335	0.009067435	0.31345	0.20549074	0.20453082	273363	0.51706046	1336537	2899	0.0021690384
MAG047	0.027342374	2.7555492	2.5162554	0.8473953	1969700	8.425584	2324417	44002	0.018930338	0.3832417	0.01597202	0.41427413	0.2940286	0.26007468	604522	0.728319	2324417	6645	0.0028587813	0.2391519	0.03454944	0.92853427	0.7771536	0.49948955	1161022	1.7051665	2324417	14777	0.006357293	0.48640308	0.042801496	1.3849891	1.2238722	0.63164914	1468216	2.4032269	2324417	22118	0.009515504	0.56010026	0.015885148	0.54912996	0.40701908	0.32678774	759591	1.0640042	2324417	8780	0.0037772912
MAG048	0.092634186	9.335621	8.249555	0.9902434	2288604	130.76263	2311153	148483	0.06424629	1.300656	0.08924492	2.3147893	1.9612194	0.7663577	1771170	13.760408	2311153	36875	0.01595524	1.3347385	0.14919586	4.0097165	3.509669	0.92157596	2129903	24.998182	2311153	63658	0.027543828	2.1074069	0.023777233	0.769394	0.4500821	0.3459931	799643	7.053832	2311153	12323	0.0053319708	0.31384972	0.0956101	3.3051229	2.8022747	0.8755089	2023435	21.77747	2311153	52823	0.022855692
MAG049	0.001481117	0.14926614	0.04129216	0.087149605	160941	0.42117164	1846721	1956	0.0010591747	0.021442823	0.0008557897	0.02219704	0	0.014802994	27337	0.04495129	1846721	288	0.00015595209	0.013046199	0.0019815038	0.053253945	0	0.04120655	76097	0.080218084	1846721	712	0.00038554822	0.029498693	0.00039173992	0.012676088	0	0.007728834	14273	0.028478425	1846721	169	0.00009151355	0.0053866575	0.0003490489	0.012066189	0	0.006734098	12436	0.032404494	1846721	159	0.00008609855
MAG050	0.0028344581	0.28565508	0.16219968	0.17582066	264432	0.63295686	1503987	2972	0.001976081	0.040005445	0.00051994435	0.013486053	0	0.010094502	15182	0.028426051	1503987	149	0.00009907001	0.0082877185	0.029140955	0.7831784	0.6450922	0.43828171	659170	1.2883005	1503987	8078	0.005371057	0.41094515	0.015263852	0.49391428	0.36823556	0.3066569	461208	0.8446171	1503987	5102	0.0033923166	0.19967806	0.0049199685	0.17007723	0.07763866	0.11866991	178478	0.29414818	1503987	1771	0.0011775368
MAG051	0.14673844	14.7882185	14.399736	0.9990461	1303926	42.511948	1305171	133139	0.10200886	2.0651534	0.003879125	0.10061477	0.0145435305	0.06322313	82517	0.20677267	1305171	915	0.00070105755	0.0586471	0.0051875934	0.13941927	0.008487096	0.057977077	75670	0.7983728	1305171	1269	0.0009722864	0.07439064	0.0021917	0.070919976	0	0.042671036	55693	0.16912648	1305171	655	0.0005018499	0.029539822	0.002985097	0.10319111	0.0038073196	0.05403966	70531	0.39668643	1305171	953	0.0007301725
MAG052	0.00019628288	0.019781278	0	0.015051674	28020	0.03533597	1861587	275	0.00014772342	0.0029906374	0.00016167134	0.0041933493	0	0.003630236	6758	0.0054834946	1861587	64	0.000034379267	0.002876004	0.000115493225	0.0031039407	0	0.0025768336	4797	0.004435875	1861587	47	0.000025247276	0.0019316952	0.00006676034	0.0021602598	0	0.0019247018	3583	0.0031620422	1861587	36	0.000019338338	0.0011382905	0.00020249008	0.006999831	0	0.00566291	10542	0.00976387	1861587	101	0.000054254782
MAG053	0.13051067	13.152792	12.881549	0.99856746	1900887	33.89534	1903614	174136	0.09147653	1.8519279	0.28460646	7.3819785	7.20465	0.9926797	1889679	14.728242	1903614	97730	0.05133919	4.2947893	0.23012191	6.184646	6.0171466	0.98655087	1878012	11.641394	1903614	81900	0.04302343	3.2917671	0.112135634	3.628533	3.4520907	0.9282843	1767095	8.66379	1903614	48346	0.025396956	1.494912	0.57924265	20.023703	19.714191	0.9999375	1903495	57.037582	1903614	265135	0.13927981
MAG054	0.0013970106	0.14078994	0.00328404	0.053839624	55177	0.8973475	1024840	1029	0.0010040592	0.02032702	0.018341955	0.4757443	0.34150738	0.28817084	295329	0.90742403	1024840	3373	0.0032912455	0.27532974	0.003189093	0.08570853	0	0.043428242	44507	0.29435635	1024840	621	0.00060594827	0.04636173	0.015033722	0.4864676	0.3248643	0.28006715	287024	1.3343046	1024840	3460	0.0033761368	0.1987257	0.0045605795	0.15765359	0.02391253	0.07188439	73670	0.9279957	1024840	1144	0.0011162718
MAG055	0.044408344	4.4754477	4.207828	0.9444846	1248756	16.876162	1322156	40237	0.030432869	0.61610866	0.036468174	0.94589305	0.78036016	0.4813494	636419	2.1501415	1322156	8484	0.006416792	0.5367979	0.017457463	0.4691784	0.33894193	0.28840017	381310	1.446195	1322156	4219	0.003191	0.24414673	0.005021378	0.1624839	0.06429136	0.10653206	140852	0.43425655	1322156	1491	0.0011277036	0.06637873	0.028273825	0.9773912	0.81772435	0.5093741	673472	1.9828622	1322156	8785	0.0066444506
MAG056	0.28078339	28.297192	28.368011	0.9820662	1724086	92.03116	1755570	344063	0.19598363	3.9676578	0.014843739	0.38500935	0.24128444	0.22785363	400013	0.9780287	1755570	4714	0.0026851678	0.2246282	0.042766284	1.1493663	0.9524014	0.5675775	996422	3.2499924	1755570	13985	0.007966074	0.60949254	0.1264637	4.0921664	3.9452963	0.94599307	1660757	7.1144824	1755570	49853	0.028397044	1.6715028	0.028490374	0.984877	0.7733021	0.49146318	862798	2.8570306	1755570	12007	0.006839374
MAG057	0.107481696	10.831944	10.606695	0.99863064	1932594	35.90125	1935244	144784	0.07481434	1.5146044	0.119639814	3.1031568	2.9248524	0.8831615	1709133	7.22548	1935244	41531	0.021460343	1.7952688	0.12179558	3.2733197	3.116358	0.910849	1762715	6.682984	1935244	43868	0.022667943	1.7343477	0.06771623	2.191191	2.0216596	0.80288684	1553782	4.633512	1935244	29533	0.015260608	0.89826775	0.14921008	5.158008	4.9809165	0.9668176	1871028	11.513038	1935244	69070	0.03569059
MAG058	0.017470613	1.7606785	1.0736626	0.54025483	1047861	19.805462	1939568	23924	0.012334705	0.24971417	0.013071431	0.33904013	0.17697749	0.18375741	356410	1.087265	1939568	4635	0.0023897074	0.19991142	0.013120406	0.35261774	0.17186883	0.17985448	348840	1.3017951	1939568	4814	0.002481996	0.18990009	0.023934482	0.7744822	0.5587455	0.3952246	766565	2.399408	1939568	10600	0.0054651345	0.32168797	0.011366302	0.392919	0.18432082	0.1831248	355183	1.7883953	1939568	5400	0.002784125
MAG059	0.010391423	1.0472417	0.89062196	0.52364117	584582	1.8191836	1116379	8116	0.0072699324	0.14717865	0.045484822	1.1797622	1.0383723	0.58119065	648829	1.8823498	1116379	9096	0.008147771	0.68160325	0.007888438	0.2120059	0.111828744	0.14904705	166393	0.3262569	1116379	1658	0.0014851587	0.11363103	0.034764346	1.1249197	0.9686447	0.5617537	627130	1.9073739	1116379	8658	0.007755431	0.45649907	0.00049525854	0.017120475	0	0.013603803	15187	0.024328673	1116379	137	0.00012271818
MAG060	0.035060134	3.5333405	3.2251444	0.8786416	1943926	11.173351	2212422	53294	0.024088534	0.48766857	0.17927994	4.650072	4.453364	0.95268667	2107745	9.893972	2212422	70258	0.031756148	2.6565664	0.017473834	0.4696184	0.32315603	0.28127953	622309	1.3669695	2212422	7158	0.0032353683	0.2475414	0.01969138	0.6371822	0.401297	0.320433	708933	3.1487508	2212422	9633	0.004354052	0.2562876	0.057469584	1.9866524	1.7236024	0.7404871	1638270	6.3635	2212422	29975	0.0135485
MAG061	0.006280398	0.6329349	0.1707454	0.1475996	262852	6.292506	1780845	7840	0.0044024047	0.08912598	0.016081603	0.41711646	0.25695089	0.23370422	416191	1.0779936	1780845	5142	0.0028873933	0.24154542	0.06748752	1.8137623	1.6478766	0.72508276	1291260	3.1868849	1780845	22252	0.012495192	0.95602	0.38617948	12.496161	12.491655	0.9710205	1729237	30.705626	1780845	153305	0.086085536	5.067155	0.09937486	3.4352658	3.2057736	0.88345194	1573291	7.7401695	1780845	42091	0.02363541
MAG062	0.011186431	1.1273623	0.9408793	0.5418332	891864	2.3935225	1646012	12722	0.0077289836	0.15647207	0.01601618	0.41541955	0.29547998	0.2604167	428649	0.71940786	1646012	4688	0.002848096	0.23825797	0.037686758	1.0128512	0.86810976	0.53474945	880204	1.5929986	1646012	11411	0.0069325133	0.5304138	0.017581051	0.56889516	0.41866347	0.33260268	547468	1.1192917	1646012	6435	0.003909449	0.23011744	0.018913198	0.6538059	0.51637936	0.38301542	630448	1.0798874	1646012	7343	0.0044610854
MAG063	0.5338297	53.799053	49.886467	0.9983648	2101531	1272.251	2104973	779423	0.37027696	7.4961987	0.5232711	13.572339	12.667566	0.9912108	2086472	88.52608	2104973	196852	0.09351759	7.823231	0.65797204	17.68334	17.161863	0.99413246	2092622	77.00893	2104973	256094	0.12166142	9.308441	0.83323795	26.96227	24.796259	0.9953586	2095203	386.86145	2104973	391556	0.18601474	10.949173	0.49679813	17.173697	16.500433	0.99409443	2092542	82.90586	2104973	248850	0.118220046
MAG064	0.115143776	11.604125	11.388967	0.99929875	1930848	24.807219	1932203	153922	0.0796614	1.6127325	0.11951377	3.0998876	2.9115217	0.88353086	1707161	6.764878	1932203	41156	0.02130004	1.7818587	0.03547912	0.9535199	0.7484823	0.48426744	935703	3.453361	1932203	12712	0.0065790187	0.50336754	0.12925456	4.1824746	3.9748976	0.9402392	1816733	10.353421	1932203	55565	0.02875733	1.6927099	0.019228883	0.66471875	0.4414907	0.34356588	663839	3.789975	1932203	8885	0.004598378
MAG065	0.2270261	22.879562	22.357515	0.99943584	2581257	84.29161	2582714	408556	0.15818864	3.2025042	0.011721643	0.30403003	0.12703834	0.15623991	403523	1.6964844	2582714	5454	0.002111732	0.17665732	0.13900852	3.7359264	3.526918	0.9346997	2414062	8.030596	2582714	66728	0.025836388	1.9767689	0.015932553	0.51555234	0.3604054	0.30334678	783458	1.5372416	2582714	9261	0.0035857628	0.21106468	0.006731297	0.23269263	0.04478576	0.09019272	232942	1.739064	2582714	4224	0.0016354888
MAG066	0.046939943	4.730581	4.5900207	0.9606039	1534679	8.161762	1597619	51853	0.032456424	0.6570752	0.038250327	0.9921175	0.84526676	0.51921326	829505	1.5976098	1597619	10838	0.0067838454	0.5675038	0.016734287	0.44974267	0.33730307	0.28956968	462622	0.6966694	1597619	4924	0.0030820866	0.23581365	0.014008122	0.4532808	0.31648174	0.27273086	435720	0.84906024	1597619	4997	0.0031277796	0.18410692	0.00932732	0.32243392	0.19568805	0.1958602	312910	0.63626105	1597619	3549	0.0022214307
MAG067	0.055587843	5.6021113	5.423905	0.97063905	1362884	11.124925	1404110	55065	0.039217014	0.7939422	0.0390688	1.0133467	0.85773873	0.526671	739504	1.7230144	1404110	9917	0.007062837	0.5908429	0.027042378	0.726778	0.58391047	0.40667042	571010	1.2587912	1404110	7128	0.0050765253	0.3884102	0.08135799	2.632617	2.462547	0.84611106	1188033	4.6368046	1404110	25815	0.018385312	1.0821936	0.07700948	2.6621225	2.499629	0.8376758	1176189	4.7456994	1404110	26144	0.018619623
MAG068	0.004250331	0.42834592	0.1595807	0.17551239	293611	8.559171	1672879	5062	0.0030259213	0.0612593	0.10282001	2.666893	2.5004687	0.8581087	1435512	4.9133472	1672879	30812	0.018418547	1.540807	0.10983256	2.9518075	2.7866354	0.86532557	1447585	5.5710998	1672879	34128	0.020400759	1.5608832	0.015087071	0.48819393	0.32846346	0.28585392	478199	1.3274575	1672879	5672	0.003390562	0.19957478	0.021704642	0.7503027	0.574433	0.40993938	685779	2.4216194	1672879	8717	0.0052107773
MAG069	0.0162692	1.6396008	1.4858133	0.70426136	1291840	2.6893315	1834319	20611	0.011236323	0.2274776	0.021230316	0.55066115	0.4242422	0.33839425	620723	0.8766299	1834319	6922	0.0037736075	0.31568182	0.031395353	0.8437665	0.71365863	0.47844076	877613	1.2836914	1834319	10600	0.0057787113	0.4421352	0.00043409117	0.014046508	0	0.009721864	17833	0.0277246	1834319	187	0.00010194519	0.006000683	0.011335012	0.39183733	0.28572014	0.26112306	478983	0.5965069	1834319	4933	0.0026892815
MAG070	0.6253358	63.020992	62.21807	0.9998898	2295178	526.8336	2295431	996882	0.4342897	8.792126	1.0253597	26.59526	26.377472	0.9998009	2294974	99.26822	2295431	420448	0.18316734	15.322898	0.9678168	26.010582	25.854597	0.99877757	2292625	91.1296	2295431	411151	0.17911713	13.704437	0.41769734	13.516031	13.098251	0.9972397	2289095	55.274693	2295431	214247	0.093336284	5.493947	0.6966173	24.081198	23.851608	0.9993879	2294026	89.241325	2295431	380975	0.16597101
MAG071	0.07965387	8.027472	7.184772	0.9840299	2117653	51.372337	2152021	118444	0.055038497	1.1142457	0.085229956	2.2106514	1.973732	0.7724641	1662359	5.2471194	2152021	32665	0.015178755	1.2697815	0.090344846	2.4280646	2.232002	0.82005197	1764769	4.8235235	2152021	35817	0.016643425	1.2734056	0.059726745	1.9326637	1.616089	0.7134368	1535331	7.4665546	2152021	28631	0.013304238	0.7831122	0.0682289	2.3585887	2.1002994	0.8025052	1727008	6.435183	2152021	34870	0.016203374
MAG072	0.040063478	4.037575	3.882315	0.9417286	2027989	7.2769194	2153475	59631	0.027690593	0.5605917	0.01746564	0.4530149	0.32768676	0.27879682	600382	0.7845487	2153475	6689	0.0031061424	0.25984493	0.0007584049	0.020382527	0	0.014146902	30465	0.041510694	2153475	327	0.00015184759	0.011618016	0.0019435321	0.06288965	0	0.011828324	25472	1.2968756	2153475	1046	0.00048572654	0.028590769	0.00056200294	0.019427747	0	0.012878255	27733	0.04938756	2153475	312	0.00014488211
MAG073	0.06828556	6.88178	6.374673	0.98900616	2314045	111.292175	2339768	112154	0.047933813	0.9704125	0.0050098225	0.12994224	0	0.040323228	94347	6.6194005	2339768	2187	0.00093470805	0.07819317	0.007504618	0.2016905	0.015358434	0.06429056	150425	10.986749	2339768	3379	0.0014441602	0.1104942	0.6687934	21.641104	21.253048	0.99986154	2339444	90.2826	2339768	352151	0.15050681	8.85911	0.0054272553	0.1876135	0.006693042	0.056261133	131638	12.209507	2339768	3197	0.0013663748
MAG074	0.006284719	0.63337046	0.44966155	0.33218157	519434	1.6353726	1563705	6795	0.0043454487	0.08797293	0.0045587365	0.1182422	0.026576584	0.07316214	114404	0.28077006	1563705	1263	0.0008076971	0.06756805	0.0010945017	0.029415302	0	0.021266159	33254	0.05481137	1563705	328	0.00020975823	0.01604882	0.0014022506	0.045374632	0	0.02352362	36784	0.13388373	1563705	499	0.0003191139	0.018783636	0.018534258	0.64070636	0.50324047	0.3729239	583143	1.061519	1563705	6817	0.0043595177
MAG075	0.017630734	1.7768153	1.5182966	0.6877577	1830355	6.717488	2661337	32423	0.012182974	0.2466424	0.01000036	0.25938427	0.13518621	0.16184872	430734	0.8439558	2661337	4741	0.0017814355	0.14902632	0.02140969	0.5753966	0.43263415	0.3433992	913901	1.1349893	2661337	10503	0.0039465125	0.30195177	0.016829967	0.5445913	0.38281494	0.30968004	824163	1.4923574	2661337	9959	0.0037421042	0.2202672	0.013136677	0.4541187	0.31344205	0.27200013	723884	1.233611	2661337	8276	0.0031097152
MAG076	0.0029603415	0.29834154	0	0.047870494	126966	144.47499	2652281	5769	0.002175109	0.044034734	0.046226446	1.1989981	0.9871654	0.555558	1473496	30.114273	2652281	22075	0.008323025	0.69626415	0.0029861736	0.08025497	0	0.020058207	53200	19.077673	2652281	1616	0.0006092869	0.04661717	0.002022825	0.065455444	0	0.005863632	15552	22.99377	2652281	1324	0.000499193	0.029383425	0.0015638856	0.05406159	0	0.008230652	21830	13.053616	2652281	1113	0.0004196388
MAG077	0.006183922	0.6232121	0.46722	0.35616654	773858	1.5362357	2172742	9383	0.0043185065	0.087427475	0.004232235	0.10977356	0.030718077	0.077363074	168090	0.20251523	2172742	1666	0.00076677307	0.06414454	0.004140287	0.11127237	0.035397682	0.08178606	177700	0.17902523	2172742	1685	0.0007755178	0.059335668	0.00073914696	0.023917634	0	0.014995337	32581	0.14135544	2172742	375	0.00017259298	0.010159143	0.0019526792	0.06750171	0	0.043874975	95329	0.16771571	2172742	1024	0.00047129387
MAG078	0.020095712	2.0252345	1.8149004	0.73177284	1077305	4.2675486	1472185	20376	0.013840652	0.28020182	0.016611487	0.43086034	0.30129847	0.25984913	382546	0.7934582	1472185	4326	0.0029384894	0.24581985	0.013151182	0.35344487	0.2284901	0.21507826	316635	0.6751295	1472185	3559	0.002417495	0.18496506	0.009449555	0.30577275	0.19168462	0.19459578	286481	0.5552981	1472185	3077	0.0020900907	0.12302661	0.007006714	0.24221344	0.12775128	0.15120722	222605	0.46721682	1472185	2443	0.0016594381
MAG079	0.06037539	6.0845976	5.825368	0.95462817	1598585	37.97565	1674563	70477	0.042086802	0.85204065	0.07783155	2.0187554	1.8332828	0.7533255	1261491	4.445567	1674563	23359	0.013949311	1.1669321	0.008585675	0.23074448	0.0990535	0.13826235	231529	2.5613596	1674563	2691	0.0016069864	0.12295219	0.0056547886	0.18298009	0.022933744	0.07024937	117637	1.1464615	1674563	2153	0.0012857086	0.07567919	0.01603269	0.5542302	0.3630915	0.30331317	507917	2.316827	1674563	6445	0.0038487653
MAG080	0.0018000618	0.18140921	0.07643717	0.11867093	130644	0.5061754	1100893	1428	0.0012971287	0.026260167	0.21660143	5.618098	5.478839	0.96255493	1059670	10.318729	1100893	42876	0.038946565	3.258082	0.04396552	1.1815962	1.032944	0.5831739	642012	1.94884	1100893	9043	0.008214241	0.6284801	0.0027281686	0.088279255	0.01970029	0.06772048	74553	0.13119096	1100893	703	0.0006385725	0.037587564	0.33048278	11.424381	11.328833	0.97919595	1077990	23.569847	1100893	87246	0.07925021
MAG081	0.22081794	22.253908	22.199629	0.98648274	2450507	74.121315	2484085	381951	0.15375923	3.1128314	0.5336534	13.84163	13.67	0.99974155	2483443	26.58223	2484085	237348	0.09554745	7.99304	0.17690001	4.7542796	4.563782	0.950052	2360010	10.372372	2484085	81583	0.032842275	2.5127962	0.369204	11.946863	11.873453	0.9834913	2443076	25.756384	2484085	205110	0.08256964	4.8602023	0.06753352	2.3345504	2.124532	0.8071874	2005122	5.3323917	2484085	40036	0.016117001
MAG082	0.025977394	2.6179872	2.3041482	0.8255761	1170572	9.75839	1417885	25379	0.017899195	0.36236638	0.043733682	1.1343421	0.9699799	0.5621175	797018	2.1961915	1417885	11001	0.0077587394	0.6490587	0.060590204	1.6283933	1.4559487	0.69833803	990163	2.99835	1417885	15780	0.011129253	0.85151064	0.023203775	0.7508377	0.573369	0.4112019	583037	2.0946705	1417885	7264	0.0051231235	0.3015566	0.045758735	1.581823	1.389172	0.6763285	958956	3.6687179	1417885	15275	0.010773088
MAG083	0.008337222	0.8402206	0.6860613	0.44576955	784648	1.5093582	1760210	10173	0.005779424	0.11700353	0.040055078	1.0389283	0.88281614	0.52939534	931847	1.8050973	1760210	12556	0.00713324	0.5967325	0.0018248713	0.049044367	0	0.03681606	64804	0.07394266	1760210	596	0.00033859597	0.025906326	0.04650416	1.5048014	1.3470757	0.66786236	1175578	2.4865496	1760210	18231	0.010357287	0.6096492	0.0060412595	0.20883887	0.10642342	0.1440243	253513	0.33027673	1760210	2526	0.0014350561
MAG084	0.9899594	99.76755	97.73947	0.99985296	2400072	3676.879	2400425	1666140	0.6941021	14.051988	0.06188117	1.6050423	0.88520133	0.51929307	1246524	33.27844	2400425	26972	0.0112363435	0.9399784	1.7513484	47.068398	45.96484	0.9999571	2400322	396.53006	2400425	786292	0.32756367	25.062237	0.038615864	1.2495487	0.33110717	0.27679056	664415	156.52475	2400425	20952	0.008728454	0.513773	1.2225078	42.260586	40.935947	0.99998623	2400392	334.4263	2400425	706152	0.29417792
MAG085	0.031447463	3.1692574	3.0011227	0.9033505	1942461	5.766514	2150285	47283	0.021989178	0.44516745	0.011748461	0.30472562	0.19665195	0.20486726	440523	0.49696863	2150285	4553	0.0021173938	0.17713097	0.012265552	0.3296431	0.22786137	0.22658159	487215	0.49651623	2150285	4922	0.0022889988	0.17513369	0.008157618	0.26396772	0.15965748	0.18387562	395385	0.41630152	2150285	3953	0.0018383609	0.10820934	0.018401278	0.6361094	0.5014794	0.38059932	818397	1.0320569	2150285	9518	0.00442639
MAG086	0.029084647	2.9311342	2.731669	0.868997	1045406	6.0495095	1203003	24451	0.02032497	0.4114758	0.0031860597	0.0826384	0	0.03897912	46892	0.31605425	1203003	701	0.00058270845	0.048746582	0.0029801482	0.08009304	0	0.039532736	47558	0.29920202	1203003	684	0.00056857715	0.043502424	0.035941858	1.1630222	0.9901378	0.5666486	681680	2.251434	1203003	9692	0.008056506	0.47422087	0.0030769785	0.10636734	0	0.045179438	54351	0.6946172	1203003	912	0.00075810286
MAG087	0.0043619773	0.4395976	0.2586402	0.23458394	334341	1.7220101	1425251	4411	0.0030948934	0.062655635	0.0055169137	0.14309491	0.053781316	0.097187094	138516	0.26150686	1425251	1428	0.0010019288	0.083816536	0.0035066444	0.0942429	0.01827262	0.06543549	93262	0.17258558	1425251	947	0.00066444435	0.050837327	0.0032700084	0.10581234	0.018620268	0.06655529	94858	0.261232	1425251	1080	0.00075776124	0.044603236	0.006137764	0.21217492	0.10521861	0.1429713	203770	0.41118184	1425251	2131	0.0014951752
MAG088	0.048272606	4.864886	4.5519204	0.95086795	1761267	14.422716	1852273	62008	0.033476707	0.6777306	0.002264384	0.058732443	0	0.02378375	44054	0.3561675	1852273	760	0.00041030667	0.03432428	0.018572189	0.49913722	0.35514602	0.30105227	557631	1.0360957	1852273	6364	0.0034357787	0.262875	0.0019123169	0.06187957	0	0.027265958	50504	0.26032457	1852273	808	0.00043622078	0.025676768	0.006871244	0.2375304	0.09933339	0.1366467	253107	0.70257574	1852273	3043	0.0016428464
MAG089	0.0025644738	0.25844622	0.10905757	0.14311683	394282	1.9552379	2754966	5068	0.0018395871	0.03724215	0.041492965	1.0762235	0.9115833	0.5278784	1454287	2.0363412	2754966	20400	0.0074048103	0.61945075	0.036170736	0.9721074	0.81129134	0.5127533	1412618	1.7340722	2754966	18459	0.0067002643	0.5126441	0.0012752971	0.041266613	0	0.023042027	63480	0.12843266	2754966	816	0.0002961924	0.017434435	0.006990448	0.24165113	0.12537518	0.15854242	436779	0.4764864	2754966	4609	0.0016729789
MAG090	0.047684614	4.805628	4.573814	0.9609791	1415036	10.750614	1472494	48935	0.033232734	0.6727914	0.09872333	2.5606358	2.3954744	0.83441496	1228671	4.4345145	1472494	26082	0.017712805	1.481768	0.16605024	4.4626865	4.319301	0.9503665	1399409	7.7042036	1472494	45454	0.030868717	2.3617973	0.12809263	4.1448765	4.0110607	0.94421643	1390353	6.8663177	1472494	42344	0.028756654	1.69267	0.24909507	8.6109085	8.468677	0.98989743	1457618	16.12461	1472494	87673	0.05954048
MAG091	0.16081583	16.206928	16.003445	0.9994153	1984496	35.27797	1985657	220750	0.111172274	2.2506652	0.005743921	0.1489829	0.011813475	0.06082118	120770	0.6839131	1985657	2059	0.0010369364	0.0867451	0.062311433	1.6746522	1.3640668	0.6726539	1335660	15.22037	1985657	22822	0.011493425	0.87937385	0.07066189	2.2865078	2.0298643	0.787911	1564521	10.158975	1985657	31186	0.015705632	0.92446274	0.029465998	1.0186031	0.6920577	0.45498845	903451	19.792767	1985657	13888	0.0069941585
MAG092	0.08644662	8.712042	8.425496	0.99436724	2570156	32.80974	2584715	155464	0.060147442	1.2176754	0.35612515	9.236993	9.060492	0.99407166	2569392	18.474752	2584715	164332	0.06357838	5.318661	0.008843437	0.23767199	0.11484263	0.15124452	390924	0.7673054	2584715	4275	0.0016539542	0.12654574	0.02458907	0.79566365	0.6278515	0.4403642	1138216	2.4268909	2584715	14265	0.0055189836	0.32485762	0.017031318	0.58875155	0.43865946	0.3496815	903827	1.6387959	2584715	10592	0.004097937
MAG093	0.121237405	12.218237	11.572893	0.99859816	2114945	333.60327	2117914	180892	0.08541045	1.7291212	0.08287264	2.1495085	1.8477552	0.76359236	1617223	18.096027	2117914	31910	0.015066712	1.2604085	0.07131593	1.9166526	1.6045072	0.7422582	1572039	18.25184	2117914	28485	0.013449554	1.0290393	0.020412374	0.6605124	0.35439417	0.30491748	645789	24.12703	2117914	10021	0.0047315424	0.27850738	0.17716676	6.124436	5.803227	0.980629	2076888	28.044792	2117914	90475	0.04271892
MAG094	0.027455308	2.7669303	2.58584	0.8623742	1662165	5.3291316	1927429	36649	0.019014448	0.38494456	0.009214588	0.2390033	0.12921208	0.16050552	309363	0.41970402	1927429	3169	0.0016441591	0.13754243	0.0064912355	0.17445533	0.078368835	0.11990066	231100	0.31455132	1927429	2310	0.0011984877	0.09169754	0.0038952034	0.12604266	0.04389059	0.0890575	171652	0.2206422	1927429	1683	0.0008731839	0.05139723	0.01035833	0.35807467	0.2382753	0.2268016	437144	0.65588087	1927429	4767	0.0024732428
MAG095	0.06218398	6.266866	5.991398	0.94066644	2215672	30.171104	2355428	101553	0.043114457	0.8728454	0.0617911	1.6027062	1.4230772	0.6671484	1571420	3.2294934	2355428	25981	0.011030267	0.922739	0.122334205	3.2877953	3.1062653	0.8707768	2051052	6.8639436	2355428	53234	0.022600563	1.7291926	0.026436592	0.8554466	0.66642624	0.4461665	1050913	2.8401055	2355428	13955	0.005924613	0.34873372	0.07547393	2.6090403	2.4241114	0.82247305	1937276	5.115693	2355428	42359	0.017983569
MAG096	0.06152097	6.200049	6.0481358	0.9715492	1342168	12.402501	1381472	58155	0.042096402	0.852235	0.36065134	9.354392	9.208799	0.9974643	1377969	15.97979	1381472	87495	0.063334614	5.2982693	0.13743298	3.6935825	3.5525124	0.9252891	1278261	6.1420436	1381472	34576	0.025028376	1.9149469	0.13044102	4.220867	4.087123	0.9347645	1291351	7.3007865	1381472	39554	0.028631778	1.6853195	0.29922897	10.343975	10.23164	0.9893736	1366792	20.284895	1381472	96877	0.07012592
MAG097	0.059738595	6.0204215	5.8656955	0.9849618	1873614	10.9407835	1902220	79226	0.04164923	0.84318215	0.18440536	4.783013	4.6318293	0.9679322	1841220	8.330165	1902220	62849	0.033039816	2.7639518	0.033160426	0.89120376	0.75533354	0.4959174	943344	1.3888317	1902220	11696	0.006148605	0.4704362	0.002322379	0.075148545	0.0075197094	0.056758944	107968	0.11466811	1902220	1025	0.0005388441	0.031717367	0.057108637	1.974175	1.8196929	0.7729022	1470230	3.1947062	1902220	25879	0.013604631
MAG098	0.027355973	2.7569194	2.3784156	0.79411685	1780271	20.819616	2241825	43313	0.019320419	0.39113885	1.9417243	50.36346	50.471428	0.9912589	2222229	221.70418	2241825	782422	0.34901118	29.196592	0.16000582	4.3002396	3.9487607	0.8031706	1800568	17.218494	2241825	67036	0.029902423	2.2878654	0.6509908	21.065039	20.417364	0.9655718	2164643	207.82265	2241825	328444	0.14650743	8.623699	0.42660064	14.747056	13.950254	0.9869865	2212651	103.81076	2241825	230022	0.1026048
MAG099	0.006809102	0.6862174	0.54687196	0.3964008	760223	1.1567512	1917814	9043	0.0047152643	0.09545979	0.008280888	0.21478547	0.111365385	0.14910778	285961	0.34481934	1917814	2848	0.0014850241	0.12422997	0.017357735	0.4664982	0.35494772	0.30326143	581599	0.711451	1917814	6102	0.0031817476	0.2434388	0.0028803342	0.09320309	0.021589959	0.06894464	132223	0.15197079	1917814	1249	0.00065126235	0.03833451	0.013990262	0.48362604	0.3647851	0.30700213	588773	0.7696466	1917814	6353	0.0033126257
MAG100	0.03844474	3.874439	3.699165	0.9306927	1452909	7.495422	1561105	41801	0.026776547	0.54208696	0.019447263	0.50441325	0.36921817	0.29957113	467662	1.0295484	1561105	5436	0.0034821487	0.2912998	0.062354755	1.6758164	1.5236133	0.70730543	1104178	2.7246482	1561105	18043	0.011557839	0.88430226	0.09557993	3.0928164	2.9429538	0.89714915	1400544	5.096799	1561105	33417	0.021405991	1.2599964	0.0056046546	0.19374599	0.08497707	0.12461942	194544	0.43087605	1561105	2107	0.001349685
MAG101	0.011261215	1.1348989	0.9830207	0.55940497	1269187	1.9159977	2268816	17754	0.0078252265	0.15842049	0.006226185	0.16149162	0.07411871	0.115880266	262911	0.24947709	2268816	2541	0.0011199674	0.09369109	0.014946337	0.40169057	0.29629976	0.2697191	611943	0.5985237	2268816	6277	0.0027666413	0.2116786	0.017011743	0.5504733	0.42985052	0.34649438	786132	0.84516066	2268816	8642	0.0038090353	0.2242069	0.02943747	1.0176169	0.8699281	0.53520733	1214287	1.6306458	2268816	15966	0.0070371507
MAG102	0.0036327036	0.36610183	0.06531131	0.0969723	134247	2.7834501	1384385	3547	0.0025621485	0.051870294	0.0037423337	0.09706675	0	0.04549746	62986	0.38045996	1384385	938	0.0006775572	0.05668117	0.0051791924	0.13919349	0.011400769	0.060501233	83757	0.6993511	1384385	1363	0.0009845527	0.07532915	0.0071114595	0.23011565	0.04570689	0.091262184	126342	1.2285588	1384385	2233	0.0016129906	0.09494363	0.008305572	0.28711337	0.09213479	0.12443504	172266	1.4450063	1384385	2789	0.002014613
MAG103	0.0043397783	0.43736038	0.31195182	0.2630427	313297	0.7905721	1191050	3588	0.0030124679	0.06098694	0.014766068	0.38299477	0.27648717	0.24924226	296860	0.6007454	1191050	3120	0.0026195373	0.21913786	0.12824902	3.446759	3.314797	0.9207959	1096714	5.443896	1191050	28083	0.023578355	1.8040044	0.0007073129	0.022887535	0	0.015446874	18398	0.048415035	1191050	196	0.00016456068	0.009686348	0.049525414	1.7120322	1.5581539	0.7135695	849897	2.8278415	1191050	13996	0.011750976
MAG104	0.0034477399	0.34746128	0.23729084	0.2251743	494410	0.5731052	2195677	5274	0.0024019927	0.048627965	0.013300029	0.3449694	0.23405986	0.22391044	491635	0.57667524	2195677	5225	0.002379676	0.19907226	0.0057905708	0.15562461	0.07056527	0.1129392	247978	0.2448303	2195677	2365	0.0010771166	0.0824113	0.0061678938	0.19958335	0.104526624	0.14304745	314086	0.30551693	2195677	3028	0.0013790735	0.08117483	0.03286875	1.136232	0.98602897	0.5654224	1241485	1.8967651	2195677	17219	0.007842228
MAG105	0.00014009459	0.014118656	0	0.0051184595	10485	0.12858951	2048468	251	0.00012253059	0.0024806126	0.00017993846	0.0046671527	0	0.0025760715	5277	0.01673013	2048468	81	0.000039541745	0.0033078718	0.00015956382	0.0042883605	0	0.0031462538	6445	0.009053831	2048468	75	0.000036612728	0.0028012777	0.00025696942	0.008315127	0	0.0054704295	11206	0.022454157	2048468	140	0.000068343754	0.0040228404	0.00029851697	0.010319362	0	0.007205385	14760	0.027833143	2048468	173	0.00008445336
MAG106	0.055674892	5.610884	5.3835287	0.97474426	1258233	11.933946	1290834	49574	0.03840463	0.7774957	0.013196193	0.34227613	0.231708	0.22420853	289416	0.5839919	1290834	3029	0.002346545	0.19630066	0.031364024	0.8429244	0.6985943	0.46593753	601448	1.4047819	1290834	7455	0.005775336	0.44187695	0.040643178	1.3151494	1.1728054	0.6278104	810399	2.0655518	1290834	11628	0.00900813	0.5302353	0.02514376	0.8691886	0.7225907	0.47269672	610173	1.4546106	1290834	7689	0.005956614
MAG107	0.01609221	1.6217637	1.4577925	0.68420815	1222903	2.876277	1787326	19901	0.011134511	0.2254164	0.004732674	0.122753695	0.04419671	0.08861618	158386	0.19190815	1787326	1506	0.0008425995	0.07048781	0.006756234	0.1815773	0.088072956	0.12719616	227341	0.2927555	1787326	2225	0.0012448764	0.09524678	0.017830322	0.5769612	0.4517847	0.3563888	636983	0.8970019	1787326	7087	0.0039651413	0.23339559	0.019587161	0.67710394	0.54226625	0.39202362	700674	1.1004913	1787326	8305	0.0046466063
MAG108	0.15521507	15.642488	15.2396555	0.9993764	1814152	74.77557	1815284	197445	0.108768106	2.2019932	0.05669875	1.4706235	1.2841573	0.6509097	1181586	3.2258751	1815284	18604	0.010248534	0.85734296	0.023009008	0.61837906	0.40388763	0.31996867	580834	3.6362932	1815284	7826	0.0043111714	0.32985216	0.15001298	4.8541846	4.691742	0.95291203	1729806	9.664498	1815284	61556	0.033909846	1.9959965	0.007384557	0.255275	0.058524027	0.102298595	185701	2.2769985	1815284	3263	0.0017975149
MAG109	0.011595616	1.1685997	1.0230628	0.58638126	868460	1.8715099	1481050	11959	0.008074677	0.16347055	0.0046879323	0.12159321	0.04313438	0.08803821	130389	0.18898287	1481050	1245	0.00084061985	0.0703222	0.004929312	0.13247782	0.053708967	0.09722021	143988	0.20738748	1481050	1355	0.0009148915	0.06999929	0.008115254	0.2625969	0.15918563	0.18356098	271863	0.40448186	1481050	2695	0.001819655	0.10710827	0.005284632	0.18268318	0.089972585	0.12961277	191963	0.2986631	1481050	1881	0.001270045
MAG110	0.14040272	14.149706	14.015118	0.99922734	1430363	25.366188	1431469	138809	0.09696962	1.9631346	0.061894994	1.6054009	1.450906	0.69533604	995352	2.6231863	1431469	15773	0.01101875	0.92177564	0.029140009	0.7831529	0.6537766	0.4524422	647657	1.1948993	1431469	7694	0.005374898	0.411239	0.13192703	4.2689514	4.131842	0.95570284	1368059	6.857324	1431469	41874	0.029252468	1.7218547	0.032333385	1.1177251	0.9700855	0.56646705	810880	1.823264	1431469	10995	0.007680921
MAG111	0.06749114	6.801719	6.6075153	0.9848161	1319430	14.488204	1339773	62759	0.04684301	0.9483294	0.04021952	1.0431935	0.8996428	0.5400818	723587	1.6379385	1339773	9599	0.0071646464	0.5993598	0.004102022	0.110243976	0.034596905	0.08001654	107204	0.17708543	1339773	1035	0.0007725189	0.059106223	0.042090025	1.3619671	1.2144511	0.64294624	861402	2.1557412	1339773	12624	0.009422491	0.5546254	0.0008295964	0.028678121	0	0.021766374	29162	0.044144873	1339773	283	0.00021122981
MAG112	0.008570499	0.8637301	0.1728919	0.17434032	402299	42.536415	2307550	14426	0.0062516523	0.12656373	0.015024717	0.38970345	0.11305858	0.1405391	324301	6.047895	2307550	6434	0.0027882387	0.2332506	0.026585912	0.71451026	0.3691147	0.30637082	706966	11.654143	2307550	11743	0.0050889472	0.3893606	0.012135873	0.39269778	0.12664728	0.15651838	361174	5.0240164	2307550	6540	0.0028341748	0.16682479	0.024254102	0.83843434	0.4187973	0.32361943	746768	14.333829	2307550	13765	0.005965201
MAG113	0.41275448	41.59716	40.28631	0.99986494	2354541	272.5672	2354859	675708	0.28694203	5.809096	0.4603823	11.941162	11.3589525	0.9978402	2349773	58.496246	2354859	194023	0.08239262	6.8925695	0.71095663	19.107328	18.50387	0.9995019	2353686	75.16695	2354859	310341	0.13178751	10.083199	0.4005108	12.9599	12.035656	0.9984581	2351228	66.45403	2354859	210916	0.0895663	5.2720385	0.7034902	24.318785	23.236076	0.99957067	2353848	149.66058	2354859	395097	0.16777948
MAG114	0.13293834	13.39745	13.228354	0.9995118	1793290	25.284946	1794166	166291	0.09268429	1.8763789	0.0675424	1.7518803	1.5961938	0.71953094	1290958	2.9339983	1794166	21715	0.012103116	1.0124885	0.0026114373	0.07018374	0.0037951306	0.053105455	95280	0.108713895	1794166	903	0.0005032979	0.038507845	0.0058701625	0.18994923	0.09519338	0.13462187	241534	0.29963192	1794166	2373	0.0013226201	0.07785188	0.0019564126	0.06763076	0	0.04937949	88595	0.14019988	1794166	862	0.00048044606
MAG115	0.0884581	8.914757	8.618427	0.98164207	2811950	35.146156	2864537	174822	0.06102976	1.2355378	0.055230763	1.4325475	1.2337843	0.60303146	1727406	3.723036	2864537	28079	0.009802282	0.8200118	0.047542825	1.2777382	1.0823002	0.58126533	1665056	3.533418	2864537	25045	0.008743123	0.6689455	0.046984397	1.5203414	1.2938274	0.6221131	1782066	4.7977715	2864537	29863	0.01042507	0.613639	0.038239557	1.3218942	1.123341	0.5764736	1651330	3.4358354	2864537	25925	0.009050328
MAG116	0.045672897	4.602889	4.453688	0.9509567	1138997	8.368932	1197738	37618	0.031407535	0.63584065	0.031482343	0.81657296	0.6721447	0.44590136	534073	1.3760777	1197738	6687	0.005583024	0.46704888	0.02746553	0.7381504	0.5988595	0.41942644	502363	1.2236273	1197738	6025	0.0050303154	0.38487464	0.011836572	0.38301286	0.2737763	0.24974577	299130	0.6045332	1197738	3128	0.0026115896	0.15372302	0.034936626	1.2077159	1.0547436	0.5798405	694497	2.0454683	1197738	9843	0.008217991
MAG117	0.0052326787	0.5273464	0.39420438	0.31980082	292801	0.9182575	915573	3343	0.0036512653	0.073919296	0.0011914117	0.030902235	0	0.022677602	20763	0.04949088	915573	197	0.0002151658	0.017999735	0.0025067152	0.067369275	0	0.048757445	44641	0.114844576	915573	438	0.00047838895	0.03660203	0.015234156	0.49295336	0.37033564	0.31154916	285246	0.7910117	915573	3111	0.0033978722	0.20000507	0.011941215	0.41279304	0.30094737	0.27123234	248333	0.65979385	915573	2619	0.0028605037
MAG118	0.021354195	2.1520638	1.9924492	0.8030521	1736687	3.6834114	2162608	32261	0.014917636	0.3020052	0.011182592	0.29004842	0.18311076	0.19599207	423854	0.48150033	2162608	4360	0.0020160843	0.1686559	0.018273072	0.49109834	0.37232652	0.3153558	681991	0.80608463	2162608	7385	0.0034148584	0.26127437	0.009344893	0.30238608	0.19648762	0.20905869	452112	0.5134708	2162608	4558	0.0021076405	0.12405964	0.024320053	0.8407142	0.697265	0.47322863	1023408	1.4572438	2162608	12611	0.005831385
MAG119	0.03832501	3.862373	3.545536	0.9099433	968681	11.287528	1064551	28124	0.02641865	0.5348414	0.016635127	0.43147346	0.3019723	0.2602252	277023	0.7866886	1064551	3144	0.0029533578	0.24706368	0.0043350616	0.116507046	0.033463657	0.07920804	84321	0.22343333	1064551	856	0.0008040949	0.06152213	0.052004304	1.6827775	1.4920875	0.68977153	734297	3.321462	1064551	12292	0.011546652	0.6796574	0.005349645	0.18493061	0.07321492	0.11499214	122415	0.4170264	1064551	1367	0.0012841094
MAG120	0.10685257	10.768542	10.488643	0.9991497	2065689	29.595873	2067447	154008	0.07449187	1.5080762	0.03493789	0.90620124	0.73934513	0.476018	984142	1.7971104	2067447	12978	0.0062773074	0.52512926	0.001213122	0.032603286	0	0.023685735	48969	0.054341365	2067447	473	0.00022878459	0.017504545	0.033034954	1.0689592	0.89602923	0.52811754	1091855	2.2440808	2067447	15284	0.0073926924	0.4351476	0.0013242431	0.04577745	0	0.03045979	62974	0.09517683	2067447	661	0.000319718
MAG121	0.0018902599	0.19049932	0.03772805	0.08392274	116235	0.8268031	1385024	1841	0.0013292189	0.026909824	0.0032502003	0.084302045	0.0021021084	0.051516075	71351	0.18373218	1385024	801	0.0005783293	0.048380245	0.0015529714	0.041736916	0	0.02845077	39405	0.08197551	1385024	398	0.00028735964	0.021986183	0.004825085	0.15613218	0.04021482	0.08609309	119241	0.4334167	1385024	1506	0.0010873458	0.06400319	0.004140173	0.14312066	0.029121954	0.076498315	105952	0.40303257	1385024	1394	0.0010064808
MAG122	0.10077815	10.156364	9.998727	0.9982593	1189998	18.608171	1192073	83800	0.07029771	1.4231659	0.012209009	0.31667107	0.20267941	0.20498829	244361	0.5524437	1192073	2634	0.0022095963	0.18484418	0.0012406713	0.033343688	0	0.026226582	31264	0.0508576	1192073	289	0.00024243482	0.01854894	0.1777989	5.753293	5.606934	0.98422414	1173267	9.86904	1192073	47478	0.0398281	2.3443558	0.0016801949	0.058082256	0	0.03408684	40634	0.19864343	1192073	505	0.00042363178
MAG123	0.02509971	2.5295346	2.3477283	0.8272474	1523247	4.7315373	1841344	31844	0.01729389	0.35011208	0.009100043	0.23603229	0.12969695	0.1564982	288167	0.39368695	1841344	2976	0.0016162108	0.1352044	0.01578887	0.4243341	0.3073642	0.2675448	492642	0.69938314	1841344	5311	0.0028843062	0.22068126	0.021055318	0.6813171	0.5460135	0.3970399	731087	1.1080787	1841344	8572	0.004655295	0.27401933	0.0048018433	0.1659938	0.07344148	0.11461574	211047	0.2737894	1841344	2104	0.0011426436
MAG124	0.0003024205	0.030477764	0	0.01763358	33105	0.10513175	1877384	419	0.0002231829	0.0045183026	0.00032014388	0.00830373	0	0.0053345505	10015	0.020576539	1877384	110	0.00005859217	0.0049015386	0.00031545456	0.008478005	0	0.005855488	10993	0.016892238	1877384	117	0.00006232076	0.004768226	0.00023675813	0.0076611214	0	0.004291077	8056	0.022435848	1877384	112	0.00005965748	0.0035115501	0.0007622384	0.02634964	0	0.019024344	35716	0.046849027	1877384	349	0.00018589698
MAG125	0.06427912	6.478013	6.281202	0.9822363	1721542	14.618965	1752676	78303	0.044676255	0.90446377	0.07708969	1.9995133	1.8132535	0.75566846	1324442	3.8642645	1752676	24081	0.013739562	1.1493856	0.07826771	2.1034853	1.9315115	0.78812796	1381333	3.7469053	1752676	25372	0.014476149	1.1075852	0.05101355	1.6507185	1.4683814	0.6927938	1214243	3.3858905	1752676	19997	0.01140941	0.6715791	0.05861173	2.026135	1.8332201	0.76266634	1336707	4.0441422	1752676	24563	0.01401457
MAG126	0.0021668873	0.21837768	0.053595737	0.09897164	171523	1.7568238	1733052	2743	0.0015827569	0.032042667	0.005283483	0.1370403	0.05213178	0.096508354	167254	0.23740062	1733052	1646	0.0009497695	0.07945314	0.009207615	0.24745946	0.13751031	0.16709654	289587	0.43371755	1733052	2986	0.0017229719	0.13182637	0.013733855	0.444406	0.32308066	0.28238392	489386	0.7646148	1733052	5353	0.0030887707	0.18181077	0.0019818188	0.06850903	0	0.039560843	68561	0.2027474	1733052	870	0.0005020046
MAG127	0.013648737	1.375512	1.1931539	0.6244669	1148773	3.5270221	1839606	17332	0.009421582	0.19073847	0.0051470483	0.13350151	0.050710026	0.09412015	173144	0.2211883	1839606	1688	0.0009175878	0.07676098	0.076316535	2.0510466	1.8948245	0.7765402	1428528	3.3551898	1839606	25700	0.0139703825	1.0688884	0.007907155	0.25586313	0.14253567	0.1717009	315862	0.48803723	1839606	3254	0.001768857	0.10411821	0.034524184	1.1934583	1.0384514	0.5818583	1070390	2.0408695	1839606	14995	0.0081512015
MAG128	0.04629239	4.665321	4.4374285	0.9611335	1432631	16.037128	1490564	48099	0.032268994	0.6532807	0.03756292	0.974288	0.8093535	0.50889665	758543	1.9188889	1490564	10058	0.0067477813	0.56448686	0.062201902	1.6717086	1.5141175	0.7209687	1074650	2.9315875	1490564	17248	0.011571459	0.8853443	0.08639172	2.7955005	2.6445186	0.88128924	1313618	4.893049	1490564	28809	0.019327583	1.1376575	0.14022182	4.847295	4.7027073	0.96885204	1444136	8.418416	1490564	49890	0.033470552
MAG129	0.04718745	4.7555246	4.521645	0.9218191	1762413	11.796757	1911886	62710	0.032800075	0.6640323	0.050159745	1.301018	1.1183977	0.5980179	1143342	2.5663598	1911886	17198	0.008995306	0.752504	0.076819435	2.0645623	1.8884907	0.76177186	1456421	3.793899	1911886	27209	0.014231497	1.0888666	0.0660285	2.1365786	1.8839474	0.7577832	1448795	5.51092	1911886	28188	0.014743557	0.8678332	0.15128769	5.2298284	5.060337	0.93686336	1791176	11.24311	1911886	68937	0.036057066
MAG130	0.029333014	2.9561644	2.719851	0.8651929	1883011	7.37781	2176406	44567	0.020477338	0.4145605	0.012406889	0.3218036	0.21195337	0.21241073	462292	0.52969587	2176406	4832	0.002220174	0.18572906	0.007124279	0.1914687	0.08792659	0.12826146	279149	0.3570092	2176406	2902	0.001333391	0.10201912	0.015949687	0.5161068	0.37232766	0.30359548	660747	1.0130918	2176406	7814	0.0035903228	0.21133307	0.002872863	0.09931133	0.015533279	0.06360348	138427	0.2090277	2176406	1504	0.0006910475
MAG131	0.10038122	10.116363	9.894703	0.99857295	2037633	20.71127	2040545	141048	0.06912271	1.3993784	0.05332025	1.3829937	1.2328957	0.63744885	1300743	2.2979965	2040545	19298	0.009457277	0.7911502	0.040177796	1.0797992	0.93173915	0.555208	1132927	1.855323	2040545	15088	0.007394103	0.56573045	0.088593274	2.8667393	2.7063012	0.87149906	1778333	5.0196	2040545	40098	0.019650633	1.1566727	0.072174974	2.4949996	2.325014	0.83135337	1696414	4.4959	2040545	34836	0.01707191
MAG132	0.0010650716	0.1073373	0	0.0446997	40176	0.8739509	898798	708	0.0007877187	0.015947241	0.00077600323	0.020127578	0	0.012604612	11329	0.0522896	898798	144	0.00016021398	0.013402728	0.002240331	0.060210057	0	0.043287814	38907	0.112857275	898798	386	0.00042946247	0.032858618	0.0058998037	0.19090839	0.09430255	0.1340635	120496	0.33732194	898798	1211	0.0013473551	0.07930782	0.015364036	0.5311157	0.3922545	0.31590968	283939	1.0547094	898798	3295	0.0036660072
MAG133	0.12419319	12.51612	8.617114	0.8417688	4476210	3423.1265	5317624	460575	0.08661293	1.7534653	0.14066693	3.6485472	1.8112981	0.497415	2645066	403.5557	5317624	134453	0.025284413	2.1151724	0.39332223	10.570739	9.389006	0.84102184	4472238	445.26178	5317624	386790	0.07273737	5.5652113	0.12758844	4.1285615	2.094393	0.35701284	1898460	478.83612	5317624	152128	0.028608266	1.6839356	0.101219565	3.4990351	1.7078066	0.38926858	2069984	402.95352	5317624	129090	0.02427588
MAG134	0.06934522	6.9885716	6.77352	0.9880384	2269795	15.695512	2297274	109933	0.047853675	0.9687902	0.0052506546	0.13618882	0.038807433	0.08409445	193188	0.41374353	2297274	2167	0.00094329193	0.07891126	0.008709792	0.2340802	0.10821457	0.1460283	335467	1.0456563	2297274	3702	0.0016114751	0.12329563	0.24444763	7.9099417	7.736439	0.99186647	2278589	15.549487	2297274	124360	0.054133724	3.1864116	0.0034294985	0.11855353	0.01823483	0.06619541	152069	0.59078383	2297274	1915	0.0008335967
MAG135	0.0011129624	0.11216372	0.009355592	0.058149364	120020	0.51694417	2063995	1639	0.0007940911	0.01607625	0.0060784076	0.15765865	0.063411646	0.10610588	219002	0.27437276	2063995	2217	0.0010741305	0.08985658	0.0016937007	0.045519087	0	0.029760247	61425	0.10013344	2063995	658	0.00031879923	0.024391659	0.081402585	2.63406	2.4701633	0.84963286	1753638	4.66668	2063995	37306	0.018074656	1.063908	0.0011678888	0.04037247	0	0.02975201	61408	0.06594591	2063995	576	0.00027907043
MAG136	0.069153644	6.969265	6.7595367	0.987531	1272094	14.902463	1288156	61712	0.04790724	0.96987456	0.047815055	1.2402027	1.0797555	0.59185845	762406	2.3101435	1288156	10983	0.008526141	0.7132559	0.038062103	1.0229388	0.86327326	0.5343297	688300	1.9311584	1288156	9064	0.007036415	0.5383634	0.06515988	2.1084714	1.9376539	0.78957206	1017092	3.790104	1288156	18690	0.014509113	0.85403323	0.04231604	1.462813	1.281737	0.65468776	843340	3.2476633	1288156	12979	0.010075643
MAG137	0.20460026	20.6195	18.72555	0.9964098	2267163	338.0136	2275332	323314	0.14209531	2.8766973	0.5122662	13.2869005	12.971681	0.99352443	2260598	45.082817	2275332	208155	0.091483355	7.6530566	0.5204481	13.987314	13.626867	0.99424875	2262246	51.360054	2275332	219108	0.09629715	7.3677955	0.6354548	20.562319	20.352795	0.9967411	2267917	58.84027	2275332	322703	0.14182678	8.348188	0.7473313	25.83432	25.637325	0.9979089	2270574	95.12436	2275332	404817	0.17791557
MAG138	0.22382136	22.55659	22.031765	0.99989694	2397137	80.28515	2397384	374282	0.156121	3.1606452	0.18500994	4.798694	4.558603	0.9318253	2233943	14.782981	2397384	79642	0.033220377	2.7790565	0.22066587	5.93051	5.695531	0.95873713	2298461	17.457352	2397384	98482	0.041078944	3.1429923	0.17611074	5.698667	5.1826973	0.9280391	2224866	25.254692	2397384	94637	0.03947511	2.3235784	0.24029435	8.306679	8.067593	0.9627469	2308074	28.319378	2397384	137849	0.05749976
MAG139	0.019472579	1.9624355	1.7299033	0.73793066	1929251	5.102288	2614407	35513	0.013583577	0.27499738	0.020296654	0.5264443	0.3907817	0.31763685	830432	0.9270657	2614407	9516	0.0036398312	0.30449075	0.04288989	1.1526881	0.99564475	0.57530445	1504080	1.9931595	2614407	20851	0.007975423	0.61020786	0.028728284	0.92960215	0.7611064	0.4938068	1291012	1.7982829	2614407	16797	0.0064247837	0.3781747	0.025220111	0.87182814	0.70942783	0.4674234	1222035	1.6396595	2614407	15799	0.0060430528
MAG140	0.013212236	1.3315216	1.1827207	0.6314971	777359	2.1454244	1230978	11354	0.009223561	0.18672952	0.014030336	0.36391175	0.2555986	0.23918542	294432	0.5745294	1230978	3111	0.0025272588	0.21141829	0.010576617	0.28425208	0.1816334	0.19904174	245016	0.42624593	1230978	2427	0.0019716031	0.15084939	0.010205366	0.3302296	0.22817154	0.229169	282102	0.49488756	1230978	2856	0.0023201064	0.13656576	0.009604107	0.3320021	0.22521788	0.22403893	275787	0.5196692	1230978	2845	0.0023111706
MAG141	0.0078823585	0.79437965	0.043318454	0.076101914	106100	29.38979	1394183	7695	0.0055193617	0.11173861	0.0047209915	0.122450694	0	0.043951187	61276	0.5455667	1394183	1191	0.0008542638	0.07146359	0.0045711515	0.12285208	0	0.039832648	55534	0.6800323	1394183	1196	0.0008578501	0.065635	0.0059033125	0.19102193	0	0.04992888	69610	1.634701	1394183	1869	0.00134057	0.07890844	0.008153237	0.28184733	0.08675419	0.12753993	177814	1.6954138	1394183	2801	0.0020090619
MAG142	0.24174598	24.363022	22.825676	0.99844766	1539793	228.79826	1542187	259466	0.16824548	3.4061034	0.10057555	2.6086774	2.2271416	0.7664842	1182062	9.175128	1542187	27815	0.018036075	1.5088112	0.46523422	12.503411	12.221749	0.99886787	1540441	29.535328	1542187	133310	0.08644217	6.6137805	0.18986803	6.1438313	5.742006	0.9701048	1496083	20.033659	1542187	65688	0.042594057	2.5071654	0.17594902	6.0823402	5.3365	0.946382	1459498	36.131783	1542187	64899	0.042082444
MAG143	0.0007230832	0.072871916	0	0.027445963	40312	0.356514	1468777	763	0.0005194798	0.010516787	0.0051295366	0.13304731	0.047332168	0.091618404	134567	0.22984833	1468777	1341	0.0009130045	0.076377556	0.006435545	0.17295864	0.07848562	0.118781134	174463	0.29659972	1468777	1731	0.0011785316	0.09017067	0.0005007011	0.0162019	0	0.010767462	15815	0.040531486	1468777	171	0.00011642339	0.006852898	0.011712895	0.40490028	0.29315028	0.25801942	378973	0.6503613	1468777	4094	0.002787353
MAG144	0.045363918	4.5717497	2.8449087	0.67741543	1435595	109.64196	2119224	66279	0.031275127	0.63316005	0.022885783	0.5935998	0.33217177	0.26560855	562884	3.4159184	2119224	8584	0.0040505393	0.3388486	0.040125616	1.0783968	0.5281061	0.36155167	766209	18.704552	2119224	15590	0.0073564663	0.5628509	0.057357546	1.8560002	0.73672026	0.30621445	648937	67.132195	2119224	26850	0.012669732	0.74576396	0.03043982	1.052267	0.7187203	0.43729073	926717	4.7967796	2119224	15247	0.0071946145
MAG145	0.01114639	1.1233269	0.9218645	0.53578717	968880	3.6486375	1808330	13912	0.007693286	0.15574937	0.024437994	0.6338603	0.48515058	0.36307698	656563	1.2932413	1808330	7834	0.004332174	0.36240882	0.015438682	0.41492262	0.28158697	0.25281116	457166	1.0911648	1808330	5157	0.0028518024	0.21819437	0.012445525	0.40271768	0.28130537	0.2550154	461152	0.7552432	1808330	5003	0.002766641	0.16284963	0.036865897	1.2744085	1.1156956	0.59917384	1083504	2.3836432	1808330	15778	0.0087251775
MAG146	0.033008363	3.3265643	3.0930912	0.8981954	1224843	8.310658	1363671	31105	0.022809753	0.4617799	0.040697303	1.0555859	0.9062031	0.5386321	734517	1.7357347	1363671	9868	0.0072363494	0.6053581	0.0341534	0.9178904	0.7734157	0.49735165	678224	1.4955407	1363671	8611	0.006314573	0.4831345	0.029113293	0.9420605	0.7519714	0.47013906	641115	1.9954265	1363671	8830	0.0064751687	0.38114044	0.092824474	3.208827	3.0632863	0.89340246	1218307	5.3628807	1363671	29980	0.021984775
MAG147	0.0041306033	0.41627985	0.22736779	0.21112059	473633	2.8490536	2243424	6530	0.0029107293	0.05892726	0.0065250164	0.16924258	0.07522021	0.1169819	262440	0.28733423	2243424	2636	0.0011749896	0.098293975	0.002788069	0.07493081	0.004597858	0.053865876	120844	0.13996589	2243424	1189	0.00052999344	0.040550347	0.0010645568	0.034447383	0	0.016792635	37673	0.15285692	2243424	567	0.00025273868	0.014876667	0.004668295	0.16137718	0.069345504	0.112247616	251819	0.267967	2243424	2542	0.0011330894
MAG148	0.042317554	4.2647395	3.4629676	0.8944592	1298498	39.96396	1451713	42790	0.029475523	0.5967274	0.007424642	0.19257659	0.044036753	0.08841073	128347	0.8556393	1451713	1942	0.00133773	0.11190805	0.014468168	0.38883954	0.16878527	0.17772865	258011	2.148487	1451713	3924	0.0027030136	0.20681036	0.010930761	0.35370225	0.049614657	0.09268636	134554	3.5333395	1451713	3609	0.0024860285	0.14633226	0.01821398	0.62963474	0.4072649	0.31689113	460035	2.2588043	1451713	6312	0.004347967
MAG149	0.04123959	4.156102	3.8963456	0.9385715	1784232	13.170321	1901008	54576	0.02870898	0.58120877	0.008394504	0.21773238	0.09852694	0.1371646	260751	0.8957734	1901008	2908	0.0015297148	0.12796856	0.07433499	1.9977915	1.830763	0.7733039	1470057	3.7930021	1901008	26137	0.013749022	1.0519519	0.08428801	2.7274275	2.537013	0.8628391	1640264	5.728133	1901008	35742	0.018801603	1.1066973	0.3174205	10.972835	10.782806	0.9987528	1898637	22.37834	1901008	143507	0.07548995
MAG150	0.0043057837	0.43393445	0.30154535	0.27510497	571305	1.719736	2076680	6472	0.003116513	0.06309331	0.0075661982	0.1962482	0.09932137	0.13881484	288274	0.3210513	2076680	2976	0.0014330567	0.11988261	0.0060732136	0.16322078	0.073949404	0.11616908	241246	0.40447894	2076680	2485	0.0011966216	0.09155476	0.0026780798	0.086658455	0.015546113	0.06366267	132207	0.2565091	2076680	1364	0.00065681763	0.038661506	0.008209293	0.28378507	0.1801562	0.19763517	410425	0.4937717	2076680	4398	0.0021178033
MAG151	0.013990755	1.4099804	0.61942726	0.18872304	316956	22.010868	1679477	16440	0.009788762	0.19817194	0.05281264	1.3698274	1.1015351	0.562019	943898	4.43287	1679477	15834	0.009427935	0.78869563	0.020586478	0.5532723	0.19178818	0.14578408	244841	5.1075134	1679477	6419	0.0038220233	0.29242694	0.07494804	2.425201	2.2068224	0.7784328	1307360	5.47627	1679477	28044	0.016698055	0.98287857	0.09300182	3.214958	2.673694	0.7909087	1328313	15.201057	1679477	37174	0.022134272
MAG152	0.22156297	22.32899	21.865652	0.99971384	1767652	91.26131	1768158	273267	0.15454897	3.1288195	0.3761771	9.757091	9.537841	0.998115	1764825	21.462854	1768158	119222	0.06742723	5.6406374	0.3479074	9.350192	9.195303	0.9978565	1764368	16.410309	1768158	114353	0.06467352	4.948238	0.3123784	10.108074	9.563741	0.98172617	1735847	136.89429	1768158	123773	0.070001096	4.1203947	0.39071965	13.506695	13.356833	0.9993004	1766921	24.769228	1768158	165135	0.0933938
MAG153	0.001757956	0.1771658	0.050226927	0.0943336	155859	0.8439399	1652211	2075	0.0012558929	0.025425354	0.0055300603	0.1434359	0.046771567	0.0913134	150869	0.30540347	1652211	1629	0.0009859515	0.08247996	0.0014358581	0.038589437	0	0.021521464	35558	0.11109076	1652211	457	0.00027659905	0.02116288	0.007722072	0.24987411	0.09619608	0.13397865	221361	0.87607306	1652211	2869	0.0017364611	0.10221132	0.034154627	1.1806831	1.0149639	0.5673567	937393	2.1704345	1652211	13322	0.008063135
MAG154	0.33671296	33.933743	33.617435	0.9999903	3286909	92.8484	3286941	772065	0.23488861	4.755283	0.004943634	0.12822546	0.011135188	0.06007957	197478	3.6247296	3286941	2969	0.0009032715	0.075563334	0.0060925055	0.16373925	0.012056204	0.060914084	200221	5.262749	3286941	3800	0.0011560901	0.08845365	0.004325072	0.13995253	0.010629797	0.059679806	196164	1.959252	3286941	3240	0.0009857189	0.058021247	0.007608975	0.26303285	0.11569918	0.15128413	497262	3.06018	3286941	6038	0.0018369664
MAG155	0.09435472	9.509015	9.33004	0.9977624	766068	28.25092	767786	50211	0.06539713	1.3239546	0.12330647	3.1982605	3.019071	0.885291	679714	14.641268	767786	16890	0.021998318	1.8402731	0.04533683	1.218451	1.0545378	0.5960867	457667	3.2496243	767786	6461	0.008415105	0.6438485	0.0027120938	0.0877591	0	0.045751028	35127	2.1244278	767786	520	0.00067727204	0.039865494	0.029453566	1.0181733	0.8410083	0.5262625	404057	4.1282234	767786	5413	0.0070501417
MAG156	0.37379265	37.670612	37.23805	0.99995625	1279507	140.0718	1279563	332988	0.26023573	5.268431	0.042184047	1.0941484	0.8818622	0.51462024	658489	2.5717623	1279563	9690	0.0075728977	0.63351214	0.16494608	4.4330115	4.2016416	0.90495974	1157953	10.50764	1279563	39189	0.030626863	2.3432932	0.13555403	4.386316	3.8492675	0.90602964	1159322	22.076225	1279563	38787	0.030312693	1.7842613	0.14582253	5.0409045	4.8141294	0.89800113	1149049	13.467234	1279563	44517	0.034790784
MAG157	0.0138059	1.3913507	1.1817839	0.6208234	1281629	5.241221	2064402	19808	0.00959503	0.19424987	0.0053616907	0.13906881	0.050638836	0.09491175	195936	0.24705915	2064402	1979	0.0009586311	0.08019446	0.011868927	0.31898358	0.20915891	0.21597974	445869	0.53888667	2064402	4544	0.0022011218	0.16841011	0.011812634	0.3822383	0.27613518	0.25640258	529318	0.5835378	2064402	5463	0.002646287	0.15576537	0.010983485	0.3796855	0.26404992	0.24445094	504645	0.6719938	2064402	5418	0.002624489
MAG158	0.09963552	10.041212	9.639956	0.986464	2339433	48.97804	2371534	163637	0.06900049	1.396904	0.06561444	1.701874	1.509814	0.6814488	1616079	3.499867	2371534	27756	0.011703817	0.97908497	0.103448756	2.780239	2.5815299	0.8402869	1992769	5.6984673	2371534	45369	0.019130655	1.4637063	0.1127155	3.6472964	3.4657073	0.88633096	2101964	7.431406	2371534	59451	0.025068585	1.4755834	0.113025956	3.9071674	3.7197645	0.9041131	2144135	8.112047	2371534	63619	0.026826097
MAG159	0.013329792	1.3433689	1.1681254	0.6171202	1478280	2.7264307	2395449	22425	0.009361502	0.18952213	0.0471568	1.2231292	1.0721753	0.5924764	1419247	2.0496354	2395449	20298	0.008473568	0.7088579	0.0029912493	0.080391385	0.007913072	0.05739759	137493	0.13758983	2395449	1361	0.0005681607	0.04347056	0.016580528	0.5365198	0.4033738	0.32928815	788793	1.0778534	2395449	8938	0.0037312421	0.21962784	0.011627653	0.40195355	0.28098238	0.25196946	603580	0.72007906	2395449	6695	0.0027948832
MAG160	0.008746775	0.881495	0.30962554	0.26485875	851871	82.31509	3216322	19800	0.0061561	0.124629274	0.0072086705	0.18697482	0.030608892	0.07756655	249479	4.7981157	3216322	4210	0.0013089485	0.109500326	0.22152491	5.953597	5.741577	0.986053	3171464	14.204432	3216322	132313	0.041137982	3.1475098	0.04046697	1.3094476	1.1099083	0.6096784	1960922	4.399971	3216322	29117	0.009052888	0.53286976	0.006161911	0.21300964	0.060200192	0.10422495	335221	2.6408615	3216322	4808	0.0014948752
MAG161	0.1105253	11.138677	10.969642	0.99089146	1282274	28.83977	1294061	100010	0.07728384	1.5645992	0.062363233	1.6175458	1.4579449	0.69451517	898745	2.730324	1294061	14488	0.011195763	0.9365835	0.02589304	0.69588894	0.5538531	0.398873	516166	1.2904179	1294061	6244	0.0048251203	0.36917496	0.15607959	5.0504904	4.899682	0.95920825	1241274	9.302586	1294061	45212	0.034938075	2.05652	0.0030648827	0.1059492	0.02789435	0.07506292	97136	0.19873513	1294061	994	0.00076812453
MAG162	0.054810595	5.523781	5.255916	0.97713375	2295550	15.311094	2349269	90056	0.038333625	0.77605826	0.007551372	0.19586365	0.067585684	0.110658675	259967	0.79697496	2349269	3206	0.0013646798	0.114162534	0.02432136	0.6536492	0.5159553	0.38575658	906246	1.1151298	2349269	10630	0.0045248116	0.34619805	0.7253245	23.470362	23.152594	0.999977	2349215	55.702377	2349269	382196	0.1626872	9.576071	0.0027828927	0.09620115	0.0020342977	0.05184081	121788	0.3843438	2349269	1607	0.0006840426
MAG163	0.026000472	2.620313	2.2514076	0.7489288	813610	13.006745	1086365	19579	0.018022487	0.36486244	0.07489936	1.9427016	1.7157954	0.6886249	748098	4.556347	1086365	14478	0.013327013	1.1148738	0.026710685	0.7178636	0.44639125	0.2711888	294610	2.5872278	1086365	5359	0.0049329647	0.37742624	0.014040721	0.45433566	0.29281557	0.25113568	272825	1.2515748	1086365	3404	0.0031333852	0.18443687	0.051178135	1.7691649	1.3837858	0.5650974	613902	8.093925	1086365	13241	0.012188353
MAG164	0.117887706	11.880656	11.6968565	0.9752795	1816737	34.772633	1862786	153293	0.08229233	1.6659952	0.06163628	1.5986905	1.4299791	0.68034923	1267345	2.8743718	1862786	20602	0.011059778	0.92520773	0.100942925	2.7128937	2.5486524	0.84246445	1569331	4.8565426	1862786	35071	0.018827176	1.4404868	0.08572284	2.7738566	2.5997767	0.8509083	1585060	5.148669	1862786	35931	0.019288851	1.1353775	0.080433585	2.7804894	2.5942676	0.84824234	1580094	5.371596	1862786	35873	0.019257713
MAG165	0.016156666	1.6282597	0.18290852	0.18325967	393197	211.35878	2145573	24099	0.011231964	0.22738937	0.18765703	4.867353	4.3783226	0.9479086	2033807	31.281641	2145573	72450	0.033767205	2.8248017	0.016710538	0.4491044	0.03875401	0.084720954	181775	15.593181	2145573	6714	0.003129234	0.23942094	0.10525185	3.4057846	2.72864	0.87941635	1886852	48.645645	2145573	50764	0.02365988	1.3926646	0.117866665	4.074505	3.531458	0.9032468	1937982	34.441334	2145573	60670	0.028276829
MAG166	0.010687606	1.0770909	0.90019876	0.5353417	876523	2.0993679	1637315	12170	0.007432901	0.1504779	0.01208707	0.3135083	0.20561421	0.20682031	338630	0.5093585	1637315	3563	0.0021761237	0.18204403	0.037365943	1.0042292	0.86517596	0.5322299	871428	1.5510502	1637315	11323	0.0069155903	0.529119	0.011357267	0.36750335	0.25354278	0.24050961	393790	0.61884695	1637315	4170	0.0025468527	0.14991249	0.02800506	0.9681003	0.82346493	0.51624703	845259	1.5555754	1637315	10983	0.0067079333
MAG167	0.0045607965	0.45963445	0.025441527	0.07322044	177802	39.0829	2428311	7822	0.0032211689	0.06521206	0.06310983	1.6369106	1.4633466	0.68562716	1664916	3.156207	2428311	27400	0.0112835625	0.94392854	0.007842341	0.21076702	0.04892353	0.09428858	228962	1.3402271	2428311	3588	0.0014775702	0.11305043	0.0018295775	0.059202254	0	0.030396435	73812	0.23591676	2428311	1012	0.00041675058	0.024530714	0.050367113	1.7411288	1.5543394	0.71371746	1733128	3.6152704	2428311	29220	0.012033056
MAG168	0.00272339	0.2744617	0.14812292	0.17123993	384934	1.0531367	2247922	4316	0.0019199954	0.038870003	0.003523073	0.09137968	0.013910839	0.06214495	139697	0.17120768	2247922	1420	0.0006316945	0.05284452	0.0193691	0.52055466	0.39256236	0.32295248	725972	0.8939377	2247922	8020	0.0035677394	0.27297145	0.00094049005	0.03043278	0	0.020599024	46305	0.12255733	2247922	496	0.00022064823	0.0129877655	0.008649978	0.29901904	0.19155504	0.20199321	454065	0.5061901	2247922	4621	0.0020556764
MAG169	0.01889549	1.9042768	1.7167753	0.7162982	1146926	4.533577	1601185	20907	0.013057205	0.26434106	0.008042677	0.20860688	0.09438287	0.13364477	213990	0.50841624	1601185	2299	0.0014358116	0.12011308	0.034089144	0.9161635	0.76293063	0.48275122	772974	1.610306	1601185	10023	0.006259739	0.47893912	0.00054419134	0.017609177	0	0.012136011	19432	0.03308608	1601185	198	0.00012365842	0.007278764	0.0066157025	0.22869664	0.11692163	0.14913018	238785	0.45421183	1601185	2500	0.0015613437
MAG170	0.107044056	10.78784	8.735985	0.98405206	2534306	503.77682	2575378	192655	0.0748065	1.5144458	0.22450158	5.8230076	4.888694	0.9618429	2477109	111.09646	2575378	103799	0.040304374	3.37167	0.19168557	5.1516495	3.9394393	0.9336497	2404501	168.67226	2575378	91933	0.035696894	2.7312064	0.13444704	4.3504953	3.4176698	0.9067178	2335141	113.05521	2575378	77624	0.030140819	1.7741445	0.108585775	3.7536757	2.1282728	0.79343885	2043405	211.16862	2575378	67293	0.026129369
MAG171	0.06279638	6.3285832	5.6654453	0.9317538	961228	52.02394	1031633	44846	0.043470886	0.88006127	0.15470964	4.01278	3.7763157	0.88369215	911646	10.338416	1031633	28391	0.027520446	2.302228	0.11591431	3.1152575	2.8191757	0.80072373	826053	11.943692	1031633	22027	0.021351585	1.633632	0.04036951	1.3062941	0.9276886	0.5256666	542295	19.650562	1031633	9267	0.008982846	0.528747	0.18352287	6.344158	5.565038	0.91530514	944259	74.81854	1031633	44933	0.04355522
MAG172	0.009663775	0.97390974	0.72362965	0.47029433	859255	4.364031	1827058	12415	0.006795077	0.13756527	0.007433078	0.1927954	0.08449694	0.12570319	229667	0.4271168	1827058	2481	0.0013579208	0.11359711	0.004647448	0.12490259	0.038390715	0.084618	154602	0.26505652	1827058	1608	0.00088010344	0.06733762	0.0017412045	0.056342646	0	0.026605066	48609	0.21295443	1827058	748	0.00040940134	0.024098124	0.003409897	0.117875926	0.022840662	0.07027144	128390	0.44291538	1827058	1521	0.0008324859
MAG173	0.044802066	4.515127	4.36061	0.944973	1095957	8.442729	1159776	35830	0.030893898	0.6254421	0.05760883	1.4942287	1.3342718	0.6601852	765667	2.519783	1159776	11821	0.0101924855	0.8526542	0.07229543	1.9429773	1.777513	0.74931884	869042	3.3302085	1159776	15351	0.013236176	1.0127136	0.047349464	1.5321543	1.3733562	0.6698397	776864	2.5726151	1159776	12120	0.010450294	0.61512375	0.07038299	2.433053	2.2718937	0.8151893	945437	4.2163267	1159776	19308	0.016648043
MAG174	0.025671337	2.5871427	1.762151	0.67165196	1397656	38.350643	2080923	37220	0.017886294	0.36210522	0.13907364	3.6072216	3.3690307	0.8717776	1814102	8.978253	2080923	51749	0.02486829	2.0803616	0.113833055	3.0593226	2.7778924	0.85164994	1772218	9.370374	2080923	43898	0.021095447	1.6140345	0.15577817	5.040737	4.6676073	0.9134735	1900868	19.225187	2080923	72266	0.03472786	2.0441463	0.18797995	6.4982343	6.206888	0.9406004	1957317	20.652945	2080923	93242	0.044808
MAG175	0.010796501	1.0880653	0.7135581	0.4649835	801207	27.043867	1723087	13216	0.007669955	0.15527704	0.051133472	1.3262739	0.92121893	0.5474854	943365	33.877575	1723087	15950	0.009256642	0.7743661	0.005947162	0.15983307	0.0155291455	0.06419235	110609	3.271028	1723087	2018	0.0011711539	0.089606196	0.0072221328	0.2336969	0.08269799	0.124627486	214744	2.850928	1723087	3004	0.0017433827	0.10261875	0.03377882	1.167692	0.9307786	0.5521503	951403	6.483617	1723087	13951	0.008096515
MAG176	0.056748115	5.7190433	4.2764516	0.8088223	1306235	151.3151	1614984	64017	0.039639402	0.8024934	0.08014108	2.0786588	1.7713884	0.6686283	1079824	9.98276	1614984	23200	0.014365467	1.2017457	0.052523393	1.4115936	1.0096437	0.5008514	808867	13.310308	1614984	15784	0.009773471	0.7477784	0.45472613	14.714224	14.501856	0.9997616	1614599	30.029577	1614984	163750	0.10139419	5.968251	0.3308528	11.437173	11.150655	0.829646	1339865	63.707695	1614984	127260	0.078799546
MAG177	0.007329807	0.73869383	0.599615	0.42287198	710652	1.2402935	1680537	8738	0.0051995283	0.105263636	0.0018646737	0.04836496	0	0.036926292	62056	0.07361846	1680537	574	0.0003415575	0.028573055	0.011919478	0.32034215	0.21586785	0.22156668	372351	0.4918248	1680537	3815	0.0022701076	0.17368829	0.0025531186	0.08261491	0.016103342	0.06425387	107981	0.12146316	1680537	987	0.0005873123	0.03457029	0.009789015	0.33839417	0.23133485	0.22941774	385545	0.5365311	1680537	4031	0.002398638
MAG178	0.007086686	0.7141922	0.28798667	0.23106268	387582	18.812449	1677389	8340	0.004972013	0.10065762	0.049339354	1.279739	0.92003155	0.4488309	752864	5.9550047	1677389	14795	0.008820256	0.73786014	0.022608057	0.60760325	0.32830888	0.26150227	438641	6.256033	1677389	7086	0.0042244224	0.32321495	0.030698927	0.9933691	0.74335593	0.4318718	724417	3.5837553	1677389	11523	0.0068696053	0.40435773	0.046222944	1.5978699	1.0666285	0.463273	777089	11.775332	1677389	18544	0.011055277
MAG179	0.06346592	6.3960595	4.5250754	0.91024435	2298326	251.01662	2524955	111936	0.04433188	0.89749193	1.1521734	29.88449	28.82043	0.99994576	2524818	163.48457	2524955	521764	0.2066429	17.286749	0.21188486	5.694516	5.390963	0.91667217	2314556	20.266918	2524955	99441	0.039383277	3.0132551	0.0977308	3.1624153	2.9037626	0.84298533	2128500	8.634632	2524955	55311	0.021905737	1.2894124	0.071836725	2.4833066	2.1696775	0.78290546	1976801	9.285875	2524955	43411	0.017192781
MAG180	0.0027291838	0.2750456	0.11882405	0.15325586	225619	1.3443493	1472172	2864	0.0019454248	0.03938482	0.0016559709	0.042951733	0	0.028805058	42406	0.09060057	1472172	445	0.00030227445	0.025286825	0.0012259529	0.03294812	0	0.024473364	36029	0.05590926	1472172	352	0.00023910249	0.01829398	0.080916196	2.618321	2.4566061	0.83421296	1228105	4.5765195	1472172	26611	0.018076014	1.0639877	0.01781413	0.6158124	0.4777166	0.36437997	536430	1.0411873	1472172	6259	0.004251541
MAG181	0.011922414	1.2015342	1.043784	0.58119804	984310	2.122612	1693588	13946	0.008234588	0.16670795	0.004862175	0.12611263	0.045671012	0.08990026	152254	0.20248097	1693588	1462	0.000863256	0.07221584	0.008999004	0.24185292	0.13527505	0.16513166	279665	0.39374563	1693588	2805	0.001656247	0.12672117	0.004162614	0.13469563	0.051828794	0.09534432	161474	0.23452479	1693588	1567	0.00092525454	0.0544622	0.03218387	1.1125567	0.96515805	0.562132	952020	1.797089	1693588	12905	0.007619917
MAG182	0.05818998	5.8643537	5.6825376	0.9640269	1429249	12.198329	1482582	60002	0.040471286	0.81933486	0.04363159	1.131694	0.9848501	0.55773914	826894	1.8690598	1482582	11565	0.0078005805	0.6525589	0.06889849	1.8516829	1.6878622	0.7266768	1077358	3.197267	1482582	19002	0.012816829	0.98062885	0.019700006	0.63746125	0.5010699	0.37636703	557995	1.0495627	1482582	6583	0.0044402266	0.26136	0.086699806	2.997105	2.8333027	0.87148637	1292050	5.316928	1482582	30697	0.020705095
MAG183	0.0027177853	0.27389687	0	0.015232849	45463	44.602383	2984537	5963	0.001997965	0.040448483	0.006507239	0.16878146	0.002075342	0.05199634	155185	8.503432	2984537	3674	0.0012310117	0.10298051	0.0047856057	0.12861565	0	0.010600974	31639	10.319191	2984537	2794	0.0009361586	0.07162646	0.0029142913	0.09430189	0	0.010342978	30869	6.0491567	2984537	2029	0.0006798374	0.040016495	0.0056019346	0.19365194	0	0.039796457	118774	13.966383	2984537	4238	0.0014199858
MAG184	1.1610582	117.01079	120.56432	0.98825824	1260304	1318.1129	1275278	1018376	0.79855216	16.166563	0.05111252	1.3257307	1.1727928	0.61517805	784523	2.227328	1275278	11571	0.009073316	0.7590299	0.08196013	2.2027209	2.0477092	0.7817723	996977	3.728424	1275278	19206	0.015060246	1.152275	0.27818576	9.001655	8.909432	0.9712149	1238569	20.152344	1275278	78277	0.06138034	3.612961	0.07141604	2.4687643	2.295268	0.7986212	1018464	4.579447	1275278	21532	0.016884161
MAG185	0.009775501	0.9851695	0.051013354	0.081444934	124927	27.203608	1533883	10414	0.0067893052	0.13744842	0.0076662987	0.19884457	0.0034989668	0.05299296	81285	1.3625041	1533883	2110	0.0013755938	0.11507554	0.008078092	0.21710292	0	0.046899926	71939	1.9723809	1533883	2304	0.0015020702	0.11492494	0.011667742	0.37754986	0.015753113	0.06417569	98438	4.784176	1533883	4003	0.0026097167	0.15361276	0.008598116	0.29722625	0.0051394077	0.054741465	83967	3.4729688	1533883	3149	0.0020529598
MAG186	0.050545	5.0938964	4.940728	0.9715554	2387168	8.84034	2457058	86087	0.035036616	0.70931077	0.003538596	0.09178231	0.018372329	0.06649416	163380	0.15045558	2457058	1573	0.00064019655	0.05355576	0.030423224	0.81764	0.6826827	0.46805978	1150050	1.2893355	2457058	13808	0.005619729	0.42997128	0.03427124	1.1089635	0.93313897	0.55969334	1375199	2.4289007	2457058	18781	0.007643694	0.44992206	0.016470486	0.56936437	0.44382176	0.3506889	861663	0.89778864	2457058	9642	0.0039242054
MAG187	0.0013165575	0.13268192	0.034254763	0.08079722	138362	0.529398	1712460	1574	0.00091914553	0.018607957	0.023549192	0.61080694	0.4734739	0.35836458	613685	1.0378736	1712460	7204	0.0042068134	0.35192174	0.002069209	0.05561107	0	0.035634115	61022	0.17951503	1712460	669	0.00039066607	0.029890265	0.0015904369	0.05146404	0	0.035811055	61325	0.09953074	1712460	613	0.00035796457	0.02107046	0.00941181	0.32535464	0.20889422	0.20515749	351324	0.62495273	1712460	3826	0.0022342128
MAG188	1.112838	112.1512	110.86823	0.99999404	1337061	810.26447	1337069	1035432	0.7744043	15.677693	0.1417917	3.6777213	2.026983	0.7197579	962366	140.48953	1337069	34029	0.025450444	2.1290615	0.5202111	13.980944	12.634078	0.95109975	1271686	126.32825	1337069	128720	0.09627028	7.365739	0.052012213	1.6830336	0.14905456	0.15199067	203222	112.060326	1337069	15674	0.011722656	0.69001734	0.100560576	3.4762545	1.4111776	0.4964351	663768	122.06043	1337069	32104	0.024010727
MAG189	0.11000873	11.086618	10.9341	0.9991467	2087744	19.48994	2089527	160713	0.07691358	1.5571033	0.049505427	1.2840466	1.1323923	0.60750496	1269398	2.155725	2089527	18641	0.008921158	0.746301	0.14191547	3.8140526	3.6652079	0.91258645	1906874	6.8571587	2089527	55251	0.02644187	2.023095	0.12875018	4.1661534	3.9871478	0.93246317	1948407	9.399203	2089527	60472	0.028940521	1.7034928	0.052776396	1.8244148	1.6625268	0.7226377	1509971	3.1719837	2089527	26486	0.012675596
MAG190	0.29445502	29.675009	29.128628	0.9950666	708568	166.46614	712081	146630	0.20591758	4.168769	0.60533315	15.700824	15.318102	0.9996166	711808	52.546886	712081	77422	0.1087264	9.095527	0.17946018	4.823086	4.5730286	0.9598304	683477	11.950264	712081	23767	0.03337682	2.5536952	0.029711124	0.96140534	0.6200908	0.41768843	297428	5.1619377	712081	4785	0.006719741	0.39553645	0.029319404	1.0135355	0.49399418	0.3512943	250150	16.745752	712081	5017	0.007045547
MAG191	1.3308403	134.12134	126.14069	0.97738296	2453325	9073.548	2510096	2312187	0.9211548	18.648634	2.256499	58.527924	55.214966	0.96890634	2432048	1426.587	2510096	1008401	0.40173802	33.607468	1.6690221	44.85584	38.060524	0.9790418	2457489	2926.7168	2510096	773465	0.3081416	23.576233	1.5145323	49.00789	46.892338	0.99994385	2509955	598.4393	2510096	844852	0.33658156	19.811817	1.8891681	65.306206	60.263058	0.9886064	2481497	2368.7166	2510096	1126198	0.4486673
MAG192	0.0059822877	0.6028916	0.44966736	0.34050214	402195	1.2624627	1181182	4913	0.004159393	0.08420626	0.047441643	1.2305173	1.0815743	0.59176314	698980	2.024996	1181182	9940	0.0084152995	0.7039835	0.04640765	1.2472298	1.0935469	0.5919824	699239	2.116804	1181182	10082	0.008535517	0.6530613	0.034608103	1.1198639	0.9761728	0.56081194	662421	1.8056444	1181182	9037	0.0076508108	0.45034096	0.030723145	1.0620611	0.9069985	0.5335867	630263	1.8165423	1181182	8588	0.007270683
MAG193	0.13782708	13.890136	13.569875	0.99899745	1876303	35.495506	1878186	180280	0.09598623	1.9432262	0.08269366	2.144866	1.9666836	0.7795421	1464125	3.955932	1878186	27870	0.014838786	1.2413414	0.05703898	1.5329524	1.2706428	0.61460686	1154346	4.28877	1878186	19958	0.010626211	0.81302243	0.0871176	2.8189886	2.6248949	0.864654	1623981	5.5385556	1878186	36714	0.019547585	1.1506072	0.08086636	2.79545	2.5255578	0.8461569	1589240	7.2243385	1878186	36349	0.019353248
MAG194	0.0097269835	0.9802799	0.3626675	0.2534515	394315	40.12576	1555781	10761	0.0069167833	0.14002918	0.009238576	0.23962548	0.06886969	0.111864716	174037	1.9971697	1555781	2635	0.0016936831	0.14168537	0.013785871	0.37050244	0.17357019	0.17516282	272515	2.6143897	1555781	4052	0.0026044797	0.19927144	0.024599109	0.7959885	0.47194633	0.30803308	479232	6.3086386	1555781	8753	0.005626113	0.3311635	0.008073643	0.27909586	0.06911875	0.11186986	174045	3.0971205	1555781	3094	0.0019887118
MAG195	0.017795112	1.7933812	1.6294354	0.7339108	1371807	3.317981	1869174	23257	0.012442394	0.25189433	0.016497258	0.42789748	0.30866286	0.2720715	508549	0.7659919	1869174	5572	0.002980996	0.24937576	0.015255952	0.41001168	0.29645503	0.2681992	501311	0.7242268	1869174	5322	0.002847247	0.2178458	0.024626464	0.79687375	0.6545125	0.45482123	850140	1.4981953	1869174	10348	0.0055361353	0.32586724	0.010923918	0.37762636	0.2525463	0.23946406	447600	1.6876107	1869174	4920	0.0026321786
MAG196	0.17466266	17.602406	16.61836	0.98637	2094607	118.06687	2123551	256716	0.12088996	2.4473982	0.16294451	4.226372	3.6622818	0.9105583	1933617	20.345615	2123551	61735	0.029071588	2.431989	0.054190345	1.4563937	0.40731615	0.22685917	481747	29.62236	2123551	21383	0.010069454	0.77042437	0.34879184	11.286356	11.096993	0.9987535	2120904	21.34339	2123551	164593	0.07750838	4.562287	0.2940013	10.163262	9.768032	0.9814721	2084206	34.499138	2123551	148240	0.069807604
MAG197	0.022639314	2.2815773	2.1206994	0.7968226	1108750	3.9743342	1391464	22065	0.015857399	0.32103056	0.0005471233	0.014191006	0	0.011990249	16684	0.01828469	1391464	142	0.00010205079	0.008537077	0.0024531416	0.06592946	0	0.04914536	68384	0.10363252	1391464	640	0.00045994722	0.035191037	0.039226074	1.2692941	1.1275433	0.62077206	863782	1.9928643	1391464	12268	0.008816613	0.51896226	0.00083671283	0.028924128	0	0.021751191	30266	0.04922212	1391464	289	0.00020769492
MAG198	0.246939	24.886374	24.000309	0.99876124	2091402	200.86745	2093996	360546	0.17218085	3.4857743	0.17296946	4.486394	4.2424245	0.9528318	1995226	12.104997	2093996	65038	0.031059276	2.5982695	0.44673085	12.006124	11.792689	0.9953128	2084181	26.7251	2093996	173849	0.0830226	6.3521457	0.49271634	15.943528	15.783663	0.99709934	2087922	34.456493	2093996	231340	0.11047777	6.502927	0.24935359	8.619845	8.329336	0.9929527	2079239	24.390026	2093996	125029	0.059708327
MAG199	0.01696536	1.7097595	1.5519727	0.71501404	1111834	2.9236324	1554982	18117	0.011650939	0.23587143	0.02000664	0.5189221	0.39073825	0.31160554	484541	0.8746157	1554982	5491	0.0035312306	0.29540575	0.0064700176	0.17388509	0.08264498	0.1225146	190508	0.27712685	1554982	1834	0.0011794348	0.090239786	0.018071903	0.5847784	0.45140076	0.35342467	549569	0.95382804	1554982	6202	0.0039884704	0.2347688	0.0009425096	0.032581393	0	0.017766764	27627	0.22117582	1554982	361	0.00023215702
MAG200	0.007328891	0.73860157	0.5308891	0.37339917	367756	2.0130742	984887	5032	0.0051092156	0.10343526	0.058804195	1.5252333	1.2844775	0.617285	607956	3.737572	984887	10313	0.010471252	0.8759745	0.0076066246	0.204432	0.05117653	0.095696256	94250	0.69083434	984887	1396	0.0014174215	0.108448386	0.006727102	0.21767846	0.040622033	0.08682417	85512	1.5395834	984887	1498	0.0015209867	0.0895281	0.16683015	5.7671123	5.485144	0.96357244	949010	14.228451	984887	38912	0.039509103
MAG201	0.07789272	7.8499846	6.633958	0.9250262	2713643	90.82681	2933585	157274	0.053611536	1.0853571	0.087451175	2.268264	1.9819461	0.73725563	2162802	6.4881396	2933585	45460	0.015496397	1.296354	0.37080404	9.965552	9.743503	0.99668425	2923858	22.83801	2933585	198881	0.067794524	5.187029	0.15570346	5.038319	4.767736	0.9242514	2711370	13.970375	2933585	100747	0.03434262	2.0214705	0.16806379	5.8097577	5.5762696	0.9398272	2757063	15.701836	2933585	116269	0.03963376
MAG202	0.015275564	1.5394626	1.3297032	0.6450131	960222	4.2135363	1488686	15673	0.010528076	0.21313927	0.023521885	0.6100987	0.4562101	0.34939605	520141	1.6161292	1488686	6200	0.0041647465	0.34840265	0.0181242	0.48709732	0.3588481	0.29896298	445062	0.9262091	1488686	4957	0.003329782	0.25476506	0.052146405	1.6873758	1.4921498	0.6967554	1037250	3.899772	1488686	17158	0.0115256	0.6784182	0.0030012508	0.103749536	0.004499816	0.053780314	80062	0.5502419	1488686	1078	0.0007241285
MAG203	0.50779825	51.17562	50.576263	0.99998975	2825606	158.85873	2825635	998594	0.35340518	7.1546316	0.10975666	2.8468125	2.483944	0.79852355	2256336	13.676663	2825635	55636	0.019689733	1.6471483	0.30456308	8.185291	7.9593744	0.8979794	2537362	27.362902	2825635	159655	0.056502342	4.3230534	0.1980849	6.409716	6.2048535	0.8791224	2484079	18.664753	2825635	125226	0.044317827	2.6086295	0.19949932	6.8964453	6.7090993	0.90630424	2560885	19.304802	2825635	134521	0.04760735
MAG204	0.0036599091	0.3688436	0.14213906	0.16051154	267631	3.1208472	1667363	4289	0.0025723253	0.05207632	0.006304485	0.16352251	0.045529965	0.090943	151635	0.5668755	1667363	1887	0.0011317271	0.09467484	0.0069027455	0.18551488	0.056069627	0.100376464	167364	0.5969828	1667363	2147	0.001287662	0.09852035	0.011199346	0.36239326	0.19564328	0.20214914	337056	1.5143054	1667363	4199	0.002518348	0.14823464	0.01294455	0.4474771	0.2664171	0.24338132	405805	1.7212166	1667363	5225	0.0031336907
MAG205	0.092079096	9.279679	9.111738	0.99695826	2185510	17.038801	2192178	140418	0.0640541	1.2967652	0.006815633	0.17678042	0.07360228	0.11591486	254106	0.36870015	2192178	2689	0.001226634	0.10261429	0.01314623	0.35331178	0.24044314	0.23346096	511788	0.59794015	2192178	5354	0.0024423199	0.18686444	0.024640344	0.7973228	0.6533922	0.44955063	985495	1.6947714	2192178	12108	0.005523274	0.3251102	0.0057486696	0.19872439	0.08624292	0.12718128	278804	0.4150877	2192178	3043	0.0013881172
MAG206	0.022267692	2.2441254	2.072114	0.7852852	1041252	4.0813136	1325954	20381	0.01537082	0.31117985	0.0312734	0.8111535	0.6690277	0.44751704	593387	1.3577338	1325954	7368	0.005556754	0.46485126	0.026149645	0.7027853	0.56782156	0.40108255	531817	1.1461987	1325954	6347	0.0047867424	0.36623862	0.017009899	0.55041367	0.41854134	0.33377704	442573	0.90826935	1325954	5001	0.003771624	0.22200482	0.04575121	1.5815626	1.4208448	0.6727752	892069	2.724498	1325954	14388	0.010851055
MAG207	0.0009251492	0.093236014	0	0.04142683	45212	0.6899982	1091370	780	0.00071469805	0.014468948	0.0012532726	0.03250675	0	0.016491199	17998	0.09585655	1091370	280	0.00025655827	0.02146243	0.00073630357	0.019788543	0	0.011631252	12694	0.06654694	1091370	166	0.00015210241	0.011637513	0.0043698982	0.14140305	0.0018067588	0.053277075	58145	0.64689285	1091370	1116	0.001022568	0.06019025	0.0029022684	0.100327834	0.0025985779	0.05279328	57617	0.32052577	1091370	784	0.00071836315
MAG208	0.076836295	7.7435184	7.1941566	0.97135735	1892242	85.85785	1948039	103856	0.053313103	1.0793153	0.410943	10.658831	10.475792	0.99850005	1945117	20.390936	1948039	142771	0.0732896	6.131055	0.1011828	2.7193406	2.5364106	0.8444508	1645023	5.271818	1948039	36424	0.018697778	1.4305862	0.022404587	0.72497725	0.186692	0.19007319	370270	78.90876	1948039	9751	0.0050055464	0.29463577	0.1579568	5.460371	5.270692	0.956294	1862898	13.342014	1948039	73235	0.037594218
MAG209	0.21152271	21.317139	19.080303	0.97011167	2310449	467.50793	2381632	351845	0.14773273	2.990826	0.14388895	3.7321184	3.3612618	0.8884769	2116025	18.078558	2381632	61610	0.025868816	2.1640606	0.19812435	5.324695	4.937674	0.91561544	2180659	24.895708	2381632	87908	0.036910824	2.8240855	0.20044264	6.486009	6.2538085	0.9227786	2197719	20.193052	2381632	107202	0.045011993	2.6494894	0.10819129	3.7400389	3.272536	0.89353055	2128061	23.48341	2381632	61869	0.025977565
MAG210	0.018138405	1.8279781	1.6736757	0.74673164	1564190	3.0448275	2094715	26772	0.012780736	0.258744	0.0061310907	0.15902512	0.06784098	0.110304266	231056	0.27203473	2094715	2348	0.0011209162	0.09377045	0.008257446	0.22192316	0.12266938	0.15960549	334328	0.34170982	2094715	3264	0.0015582072	0.11922005	0.014469351	0.46820545	0.35807002	0.30754495	644219	0.6965625	2094715	6909	0.0032983008	0.19414411	0.010026477	0.34660295	0.2396043	0.23508067	492427	0.5370296	2094715	5109	0.0024389953
MAG211	0.009874902	0.99518704	0.8112425	0.49516606	902508	2.1865141	1822637	12358	0.006780286	0.13726583	0.012452538	0.32298762	0.21137673	0.20681079	376941	0.5459643	1822637	3996	0.0021924279	0.18340795	0.056580517	1.520631	1.3582599	0.6612968	1205304	2.603779	1822637	18808	0.010319115	0.7895261	0.0039181197	0.1267842	0.043998215	0.08796211	160323	0.23360002	1822637	1585	0.00086961914	0.0511874	0.046485137	1.6069337	1.4395174	0.6700248	1221212	2.87957	1822637	19866	0.010899592
MAG212	0.004765595	0.48027393	0.20471093	0.19835077	253887	5.2952538	1279990	4267	0.0033336198	0.06748861	0.0324581	0.84188175	0.6151842	0.4065899	520431	2.6176596	1279990	7411	0.005789889	0.48435423	0.022511568	0.6050101	0.42022368	0.32948303	421735	1.758307	1279990	5362	0.0041890955	0.320512	0.022602351	0.7313766	0.52721083	0.3816139	488462	2.6107779	1279990	6448	0.005037539	0.29651895	0.040577363	1.4027092	1.0862207	0.5677607	726728	5.8774934	1279990	12407	0.009693044
MAG213	0.033826567	3.4090226	3.2573233	0.9204327	1191478	5.7540956	1294476	30393	0.023478998	0.47532862	0.05799171	1.5041596	1.3420358	0.6694369	866570	2.5392807	1294476	13400	0.010351679	0.8659716	0.0013047148	0.03506489	0	0.025484443	32989	0.0576745	1294476	313	0.00024179668	0.018500116	0.017099801	0.5533227	0.42649132	0.345057	446668	0.8789156	1294476	4946	0.003820851	0.22490239	0.03275517	1.1323056	0.9867578	0.57714087	747095	1.8000522	1294476	10120	0.007817836
MAG214	0.005370608	0.54124683	0.3770977	0.2993847	327173	1.3700094	1092818	4187	0.003831379	0.07756566	0.00061994925	0.016079929	0	0.012087099	13209	0.047166314	1092818	143	0.00013085436	0.0109466445	0.001144956	0.030771287	0	0.022936115	25065	0.06927989	1092818	257	0.00023517183	0.01799324	0.0006854754	0.022180907	0	0.015793115	17259	0.08980872	1092818	196	0.00017935284	0.010557041	0.0010129076	0.03501496	0	0.021570837	23573	0.27086878	1092818	309	0.00028275524
MAG215	0.012024083	1.2117803	0.2765	0.16944893	255205	30.665907	1506088	12776	0.008482904	0.17173506	0.0419886	1.089079	0.87916124	0.51496524	775583	2.5486987	1506088	11343	0.0075314324	0.6300434	0.02760139	0.7418017	0.463875	0.34158096	514451	3.4177444	1506088	7756	0.0051497654	0.39401388	0.010310286	0.33362466	0.083065264	0.11626014	175098	2.222622	1506088	3555	0.0023604198	0.13893871	0.04920744	1.7010405	1.3490505	0.64980596	978665	6.7067275	1506088	17754	0.011788156
MAG216	0.0056495885	0.56936234	0.1827267	0.18798044	383885	11.7584505	2042154	8091	0.003961993	0.08020993	0.017415602	0.45171702	0.30234686	0.2637857	538691	1.0909868	2042154	6446	0.003156471	0.26405516	0.06408236	1.7222468	1.5572308	0.7188327	1467967	2.9505274	2042154	24265	0.011882062	0.9091089	0.0055293096	0.17891978	0.0339406	0.08100613	165427	0.8847033	2042154	2558	0.001252599	0.073730305	0.077373154	2.6746943	2.4998095	0.85997826	1756208	4.8165026	2042154	37614	0.018418787
MAG217	0.014375695	1.4487743	1.2786211	0.6305271	1305046	2.6141396	2069770	20614	0.009959561	0.20162974	0.0010999122	0.028528964	0	0.02153766	44578	0.041965295	2069770	413	0.00019953908	0.016692478	0.29318327	7.879453	7.701644	0.994052	2057459	15.208134	2069770	111613	0.053925317	4.1258817	0.1671691	5.4093294	5.261524	0.95654154	1979821	10.465303	2069770	76636	0.037026335	2.179439	0.27798903	9.609736	9.433697	0.99601454	2061521	19.204735	2069770	136260	0.065833405
MAG218	0.03298975	3.3246884	3.0902965	0.89858264	1278808	7.480583	1423139	32303	0.022698415	0.45952585	0.013484408	0.34975174	0.23823719	0.22606997	321729	0.58294964	1423139	3402	0.0023904904	0.19997689	0.016373081	0.44003507	0.31968147	0.27621967	393099	0.7494635	1423139	4246	0.0029835454	0.22827415	0.012384944	0.40075734	0.27464134	0.24957576	355181	0.74927807	1423139	3927	0.002759393	0.162423	0.02638031	0.9119347	0.7611547	0.4817934	685659	1.5478966	1423139	8887	0.0062446464
MAG219	0.070224896	7.0772257	6.8750577	0.98285264	1475882	17.067648	1501631	72728	0.04843267	0.9805117	0.0020608816	0.053454097	0	0.023404552	35145	0.40171495	1501631	570	0.00037958726	0.03175444	0.003244484	0.0871972	0	0.049078636	73698	0.27659345	1501631	915	0.00060933747	0.04662104	0.0414733	1.3420109	1.1133419	0.6010405	902541	5.1445284	1501631	13860	0.009229964	0.5432928	0.004818588	0.16657263	0.025636692	0.072819486	109348	1.2278095	1501631	1754	0.0011680633
MAG220	0.010832226	1.0916656	0.8834625	0.5232368	1188164	3.2193503	2270796	17007	0.007489444	0.15162262	0.00919148	0.23840395	0.12763764	0.15637468	355095	0.4296006	2270796	3700	0.0016293846	0.13630646	0.008925211	0.23986968	0.12024359	0.15637116	355087	0.52517706	2270796	3735	0.0016447977	0.12584516	0.021190826	0.68570185	0.5492211	0.40376633	916871	1.1393385	2270796	10707	0.004715087	0.27753875	0.013497945	0.46660724	0.34089705	0.2922508	663642	0.8306528	2270796	7251	0.0031931533
MAG221	0.0001268792	0.012786813	0	0.009940347	10788	0.018305527	1085274	106	0.00009767119	0.0019773378	0.0007502957	0.019460788	0	0.015350041	16659	0.028578524	1085274	148	0.00013637109	0.011408148	0.00033243498	0.008934364	0	0.0070470683	7648	0.0127247125	1085274	71	0.00006542126	0.0050054486	0.0007294274	0.023603126	0	0.01809497	19638	0.03697937	1085274	183	0.00016862102	0.009925347	0.00045016746	0.015561732	0	0.012562726	13634	0.021855606	1085274	122	0.00011241401
MAG222	0.16347173	16.474588	16.29998	0.9995267	1659851	32.76468	1660637	188057	0.11324389	2.292605	0.090867	2.3568618	2.2068515	0.8166854	1356218	3.896758	1660637	26873	0.016182344	1.353737	0.18141653	4.8756638	4.735456	0.9660227	1604213	8.120932	1660637	55554	0.033453427	2.5595565	0.044986952	1.4557072	1.3054693	0.6623073	1099852	2.4180763	1660637	16660	0.010032295	0.59051955	0.16486987	5.699348	5.561379	0.97436106	1618060	9.825129	1660637	65006	0.03914522
MAG223	0.001443508	0.14547592	0.040633656	0.08623552	143345	0.3992019	1662250	1690	0.0010166942	0.020582816	0.0007032087	0.018239468	0	0.011288916	18765	0.04245191	1662250	215	0.00012934276	0.010820192	0.0016345435	0.04392921	0	0.030780569	51165	0.0797309	1662250	517	0.00031102423	0.023796786	0.004092908	0.13244008	0.038110975	0.084057756	139725	0.3057317	1662250	1538	0.0009252519	0.05446205	0.00080026285	0.027664097	0	0.014633779	24325	0.09802066	1662250	335	0.00020153407
MAG224	0.069045246	6.95834	6.671821	0.98530143	2041989	25.693916	2072451	99495	0.04800837	0.9719219	0.013158423	0.3412965	0.16821066	0.18342195	380133	3.522032	2072451	4964	0.0023952315	0.20037355	0.03634345	0.97674924	0.7729125	0.49703372	1030078	4.262167	2072451	14094	0.006800643	0.5203243	0.07101416	2.2979069	2.104644	0.8133022	1685529	5.1679845	2072451	32934	0.015891328	0.93539315	0.05019706	1.7352502	1.4963186	0.70224917	1455377	8.177399	2072451	24895	0.012012347
MAG225	0.87881374	88.56635	89.550316	0.98434365	1713889	1363.9237	1741149	1057745	0.6074983	12.298708	1.6858295	43.726192	43.844517	0.9885949	1721291	487.9519	1741149	521691	0.29962456	25.065145	1.6368774	43.991932	44.359173	0.9789369	1704475	394.713	1741149	524827	0.30142567	23.06239	0.9964648	32.244034	31.697294	0.9816684	1709231	412.56055	1741149	385436	0.22136876	13.030177	0.8269049	28.58508	28.725838	0.9797955	1705970	173.62946	1741149	341252	0.19599241
MAG226	0.04292279	4.3257346	4.1830907	0.9469124	1594627	7.6223145	1684028	50018	0.029701406	0.6013003	0.058200132	1.5095656	1.3524915	0.67522514	1137098	2.4645793	1684028	17429	0.01034959	0.8657969	0.005031434	0.1352224	0.051617347	0.09557917	160958	0.24795347	1684028	1577	0.00093644526	0.0716484	0.0022298032	0.072152935	0.0051548616	0.054146368	91184	0.12660392	1684028	851	0.00050533604	0.029745016	0.06752365	2.3342092	2.17852	0.816952	1375770	3.9233768	1684028	26981	0.016021704
MAG227	0.19039188	19.187586	18.924536	0.99905145	1019569	43.779095	1020537	135246	0.13252434	2.6829348	0.017905468	0.46442297	0.3316919	0.28514007	290996	0.85582757	1020537	3284	0.0032179137	0.26919517	0.06669131	1.7923638	1.6250819	0.7250134	739903	3.1568782	1020537	12600	0.012346441	0.94463897	0.0234475	0.75872433	0.6150621	0.42393857	432645	1.3235674	1020537	5370	0.0052619358	0.3097273	0.003352207	0.11588164	0.0065226047	0.05638698	57545	0.5723165	1020537	856	0.0008387741
MAG228	0.7358788	74.16145	73.89737	0.9997973	1489316	366.5157	1489618	759670	0.5099764	10.324391	0.25399435	6.5879765	6.0828195	0.9829178	1464172	52.20127	1489618	67542	0.045341827	3.793079	1.1350927	30.506205	30.377972	0.9984271	1487275	79.619965	1489618	312238	0.20960945	16.037437	0.38562125	12.478097	12.229985	0.995807	1483372	32.904945	1489618	127862	0.08583543	5.0524325	0.84156793	29.09196	28.873186	0.9993119	1488593	84.852234	1489618	297769	0.19989622
MAG229	0.03750551	3.7797842	3.276175	0.9070252	1891105	68.88078	2084953	54356	0.026070612	0.52779543	0.04312571	1.1185728	0.87187773	0.52425784	1093053	8.114791	2084953	16024	0.007685545	0.6429357	0.014980513	0.40260908	0.2112567	0.21521685	448717	4.855249	2084953	5779	0.0027717652	0.21207063	0.028650293	0.92707855	0.68928623	0.46576157	971091	6.8538923	2084953	13347	0.006401583	0.37680906	0.037756234	1.3051863	1.0692236	0.59987587	1250713	5.962906	2084953	18791	0.009012673
MAG230	0.0076903105	0.7750251	0.6339885	0.4305289	682313	1.3058983	1584825	8487	0.0053551653	0.108414486	0.013891032	0.36029854	0.24816366	0.23285599	369036	0.5986156	1584825	3938	0.0024848168	0.20786782	0.04557063	1.2247344	1.080639	0.59861875	948706	1.9699949	1584825	13323	0.0084066065	0.64319813	0.010292372	0.33304498	0.22766422	0.22305492	353503	0.5240896	1584825	3663	0.0023112963	0.1360472	0.003997721	0.13819626	0.05137087	0.09583897	151888	0.22606213	1584825	1513	0.00095467956
MAG231	0.68410885	68.94411	69.677795	0.9999671	1640758	521.39417	1640812	788039	0.48027378	9.723067	0.4341019	11.259515	11.064112	0.9985001	1638351	27.879795	1640812	128667	0.07841666	6.5599604	0.2632952	7.0761957	6.892798	0.96219677	1578784	22.373684	1640812	81007	0.04937007	3.777355	0.07647985	2.474768	2.195349	0.7789619	1278130	15.648774	1640812	28502	0.017370667	1.0224698	0.25767523	8.907514	8.573662	0.9840134	1614581	39.37242	1640812	101748	0.06201076
MAG232	0.04750715	4.7877436	4.0345316	0.9309791	2421875	172.96085	2601428	86760	0.033350915	0.675184	0.2334493	6.0550895	5.776714	0.95412636	2482091	31.772623	2601428	109202	0.041977715	3.5116534	0.29487696	7.9249716	7.663323	0.9723767	2529568	47.153233	2601428	143009	0.054973267	4.206062	0.06854049	2.2178626	1.7210746	0.7405506	1926489	32.144764	2601428	40243	0.015469581	0.9105683	0.62179476	21.494677	21.079067	0.9998985	2601164	105.63501	2601428	388143	0.14920382
MAG233	0.009288075	0.9360469	0.7515499	0.47856778	828643	2.0979366	1731506	11274	0.006511095	0.13181609	0.011123483	0.28851527	0.17137554	0.18440594	319300	0.53954107	1731506	3466	0.0020017256	0.16745473	0.017659923	0.47461966	0.35685772	0.30520484	528464	0.75889784	1731506	5725	0.0033063702	0.25297382	0.038594842	1.2488685	1.090736	0.6094481	1055263	2.1574082	1731506	15010	0.008668754	0.510259	0.01072563	0.37077177	0.23367581	0.22589122	391132	0.8592455	1731506	4486	0.0025908083
MAG234	0.1555501	15.676251	15.188448	0.99899936	2569698	72.89121	2572272	277781	0.107990526	2.1862512	0.0030327556	0.078662075	0	0.03986398	102541	0.41784173	2572272	1453	0.00056487025	0.047254324	0.14917476	4.0091496	3.8527296	0.92937917	2390616	7.349632	2572272	70900	0.02756318	2.1088877	0.002334948	0.07555525	0	0.043103527	110874	0.24955328	2572272	1411	0.0005485423	0.03228822	0.003357095	0.116050616	0.011889983	0.061133504	157252	0.3682578	2572272	2111	0.0008206753
MAG235	0.00046396366	0.046757996	0	0.02294345	24929	0.31132525	1086541	353	0.0003248842	0.006577229	0.03738813	0.96975434	0.82370394	0.5123617	556702	1.562196	1086541	7176	0.0066044447	0.5524961	0.00056494726	0.015183251	0	0.011276151	12252	0.025232235	1086541	118	0.00010860152	0.008309214	0.018767813	0.607297	0.47544765	0.36095187	392189	0.976282	1086541	4511	0.004151707	0.24437721	0.0001599046	0.005527704	0	0.0044747507	4862	0.008142072	1086541	49	0.00004509724
MAG236	0.018266687	1.8409064	1.5448803	0.6814189	949900	21.981857	1394003	17579	0.012610447	0.2552965	0.017306076	0.44887623	0.29317236	0.25248727	351968	4.538102	1394003	4319	0.0030982716	0.25918648	0.019066548	0.5124234	0.34029174	0.28203526	393158	5.766721	1394003	4891	0.0035086009	0.26844668	0.009213213	0.2981251	0.16959031	0.18288626	254944	0.99396586	1394003	2870	0.0020588192	0.12118592	0.020040108	0.6927618	0.50357616	0.36489376	508663	7.3620024	1394003	6616	0.0047460445
MAG237	0.0007802602	0.07863418	0.007291191	0.05652159	85280	0.18819399	1508804	864	0.000572639	0.011592986	0.002728975	0.070782766	0	0.04397987	66357	0.18781647	1508804	746	0.00049443136	0.041361745	0.0010038578	0.026979202	0	0.017385956	26232	0.06313006	1508804	291	0.000192868	0.01475653	0.00074564625	0.024127942	0	0.014863429	22426	0.07984547	1508804	265	0.0001756358	0.01033825	0.004303221	0.14875703	0.05397795	0.09857012	148723	0.4533504	1508804	1645	0.0010902676
MAG238	0.018830063	1.897683	1.6473135	0.71007544	1550226	4.853951	2183185	29007	0.013286551	0.26898414	0.0100007495	0.25939435	0.107372746	0.13944764	304440	0.86382836	2183185	4011	0.001837224	0.15369332	0.012633647	0.33953586	0.18039897	0.18905956	412752	0.98830897	2183185	5222	0.0023919183	0.18300815	0.012034455	0.3894161	0.21342802	0.21164033	462050	1.6089699	2183185	6002	0.0027491944	0.16182268	0.017568253	0.6073128	0.390785	0.30953857	675780	2.1424842	2183185	9339	0.004277695
MAG239	0.030381657	3.061846	2.0891414	0.637476	994061	44.820354	1559370	33093	0.021222033	0.4296367	0.078139395	2.02674	0.6690174	0.4020707	626977	151.22995	1559370	21908	0.014049264	1.1752937	0.012667789	0.34045345	0.10666543	0.1307233	203846	1.7771518	1559370	3725	0.0023887851	0.18276843	0.028697044	0.9285913	0.25613904	0.177219	276350	14.964075	1559370	10033	0.0064340085	0.3787177	0.098349504	3.3998208	2.1841528	0.24848433	387479	64.10126	1559370	36466	0.023385085
MAG240	0.061079044	6.1555114	5.9513617	0.97926295	2221691	13.883712	2268738	95234	0.041976642	0.8498105	0.0026008654	0.067459926	0	0.039393265	89373	0.24175389	2268738	1040	0.00045840463	0.038347922	0.017251804	0.4636512	0.33068445	0.28180602	639344	0.91247505	2268738	7166	0.0031585842	0.24166656	0.009643647	0.31205326	0.11140769	0.144598	328055	1.9841977	2268738	4843	0.002134667	0.12565045	0.056437805	1.9509852	1.780259	0.7493311	1700036	3.4050524	2268738	30173	0.013299464
MAG241	0.007625068	0.76845	0.63182175	0.4413483	1065628	1.2468357	2414483	13024	0.0053941156	0.10920302	0.00017020975	0.004414814	0	0.0032425162	7829	0.0069239167	2414483	79	0.00003271922	0.0027371324	0.0020749823	0.055766225	0	0.04248446	102578	0.08414739	2414483	947	0.00039221646	0.030008888	0.0009428873	0.030510353	0	0.023719778	57271	0.04709359	2414483	535	0.00022157952	0.013042582	0.0020819295	0.071969725	0.005316908	0.05478274	132272	0.115071945	2414483	1236	0.0005119108
MAG242	0.00004762017	0.0047991336	0	0.0032273086	5565	0.010579766	1724347	71	0.000041175008	0.00083358155	0.000058697082	0.0015224551	0	0.0011018664	1900	0.002383356	1724347	20	0.000011598593	0.0009702825	0.0001626414	0.004371072	0	0.0036077425	6221	0.0062344926	1724347	54	0.0000313162	0.0023960352	0.00003888226	0.0012581688	0	0.0012654066	2182	0.0013204409	1724347	19	0.000011018664	0.00064857904	0.000080779544	0.002792449	0	0.0022298296	3845	0.0045572054	1724347	40	0.000023197186
MAG243	0.094405584	9.514141	8.8084955	0.9876385	1626526	52.820374	1646884	108375	0.06580609	1.332234	0.202677	5.256933	4.8462176	0.9382179	1545136	18.857372	1646884	59778	0.036297638	3.0364857	0.20902193	5.617573	5.238933	0.95898193	1579332	18.226023	1646884	63925	0.038815726	2.9698315	0.1529483	4.9491673	4.1061153	0.8767515	1443908	36.666798	1646884	56437	0.03426896	2.0171344	0.3943788	13.633188	13.319617	0.9932885	1635831	40.38482	1646884	155330	0.09431751
MAG244	0.001623522	0.16361763	0	0.045258544	77198	1.4084709	1705711	1963	0.0011508397	0.023298569	0.0020981592	0.054420985	0	0.030193275	51501	0.13959691	1705711	653	0.00038283155	0.032025844	0.0053503127	0.14379244	0.030328255	0.07732318	131891	0.4777363	1705711	1702	0.0009978244	0.07634457	0.0033832628	0.109477066	0	0.04960219	84607	0.48842707	1705711	1294	0.00075862795	0.04465425	0.006745136	0.233171	0.09811003	0.13588293	231777	0.605221	1705711	2757	0.0016163348
MAG245	0.093584195	9.431361	8.915815	0.9616852	2213429	48.078163	2301615	149095	0.064778425	1.3114291	0.02813778	0.72982347	0.46505606	0.32396078	745633	3.5898051	2301615	11512	0.005001705	0.4184186	0.02397933	0.644457	0.4220328	0.313542	721653	2.8021197	2301615	10172	0.0044195056	0.33814093	0.13429324	4.3455186	3.1996186	0.8472438	1950029	61.474945	2301615	68797	0.029890751	1.7594252	0.01714872	0.59281	0.32261264	0.26332554	606074	4.104981	2301615	9420	0.0040927785
MAG246	0.014114826	1.4224842	0.4562727	0.16003902	244764	23.468843	1529402	14995	0.009804485	0.19849026	0.024360966	0.6318624	0.18195485	0.12840182	196378	5.050969	1529402	6649	0.004347451	0.3636868	0.022433976	0.6029248	0.15995403	0.11211768	171473	4.972692	1529402	6353	0.004153911	0.31782004	0.042474262	1.3744005	0.94244045	0.50077677	765889	7.0574913	1529402	14498	0.009479522	0.55798227	0.46694806	16.141817	16.036934	0.9995495	1528713	31.561558	1529402	169818	0.111035556
MAG247	0.037758052	3.805235	3.5747788	0.890701	1675438	9.544897	1881033	49616	0.026376996	0.53399813	0.017939048	0.46529388	0.3367308	0.2863533	538640	0.81348705	1881033	6065	0.003224292	0.26972875	0.0052874763	0.14210369	0.048625514	0.0934864	175851	0.35686615	1881033	1878	0.0009983876	0.076387666	0.0043395995	0.14042261	0.0460483	0.09141679	171958	0.3721532	1881033	1885	0.0010021089	0.058985997	0.0020670006	0.07145366	0	0.036852624	69321	0.3122919	1881033	958	0.0005092946
MAG248	0.016208759	1.6335095	1.4460715	0.6793154	1428732	4.9027224	2103194	23564	0.011203912	0.22682144	0.0013931494	0.0361348	0	0.019640129	41307	0.40556452	2103194	532	0.0002529486	0.021160463	0.007827149	0.21035871	0.09738215	0.13659035	287276	0.7468815	2103194	3052	0.0014511262	0.11102717	0.0044424054	0.14374927	0.042950045	0.08823627	185578	0.36006528	2103194	2115	0.0010056134	0.05919227	0.0015262226	0.05275963	0	0.026364187	55449	0.70282805	2103194	783	0.0003722909
MAG249	0.04777363	4.814599	4.6352706	0.9615188	2098887	9.463443	2182887	72414	0.033173498	0.67159224	0.029594697	0.7676122	0.63118315	0.4323421	943754	1.2478915	2182887	11506	0.0052710013	0.44094658	0.039014585	1.0485374	0.9008817	0.5515265	1203920	1.668364	2182887	15762	0.007220713	0.55246425	0.04073261	1.3180434	1.1700141	0.6303075	1375890	2.1310863	2182887	19894	0.009113619	0.5364445	0.032056656	1.108159	0.96187407	0.5660554	1235635	1.7733121	2182887	16692	0.007646754
MAG250	0.0081033185	0.8166478	0.6750991	0.4565693	822795	1.3937528	1802125	10123	0.005617257	0.11372049	0.030223234	0.78391486	0.64948016	0.4477897	806973	1.2439494	1802125	9732	0.005400291	0.45176232	0.011525677	0.30975857	0.20387949	0.21315114	384125	0.4921283	1802125	3852	0.0021374766	0.16354054	0.028994404	0.9382134	0.8023319	0.51643866	930687	1.4341633	1802125	11635	0.006456267	0.3800279	0.03535652	1.2222313	1.0788264	0.6079706	1095639	1.9229202	1802125	15163	0.008413956
MAG251	0.0017322566	0.17457584	0.079371504	0.12022415	139819	0.2916004	1162986	1411	0.0012132563	0.024562182	0.002928391	0.07595512	0.004239908	0.0532328	61909	0.13109864	1162986	610	0.0005245119	0.043878138	0.0072190003	0.1940144	0.09931019	0.1376173	160047	0.2995246	1162986	1560	0.0013413747	0.10262996	0.0032562744	0.10536792	0.030783214	0.07685045	89376	0.1652464	1162986	857	0.00073689624	0.04337508	0.003787159	0.1309174	0.046644837	0.091014855	105849	0.22405209	1162986	1052	0.00090456806
MAG252	0.054455753	5.48802	3.1925213	0.8123324	1548481	224.63878	1906216	71792	0.037662048	0.76246226	0.2247848	5.8303537	5.161377	0.9376335	1787332	36.972416	1906216	76135	0.039940383	3.3412201	0.07244149	1.9469028	1.0832138	0.5069085	966277	21.746319	1906216	25388	0.013318533	1.0190147	0.11676839	3.7784417	1.0152066	0.48232257	919411	798.1939	1906216	49330	0.025878495	1.5232564	0.119200476	4.120613	3.6770952	0.8505028	1621242	17.211086	1906216	53737	0.028190404
MAG253	0.06097343	6.144868	5.876787	0.9554465	1720203	22.534552	1800418	76265	0.04235961	0.8575635	0.05544926	1.4382147	1.2415842	0.6297121	1133745	3.60547	1800418	17837	0.009907144	0.82878387	0.033996228	0.9136663	0.7397111	0.4840376	871470	2.3779125	1800418	11374	0.006317422	0.4833525	0.02884154	0.933267	0.7381311	0.4816976	867257	3.2971628	1800418	11633	0.006461277	0.38032278	0.06917475	2.3912857	2.181768	0.79919386	1438883	5.8011003	1800418	29772	0.01653616
MAG254	0.03681674	3.71037	3.5086794	0.91787285	2060005	7.922009	2244325	56637	0.02523565	0.5108918	0.004556934	0.11819544	0.033312034	0.07894757	177184	0.22339332	2244325	1828	0.0008144988	0.06813704	0.014012972	0.3766059	0.26358405	0.24514765	550191	0.6529997	2244325	5777	0.0025740478	0.19694306	0.00869174	0.28125107	0.16561425	0.18122375	406725	0.51043785	2244325	4305	0.0019181714	0.112907134	0.0031842573	0.11007584	0.01876511	0.06640883	149043	0.2589157	2244325	1705	0.0007596939
MAG255	0.00415458	0.41869625	0.20435232	0.20312834	165498	27.309212	814746	2510	0.0030807147	0.062368587	0.0027840286	0.07221072	0	0.014201972	11571	10.188638	814746	449	0.000551092	0.0461017	0.008171535	0.21961428	0.09186563	0.13071314	106498	4.8658175	814746	1260	0.0015464942	0.11832388	0.004723873	0.15285711	0.025643943	0.07184693	58537	9.433206	814746	924	0.0011340958	0.06675498	0.001652997	0.057142064	0	0.015818426	12888	3.5677023	814746	377	0.0004627209
MAG256	0.27186394	27.398294	27.204302	0.9986797	1952293	85.24614	1954874	369109	0.18881473	3.8225243	0.17580487	4.5599375	4.376112	0.9504827	1858074	9.367964	1954874	61363	0.031389747	2.625915	0.110067174	2.9581125	2.7684941	0.8829853	1726125	6.162627	1954874	39905	0.02041308	1.5618259	0.17556612	5.681044	5.5079284	0.97536975	1906725	10.839904	1954874	76747	0.039259307	2.310876	0.13315357	4.6029544	4.376819	0.9548779	1866666	10.268682	1954874	62056	0.031744245
MAG257	0.046902552	4.726813	4.485773	0.9472327	2636108	11.545183	2782957	89904	0.032305207	0.6540138	0.014807528	0.38407013	0.258563	0.23583117	656308	0.9455281	2782957	7310	0.0026267024	0.21973728	0.03995483	1.0738069	0.9087182	0.53590983	1491414	2.0445983	2782957	20372	0.0073202713	0.56008154	0.06720162	2.174539	1.9887152	0.76560473	2130645	4.338388	2782957	41350	0.014858296	0.87458694	0.0038193937	0.13203171	0.033884034	0.07948991	221217	0.3918407	2782957	2537	0.0009116203
MAG258	0.21632814	21.801428	21.253115	0.99644375	1098077	112.955956	1101996	165841	0.15049148	3.0466762	0.0637796	1.6542828	1.4142354	0.6691703	737423	5.7748394	1101996	12628	0.011459207	0.958622	0.012494117	0.3357859	0.13490205	0.15841436	174572	2.793988	1101996	2613	0.002371152	0.1814193	0.0419217	1.3565204	1.0350842	0.57076883	628985	8.315284	1101996	10372	0.009412012	0.55400854	0.17260358	5.9666924	5.697022	0.9537176	1050993	19.87773	1101996	45405	0.041202508
MAG259	0.042487223	4.2818384	2.2158952	0.4954364	1108697	175.93883	2237819	66196	0.029580588	0.5988543	0.029717436	0.77079576	0.41873837	0.24721213	553216	4.2637224	2237819	11967	0.0053476174	0.44735593	0.03415292	0.9178775	0.5020961	0.25778404	576874	6.187518	2237819	14188	0.006340102	0.48508772	0.05015989	1.6230953	0.83180076	0.31173745	697612	20.61719	2237819	25070	0.011202872	0.65942186	0.05349392	1.8492187	1.1099191	0.3565981	798002	18.330885	2237819	28707	0.012828115
MAG260	0.015167218	1.5285436	1.3602959	0.6675615	1548085	2.7450743	2319015	24428	0.010533783	0.21325478	0.014876238	0.3858523	0.27318725	0.24892163	577253	0.6296709	2319015	6164	0.0026580251	0.22235757	0.027927598	0.75056875	0.6173307	0.43708384	1013604	1.1944352	2319015	11959	0.005156931	0.39456213	0.014066422	0.45516732	0.3401129	0.29197913	677104	0.72436756	2319015	7263	0.0031319333	0.18435141	0.03845159	1.3292239	1.177059	0.6271055	1454267	2.193519	2319015	21182	0.00913405
MAG261	0.023939893	2.412649	2.149974	0.80698806	1404482	19.012722	1740400	28883	0.01659561	0.33597553	0.06473661	1.6791053	1.5077244	0.6983308	1215375	3.411665	1740400	20026	0.01150655	0.9625825	0.04551394	1.2232108	1.0609155	0.59797174	1040710	2.4852757	1740400	14608	0.008393473	0.6421933	0.009326418	0.30178824	0.1836733	0.19680591	342521	0.8545419	1740400	3623	0.0020817053	0.122533046	0.04216295	1.457521	1.2971672	0.6519001	1134567	2.7561884	1740400	17356	0.0099724205
MAG262	0.16782427	16.913235	16.685461	0.9994223	1285475	35.068005	1286218	149567	0.11628433	2.3541582	0.0055652065	0.14434749	0.03129834	0.07787327	100162	0.55849785	1286218	1298	0.0010091602	0.08442148	0.006902326	0.18550362	0.04719156	0.09227518	118686	0.75151074	1286218	1670	0.0012983802	0.09934042	0.016381431	0.5300774	0.3575966	0.2933484	377310	1.5388503	1286218	4714	0.0036650086	0.2157292	0.0045329216	0.1566975	0.01906414	0.06693189	86089	1.6338829	1286218	1439	0.001118784
MAG263	0.117867075	11.878576	11.672534	0.9982847	1688347	23.79163	1691248	137394	0.08123823	1.6446552	0.061701093	1.6003716	1.4395413	0.6838902	1156628	2.7173207	1691248	18442	0.010904374	0.9122074	0.040923957	1.0998527	0.9531412	0.5547288	938184	1.7869928	1691248	12723	0.007522847	0.57558084	0.11074639	3.5835793	3.433736	0.92361027	1562054	6.043273	1691248	41406	0.024482513	1.4410863	0.050944515	1.7610888	1.598467	0.7134542	1206628	3.0651472	1691248	20373	0.012046134
MAG264	0.0044066655	0.44410127	0.30835927	0.26553634	400330	0.8978805	1507628	4632	0.003072376	0.062199768	0.009854895	0.25561127	0.14700758	0.1694934	255533	0.43516758	1507628	2647	0.0017557382	0.1468766	0.025683636	0.6902611	0.55609685	0.40586737	611897	1.1095191	1507628	7116	0.0047199973	0.3611319	0.04412607	1.4278504	1.2746497	0.6570958	990656	2.346729	1507628	14785	0.009806796	0.57724625	0.012433373	0.42980635	0.29521278	0.2578063	388676	0.9656719	1507628	4449	0.0029509931
MAG265	0.011825499	1.1917672	1.048592	0.59082407	1432892	1.909247	2425243	19899	0.008204951	0.16610795	0.013032204	0.33802268	0.23126607	0.22564584	547246	0.53594726	2425243	5637	0.0023243031	0.19443999	0.004635521	0.12458204	0.04759345	0.09223942	223703	0.19099694	2425243	2084	0.0008592953	0.06574558	0.02902069	0.9390639	0.80043536	0.5152391	1249580	1.4660432	2425243	15675	0.0064632697	0.3804401	0.00037379278	0.012921553	0	0.01078696	26161	0.016965264	2425243	221	0.000091124886
MAG266	0.012272332	1.2367986	1.0529972	0.580906	1055523	2.8357182	1817029	15439	0.008496838	0.17201714	0.03431444	0.89003044	0.69247425	0.45003024	817718	2.6085863	1817029	11085	0.0061006183	0.5103483	0.02644999	0.7108572	0.57334626	0.41200554	748626	1.3880525	1817029	8881	0.004887649	0.3739591	0.016426979	0.53155124	0.41085488	0.3363964	611242	0.8887573	1817029	6644	0.0036565184	0.21522947	0.03613806	1.249248	1.0322912	0.57657915	1047661	4.2977643	1817029	15581	0.008574987
MAG267	0.024794478	2.4987733	2.3407266	0.8269092	1099131	4.258151	1329204	22840	0.017183216	0.3478715	0.0007889999	0.02046468	0	0.0156763	20837	0.030345233	1329204	187	0.0001406857	0.011769088	0.0014377722	0.038640875	0	0.02747208	36516	0.06377968	1329204	354	0.00026632482	0.020376787	0.0050102365	0.16212338	0.0720463	0.11373499	151177	0.27093452	1329204	1487	0.0011187147	0.06584963	0.0007316657	0.025292778	0	0.019984141	26563	0.035744082	1329204	247	0.0001858255
MAG268	0.07215623	7.271864	6.999747	0.9751106	1556060	20.311888	1595778	80883	0.05068562	1.0261225	0.05534272	1.4354514	1.2501674	0.6306792	1006424	2.8151262	1595778	15928	0.009981338	0.83499074	0.017745528	0.4769203	0.28439152	0.2501601	399200	1.5996646	1595778	5344	0.0033488367	0.25622296	0.05855228	1.8946599	1.6971734	0.7418168	1183775	3.7658093	1595778	21234	0.013306363	0.7832372	0.05270763	1.8220377	1.5351185	0.6904394	1101788	5.496995	1595778	20334	0.012742374
MAG269	0.012199273	1.2294358	0.4561488	0.32051146	814426	31.123478	2541020	21656	0.008522562	0.17253791	0.012269486	0.31823966	0.11882324	0.14658247	372469	2.4328642	2541020	5669	0.002230994	0.18663418	0.041403446	1.1127392	0.880006	0.5257294	1335889	3.1815882	2541020	19499	0.00767369	0.587122	0.06891184	2.2298791	2.0121896	0.77585655	1971467	5.241476	2541020	39215	0.015432779	0.90840214	0.015772324	0.54522973	0.33550453	0.2843972	722659	2.2962139	2541020	9574	0.0037677784
MAG270	0.011924048	1.2016989	0.6618499	0.4060833	735587	13.854708	1811419	15334	0.008465187	0.17137638	0.028341703	0.7351127	0.5603648	0.39889777	722571	1.6094724	1811419	9270	0.005117535	0.42810833	0.015902726	0.427394	0.24615015	0.23003127	416683	1.4321967	1811419	5448	0.0030075868	0.23011358	0.015090696	0.4883112	0.29051897	0.25536445	462572	1.6995299	1811419	6253	0.00345199	0.20319054	0.0371346	1.2836971	1.0461493	0.57994753	1050528	3.5918522	1811419	16250	0.008970868
MAG271	0.027848696	2.806576	2.3054485	0.8204135	1517737	41.04503	1849966	36034	0.019478196	0.394333	0.083798274	2.1735172	1.9620209	0.77924025	1441568	5.691818	1849966	27726	0.014987302	1.2537655	0.009418345	0.25312293	0.05846821	0.101675384	188096	3.7839305	1849966	3327	0.0017984115	0.13759832	0.023591395	0.7633805	0.48464704	0.36905164	682733	7.4718084	1849966	9850	0.0053244224	0.31340536	0.012043098	0.416315	0.1930196	0.19708848	364607	4.8092675	1849966	5413	0.0029259997
MAG272	0.19519687	19.67183	18.43804	0.9762547	2047168	300.8716	2096961	284846	0.13583753	2.7500093	0.40479	10.499238	10.10495	0.96559256	2024810	63.48995	2096961	151998	0.072484896	6.0637374	0.16423102	4.413794	3.9861147	0.90700877	1901962	33.66317	2096961	63942	0.030492699	2.333028	0.38703793	12.52394	11.747571	0.98464876	2064770	172.81224	2096961	181316	0.08646608	5.0895543	0.5415545	18.72087	18.392164	0.96247905	2018281	139.86838	2096961	270868	0.12917168
MAG273	0.00141346	0.14244771	0.053944323	0.09801455	141726	0.2574267	1445969	1448	0.0010014046	0.020273278	0.017336013	0.44965273	0.3353688	0.28837132	416976	0.70958424	1445969	4503	0.0031141746	0.26051685	0.0004569738	0.012281409	0	0.009953879	14393	0.017441958	1445969	132	0.00009128826	0.00698456	0.01992725	0.6448145	0.5188073	0.39702648	574088	0.9636027	1445969	6459	0.0044669006	0.2629301	0.00046682113	0.016137429	0	0.012112984	17515	0.024252811	1445969	176	0.00012171768
MAG274	0.0007941229	0.08003126	0	0.044496786	93402	0.41134468	2099073	1159	0.0005521485	0.011178159	0.017501067	0.45393375	0.32802415	0.2785963	584794	0.90824664	2099073	6487	0.003090412	0.25852898	0.008446095	0.22699319	0.12432656	0.16026121	336400	0.394795	2099073	3261	0.0015535429	0.11886318	0.0060787406	0.19669849	0.09573443	0.13482094	282999	0.3739816	2099073	2823	0.0013448794	0.0791621	0.05696744	1.9692941	1.8072361	0.75921893	1593656	3.3815284	2099073	28027	0.013352085
MAG275	0.0011759219	0.11850874	0	0.046129223	107422	2.2405825	2328719	1997	0.00085755304	0.017361026	0.0021223305	0.055047926	0	0.024626844	57349	0.74148226	2328719	918	0.00039420815	0.03297755	0.0015107123	0.04060118	0	0.019233322	44789	0.51313436	2328719	677	0.00029071778	0.022243118	0.0008465553	0.0273932	0	0.0070077153	16319	0.41814178	2328719	459	0.00019710408	0.011601912	0.0024802317	0.08573855	0	0.039303154	91526	1.0195762	2328719	1461	0.00062738353
MAG276	0.007992201	0.8054494	0.66763103	0.44886354	1059063	1.3109347	2359432	13127	0.005563627	0.11263476	0.026969323	0.6995166	0.5663209	0.40697253	960224	1.1249024	2359432	11391	0.004827857	0.40387526	0.0071645672	0.19255148	0.095397614	0.13447474	317284	0.308669	2359432	3133	0.0013278619	0.101596095	0.010553582	0.34149733	0.2360574	0.23013929	542998	0.52672476	2359432	5556	0.002354804	0.13860814	0.08220166	2.8416097	2.6829774	0.8621554	2034197	4.9847608	2359432	46250	0.019602176
MAG277	0.010640625	1.0723562	0.9111478	0.5499108	914142	2.4084978	1662346	12332	0.0074184313	0.15018499	0.013415802	0.34797227	0.23943737	0.22661649	376715	0.582357	1662346	4002	0.0024074411	0.20139492	0.019506864	0.5242571	0.40245894	0.33265036	552980	0.8764217	1662346	6032	0.003628607	0.27762845	0.00593817	0.19214985	0.0988091	0.13765545	228831	0.332787	1662346	2225	0.0013384698	0.078784816	0.0194009	0.67066514	0.5350777	0.39390296	654803	1.1488472	1662346	7721	0.0046446407
MAG278	0.07679427	7.739283	7.596374	0.9940396	1700094	13.38821	1710288	91721	0.05362898	1.0857103	0.10537734	2.7332242	2.5873184	0.8664897	1481947	4.388832	1710288	32459	0.018978676	1.5876645	0.118839845	3.1938827	3.0685449	0.91171664	1559298	4.8345037	1710288	37879	0.022147732	1.6945457	0.059598748	1.9285219	1.7888143	0.7761301	1327406	2.931596	1710288	22959	0.013424055	0.7901648	0.10203648	3.527275	3.3913958	0.931335	1592851	5.6464443	1710288	41863	0.024477163
MAG279	0.020676598	2.0837758	1.9297107	0.784551	1335753	3.3905196	1702570	24437	0.014353007	0.2905744	0.042744484	1.1086847	0.96193504	0.55983365	953156	1.8008682	1702570	12995	0.007632579	0.6385048	0.0344041	0.9246281	0.78831846	0.5054459	860557	1.4352131	1702570	10828	0.0063597974	0.48659465	0.025237076	0.81663215	0.6862588	0.46533358	792263	1.2530112	1702570	9580	0.005626788	0.3312032	0.012568851	0.4344896	0.3211257	0.27996323	476657	0.6828144	1702570	5102	0.0029966463
MAG280	0.017682698	1.7820523	0.42175832	0.2577446	308585	92.83083	1197251	16003	0.013366453	0.27060175	0.033547707	0.87014335	0.17471002	0.16443253	196867	40.883278	1197251	7375	0.006159945	0.5153113	0.024299195	0.6530536	0.1512209	0.15762442	188716	13.922763	1197251	5688	0.0047508837	0.36349502	0.06851984	2.2171943	1.78184	0.4704828	563286	11.50624	1197251	18609	0.015543107	0.9148962	0.017642463	0.6098781	0.14090198	0.15175933	181694	12.519913	1197251	5435	0.004539566
MAG281	0.00079423375	0.08004243	0	0.0496728	62683	0.17316365	1261918	703	0.00055708847	0.011278169	0.00069774163	0.018097667	0	0.014580979	18400	0.025438076	1261918	166	0.00013154579	0.011004488	0.00923654	0.24823682	0.14339498	0.17285988	218135	0.39099807	1261918	2154	0.0017069255	0.13059863	0.003567769	0.1154474	0.0055005285	0.055545606	70094	0.37321886	1261918	1017	0.0008059161	0.047437716	0.12345433	4.267664	4.1337495	0.9447611	1192211	7.272224	1261918	37019	0.029335504
MAG282	0.004308907	0.4342492	0.30313674	0.2621445	467962	1.0012593	1785130	5360	0.0030025824	0.06078681	0.0064918287	0.16838177	0.07283386	0.11443424	204280	0.3026054	1785130	2071	0.0011601396	0.097051695	0.008405461	0.22590113	0.11397175	0.15138337	270239	0.43145856	1785130	2790	0.0015629114	0.11957997	0.003676572	0.1189681	0.03892961	0.084268376	150430	0.21071571	1785130	1471	0.0008240296	0.048503917	0.033269156	1.1500736	0.9984454	0.5673682	1012826	1.9342325	1785130	14147	0.007924913
MAG283	0.00020987166	0.021150747	0	0.017036675	34111	0.029860683	2002210	313	0.00015632725	0.0031648208	0.0001537175	0.0039870464	0	0.003061617	6130	0.0057514813	2002210	61	0.000030466335	0.0025486667	0.00008167651	0.0021950984	0	0.0016771468	3358	0.0031875486	2002210	35	0.000017480685	0.0013374652	0.000006494865	0.00021016363	0	0.00018879138	378	0.00024851487	2002210	5	0.0000024972405	0.00014699221	0.00005651381	0.0019536125	0	0.0014503973	2904	0.003524004	2002210	37	0.00001847958
MAG284	0.0021197037	0.21362254	0.078470014	0.1197311	244219	0.8717286	2039729	3035	0.0014879428	0.030123167	0.006119053	0.15871288	0.06392162	0.10615332	216524	0.366693	2039729	2207	0.0010820065	0.09051545	0.010702281	0.28762937	0.1771322	0.19386154	395425	0.5665462	2039729	4015	0.0019683987	0.15060423	0.0018122327	0.058641	0	0.04022152	82041	0.113440976	2039729	828	0.00040593627	0.023894165	0.0049456395	0.17096464	0.06873778	0.110798545	225999	0.3965332	2039729	2405	0.0011790782
MAG285	0.95215505	95.95765	95.87199	0.9987183	2741350	1011.73096	2744868	1831165	0.66712314	13.505803	0.7465599	19.363894	18.863708	0.99911875	2742449	84.17705	2744868	369872	0.13475038	11.272568	0.48002484	12.900918	12.292089	0.9979977	2739372	82.992455	2744868	246490	0.08980031	6.8707147	0.95973456	31.055504	30.791105	0.99975264	2744189	98.622635	2744868	594133	0.2164523	12.740786	0.20837188	7.2031584	6.338423	0.98394203	2700791	103.05776	2744868	138435	0.05043412
MAG286	0.041919485	4.2246222	4.0050282	0.9479582	1472780	14.489011	1553634	45820	0.029492145	0.59706384	0.029686827	0.7700018	0.6195537	0.4319473	671088	1.7297287	1553634	8335	0.0053648413	0.4487968	0.04469297	1.2011468	1.0445653	0.60055846	933048	2.266557	1553634	12985	0.008357825	0.6394658	0.06976079	2.2573497	2.099595	0.8129752	1263066	3.8488543	1553634	24434	0.015726998	0.9257204	0.038137227	1.3183568	1.1545008	0.6214437	965496	2.749104	1553634	14313	0.0092125945
MAG287	0.011132428	1.1219199	0.85198605	0.5046436	986217	3.9743361	1954284	15007	0.007679027	0.1554607	0.030861592	0.80047226	0.6589512	0.4406944	861242	1.3423122	1954284	10666	0.0054577533	0.4565693	0.023043353	0.61930215	0.45462197	0.34522924	674676	1.2778778	1954284	8291	0.0042424747	0.3245961	0.016091377	0.5206917	0.3796972	0.31293815	611570	0.97289085	1954284	6962	0.00356243	0.20969126	0.044262126	1.530087	1.3690733	0.66800886	1305479	2.5717318	1954284	20392	0.010434512
MAG288	0.17194018	17.328033	16.69663	0.9857355	2024262	82.13285	2053555	245519	0.11955804	2.4204338	0.12771036	3.3124864	3.0782433	0.8881535	1823872	8.043507	2053555	46860	0.022818966	1.9089248	0.11364458	3.054257	2.660192	0.85312885	1751947	15.265624	2053555	43209	0.021041073	1.6098742	0.20025223	6.479848	6.2926445	0.96085376	1973166	14.720503	2053555	91583	0.044597294	2.6250796	0.1501253	5.189646	4.9314	0.9458354	1942325	14.676857	2053555	73555	0.035818372
MAG289	1.7761354	178.99791	176.11035	0.9999996	2322501	3449.7927	2322502	2876737	1.2386371	25.07601	0.09707776	2.5179534	2.0126514	0.78693753	1827664	180.50327	2322502	41024	0.01766371	1.4776609	0.029158466	0.78364897	0.2699504	0.24549301	570158	194.44656	2322502	13285	0.005720124	0.43765262	0.06631524	2.145857	1.2587725	0.6418311	1490654	305.7126	2322502	35165	0.015140999	0.89122736	0.056588378	1.9561902	1.3228898	0.66619706	1547244	313.30704	2322502	32390	0.013946166
MAG290	0.29787883	30.020061	29.862364	0.99982876	2049313	73.35564	2049664	425009	0.20735545	4.1978784	0.2525521	6.550568	6.4074078	0.97173095	1991722	13.220517	2049664	92638	0.045196675	3.7809362	0.17252678	4.636747	4.4926295	0.9502153	1947622	8.427175	2049664	65607	0.03200866	2.4490159	0.22828867	7.3870625	7.244922	0.98521805	2019366	14.101825	2049664	104837	0.051148385	3.010689	0.1401187	4.8437304	4.686522	0.9566124	1960734	9.002696	2049664	68638	0.03348744
MAG291	0.0030762479	0.31002253	0.0036815691	0.05298249	83233	18.602333	1570953	3391	0.0021585624	0.043699753	0.0018322078	0.047522873	0	0.027282165	42859	0.15963449	1570953	520	0.00033100927	0.027690642	0.0025251447	0.06786458	0	0.04438707	69730	0.12801772	1570953	740	0.00047105164	0.03604065	0.2389837	7.733137	7.5714984	0.9002949	1414321	22.614147	1570953	83309	0.053030867	3.1214955	0.26386023	9.121321	8.992924	0.9258947	1454537	27.238708	1570953	98452	0.06267024
MAG292	1.171592	118.07238	120.99255	0.9738615	2310873	1955.5314	2372897	1938174	0.81679654	16.535917	0.5045229	13.086059	12.925313	0.9464418	2245809	50.00365	2372897	214822	0.09053153	7.5734315	0.4008285	10.772475	10.54331	0.9564688	2269602	38.794647	2372897	176977	0.07458267	5.7063975	0.117420025	3.7995276	3.4896207	0.8830982	2095501	15.266986	2372897	62489	0.026334476	1.5500963	0.3820748	13.207853	13.088598	0.9535108	2262583	46.918385	2372897	216973	0.09143802
MAG293	0.027765932	2.798235	2.4521737	0.7130618	1392758	9.934657	1953208	37293	0.019093204	0.38653892	0.023806872	0.61749053	0.46259022	0.33378372	651949	1.2005584	1953208	8209	0.004202829	0.35158846	0.04662121	1.2529693	1.0639403	0.53197765	1039063	2.6366372	1953208	16663	0.008531094	0.6527228	0.013044935	0.42211363	0.22514427	0.20838384	407017	1.3808874	1953208	5627	0.0028809016	0.16957523	0.008354954	0.28882045	0.13100953	0.15160598	296118	0.88922125	1953208	3881	0.0019869877
MAG294	0.18132503	18.273834	17.458475	0.9997829	2486990	99.64917	2487530	316343	0.12717153	2.5745676	0.09181469	2.3814428	2.1669056	0.8185827	2036249	5.6371717	2487530	41368	0.01663015	1.3911984	0.06224609	1.672896	1.4639885	0.7045069	1752482	4.262368	2487530	29096	0.011696744	0.89492995	0.017702717	0.57283217	0.38717893	0.32422805	806527	2.9556556	2487530	10024	0.0040297	0.23719563	0.5247889	18.141304	17.452635	0.9998062	2487048	91.353035	2487530	313979	0.1262212
MAG295	0.01410124	1.421115	1.2493225	0.62254643	1013952	2.635486	1628717	16151	0.009916394	0.20075583	0.002263883	0.05871944	0	0.039207548	63858	0.11943301	1628717	689	0.00042303235	0.03538885	0.0032147777	0.086398825	0.015957974	0.06436109	104826	0.14011136	1628717	995	0.0006109103	0.04674138	0.19039145	6.1607685	6.0254245	0.97915167	1594761	11.402667	1628717	69894	0.042913534	2.5259702	0.0017526444	0.06058675	0	0.041440595	67495	0.19019885	1628717	715	0.00043899583
MAG296	0.0023577646	0.23761418	0	0.039067823	93864	45.003445	2402591	4848	0.0020178217	0.04085048	0.004897717	0.1270345	0.014210815	0.06266901	150568	3.3106997	2402591	2341	0.00097436475	0.08151066	0.0022481729	0.06042082	0	0.01519984	36519	3.7273178	2402591	1269	0.0005281798	0.040411584	0.14786217	4.784588	4.570948	0.9715582	2334257	20.423025	2402591	79576	0.03312091	1.9495583	0.0023514375	0.08128629	0	0.019533912	46932	7.8277097	2402591	1761	0.0007329587
MAG297	0.10237542	10.317337	10.124285	0.9991362	2176833	24.385893	2178715	154578	0.07094916	1.4363546	0.11227417	2.9121103	2.752032	0.8603071	1874364	5.163164	2178715	43585	0.020004911	1.6735146	0.021608539	0.5807407	0.44631398	0.35585976	775317	1.2362257	2178715	8689	0.0039881305	0.305136	0.14681281	4.750632	4.6033	0.9489727	2067541	8.886116	2178715	71192	0.03267614	1.9233785	0.010019291	0.34635448	0.22741067	0.22126758	482079	0.7358674	2178715	5239	0.0024046283
MAG298	0.05019336	5.0584583	4.768632	0.9690489	1908382	23.950796	1969335	68794	0.034932606	0.70720506	0.002543628	0.06597533	0	0.022454789	44221	1.1181344	1969335	961	0.00048798198	0.04082222	0.06569689	1.765638	1.584767	0.7312941	1440163	3.9709373	1969335	23985	0.012179238	0.9318461	0.016359648	0.5293725	0.35301685	0.30065122	592083	3.5247474	1969335	7278	0.0036956638	0.21753363	0.020928059	0.7234571	0.534343	0.3969736	781774	3.5046618	1969335	9870	0.005011844
MAG299	0.21215641	21.381002	20.942484	0.9217968	2090366	185.14612	2267708	332660	0.14669438	2.9698048	0.05698022	1.477924	1.2254826	0.59968084	1359901	4.20551	2267708	23001	0.01014284	0.84850115	0.18259363	4.9072986	4.615112	0.85859156	1947035	17.189764	2267708	76216	0.033609264	2.5714796	0.18006389	5.8265853	5.5887957	0.9719889	2204187	13.795841	2267708	90673	0.039984424	2.3535576	0.30674008	10.603625	10.3526	0.94552916	2144184	43.851585	2267708	164794	0.07266985
MAG300	0.0035624183	0.3590185	0.22973298	0.22369908	454697	0.8665523	2032628	5119	0.0025184145	0.05098491	0.015499607	0.40202093	0.2852905	0.25621364	520787	0.6817883	2032628	5666	0.0027875244	0.23319085	0.0048346096	0.12993266	0.05151702	0.0960771	195289	0.21258123	2032628	1852	0.00091113575	0.06971194	0.036763318	1.1896032	1.0456331	0.6011587	1221932	1.8642629	2032628	16710	0.008220885	0.48389655	0.034328017	1.1866771	1.0388539	0.59019405	1199645	1.9225969	2032628	16690	0.008211045
MAG301	0.21744782	21.914268	21.624313	0.99648273	2478984	89.62122	2487734	376443	0.15131964	3.0634422	0.08763408	2.2730083	2.0202577	0.77696854	1932891	6.6663136	2487734	39100	0.015717115	1.314818	0.22002904	5.913395	5.732327	0.9740113	2423081	12.736201	2487734	101806	0.040923186	3.1310751	0.33148476	10.726327	10.546015	0.986179	2453351	30.470312	2487734	184665	0.0742302	4.369328	0.36636883	12.664918	12.422569	0.9892899	2461090	40.990578	2487734	217609	0.087472774
MAG302	0.07989601	8.051875	7.7691407	0.99057806	1458859	43.94859	1472735	82579	0.056071866	1.1351662	0.06950703	1.8028381	1.5825611	0.7068237	1040964	5.552587	1472735	18541	0.012589502	1.0531771	0.15560499	4.1819654	4.0003037	0.94420314	1390561	10.971438	1472735	42877	0.029113859	2.2275314	0.047009386	1.5211499	1.3278393	0.6734912	991874	3.9396913	1472735	15671	0.010640747	0.6263341	0.075216286	2.600134	2.335664	0.8300149	1222392	8.839046	1472735	26765	0.01817367
MAG303	0.023073008	2.3252847	2.110008	0.7861343	1600494	5.4429374	2035904	32509	0.015967846	0.3232665	0.021149902	0.5485754	0.4069469	0.32481688	661296	0.9986417	2035904	7652	0.0037585269	0.31442025	0.032965742	0.88597155	0.72512966	0.47563687	968351	1.6909736	2035904	12356	0.0060690483	0.46434918	0.012211099	0.395132	0.27625513	0.2517103	512458	0.6966507	2035904	5525	0.0027137822	0.15973827	0.018741723	0.64787817	0.5017762	0.3763272	766166	1.1733125	2035904	9056	0.004448147
MAG304	0.075445004	7.6033044	7.4169335	0.99299496	2220159	17.307669	2235821	117410	0.05251315	1.0631204	0.055775244	1.4466699	1.2881324	0.649022	1451097	2.4738464	2235821	22292	0.0099703865	0.83407456	0.0022194348	0.059648465	0	0.042308845	94595	0.11099856	2235821	953	0.00042624163	0.03261219	0.001613902	0.05222334	0	0.037751235	84405	0.12510584	2235821	830	0.0003712283	0.021851188	0.007494783	0.2590854	0.15352155	0.17530741	391956	0.42139196	2235821	4025	0.0018002336
MAG305	0.032289073	3.2540743	2.4795094	0.80017215	1111896	29.03336	1389571	31364	0.022570996	0.45694625	0.04083666	1.0592004	0.83819294	0.49357033	685851	2.7847173	1389571	10196	0.007337516	0.61382127	0.024304165	0.6531871	0.4124192	0.32431376	450657	2.647142	1389571	6320	0.0045481664	0.34798488	0.09568314	3.0961561	2.8725846	0.8590565	1193720	7.125039	1389571	29818	0.02145842	1.2630825	0.02070619	0.71578735	0.3471456	0.25664395	356625	4.753155	1389571	6919	0.0049792347
MAG306	0.011213755	1.1301159	0.8946047	0.5281265	1108736	3.5125277	2099376	16430	0.007826135	0.15843888	0.028710363	0.74467486	0.60037214	0.42213544	886221	1.4915755	2099376	10749	0.005120093	0.4283223	0.00559906	0.15047765	0.047687292	0.09258418	194369	0.41951966	2099376	2211	0.0010531701	0.08057914	0.029442457	0.9527117	0.7987021	0.5149135	1080997	1.6574025	2099376	13752	0.006550518	0.38557565	0.0074313143	0.25689134	0.13608877	0.1645408	345433	0.5239997	2099376	3721	0.0017724314
MAG307	0.02707046	2.7281456	2.2910728	0.78403133	1698600	54.768047	2166495	41311	0.019068126	0.3860312	0.56961566	14.774402	13.258752	0.9593948	2078524	185.25804	2166495	223333	0.10308494	8.6235895	0.20370501	5.4746785	5.16036	0.9203358	1993903	19.730299	2166495	82580	0.038116865	2.9163609	0.62923795	20.36115	19.68926	0.95713675	2073632	202.8951	2166495	307476	0.14192325	8.353867	0.78735477	27.21788	26.843184	0.9996478	2165732	105.151054	2166495	409967	0.18923053
MAG308	0.08729194	8.797232	8.633061	0.9963585	2076462	15.9454365	2084051	126302	0.060604084	1.2269201	0.00109338	0.028359538	0	0.016539423	34469	0.18880793	2084051	427	0.00020488942	0.017140063	0.013359927	0.35905498	0.2459954	0.23790541	495807	0.67577934	2084051	5188	0.0024893824	0.19046523	0.11103603	3.5929515	3.452313	0.90337855	1882687	6.197773	2084051	51564	0.024742197	1.4563718	0.0011634295	0.040218316	0	0.025288248	52702	0.14705762	2084051	605	0.0002903
MAG309	0.066936396	6.745812	6.598042	0.98287106	1728997	12.558449	1759129	81960	0.04659124	0.94323224	0.069393605	1.799896	1.6472137	0.734767	1292550	2.9373746	1759129	21887	0.012441953	1.0408338	0.05121432	1.3764114	1.2332139	0.65187883	1146739	2.129187	1759129	16762	0.009528579	0.72904146	0.05812024	1.8806796	1.7306299	0.74902695	1317635	3.0489635	1759129	22859	0.012994499	0.76488036	0.07915323	2.7362294	2.5902407	0.8638258	1519581	4.421556	1759129	33331	0.018947445
MAG310	0.040151697	4.0464654	3.8693	0.9396188	1845463	7.764526	1964055	54489	0.027743112	0.561655	0.03324954	0.86240965	0.7129764	0.46707094	917353	1.4814714	1964055	11661	0.0059372066	0.49667808	0.053669285	1.44239	1.2750921	0.65475357	1285972	2.531775	1964055	19384	0.009869377	0.7551163	0.0020123268	0.065115735	0	0.03777898	74200	0.18419904	1964055	894	0.00045518074	0.026792783	0.02162956	0.7477071	0.59285223	0.4147944	814679	1.4192606	1964055	10062	0.0051230746
MAG311	0.0011840203	0.11932489	0.032113124	0.07887169	58360	0.31965527	739936	622	0.00084061327	0.017018083	0.0010345558	0.026833782	0	0.018425917	13634	0.055617332	739936	143	0.00019325996	0.016167197	0.0035893167	0.09646475	0.020908488	0.06808967	50382	0.16710876	739936	497	0.00067167974	0.05139091	0.18535279	5.9977255	5.8616357	0.9836567	727843	9.980765	739936	30556	0.041295465	2.4307277	0.10945533	3.7837353	3.6264637	0.9180834	679323	6.756225	739936	19257	0.026025224
MAG312	0.07574398	7.6334357	7.1672816	0.95556676	1963039	42.93474	2054319	108414	0.05277369	1.0683951	0.13184185	3.4196472	3.120616	0.88952595	1827370	12.193017	2054319	48533	0.02362486	1.976342	0.025971252	0.69799095	0.4195413	0.3189266	655177	3.9495802	2054319	9942	0.00483956	0.37027976	0.29671577	9.601256	9.392987	0.94112647	1933374	33.48322	2054319	136085	0.066243365	3.8992076	0.06449103	2.2293754	1.8311676	0.7303676	1500408	11.972801	2054319	31752	0.015456217
MAG313	0.028873453	2.9098501	1.9098643	0.6881312	1253484	38.052002	1821577	36654	0.020122126	0.4073693	0.05034485	1.3058193	0.35259458	0.28129143	512394	105.01666	1821577	16549	0.009084986	0.76000607	0.053127274	1.4278231	0.78643745	0.4539248	826859	38.010216	1821577	18027	0.00989637	0.75718147	0.12770583	4.13236	2.7199779	0.7327557	1334771	63.007393	1821577	51979	0.028535165	1.6796328	0.028764922	0.9943678	0.46834478	0.31637532	576302	11.910207	1821577	12548	0.0068885367
MAG314	0.07934611	7.996456	7.4993005	0.9955605	2253945	99.67994	2263996	125960	0.05563614	1.1263449	0.10529707	2.731142	2.5433738	0.86841494	1966088	6.180026	2263996	42973	0.018981041	1.5878625	0.16115828	4.331213	4.111809	0.9637866	2182009	12.042394	2263996	68231	0.030137422	2.3058453	0.044768747	1.4486463	1.2067746	0.6559791	1485134	8.520361	2263996	22874	0.010103375	0.59470344	0.32697025	11.302957	11.08311	0.99773234	2258862	26.299131	2263996	177733	0.078504115
MAG315	0.17976037	18.11615	18.088171	0.9614943	1264316	58.668358	1314949	163984	0.1247075	2.5246837	0.022746392	0.58998436	0.40461743	0.3217965	423146	1.7238082	1314949	5351	0.0040693595	0.34042302	0.15607649	4.1946373	4.0431952	0.91640514	1205026	7.965444	1314949	37903	0.028824693	2.205407	0.0061373655	0.19859552	0.030186433	0.0770874	101366	1.1947219	1314949	1825	0.0013878865	0.08169358	0.019911716	0.6883234	0.4767997	0.35908008	472172	2.2793417	1314949	6290	0.0047834553
MAG316	0.09487886	9.561838	9.376723	0.99874246	1783804	17.117357	1786050	117139	0.06558551	1.3277683	0.07447085	1.931587	1.7650355	0.750806	1340977	3.32089	1786050	23687	0.013262226	1.109454	0.06442513	1.7314589	1.5850246	0.733569	1310191	2.7151446	1786050	21236	0.011889924	0.90971047	0.05956021	1.9272747	1.777553	0.7713177	1377612	3.054716	1786050	23673	0.013254388	0.7801779	0.09359845	3.2355826	3.094998	0.9073307	1620538	5.196058	1786050	39707	0.02223174
MAG317	0.02108981	2.1254191	1.8860959	0.77789205	1455937	5.9466577	1871644	27415	0.014647551	0.29653737	0.043809183	1.1363003	0.96823984	0.5664122	1060122	2.182983	1871644	14638	0.007820932	0.65426147	0.014994694	0.4029902	0.26369765	0.2443392	457316	0.96322846	1871644	5202	0.0027793746	0.21265285	0.021137636	0.68398076	0.48838344	0.3728535	697849	2.4009826	1871644	8835	0.004720449	0.2778544	0.013425176	0.46409172	0.31190628	0.27515328	514989	1.3031362	1871644	6023	0.0032180266
MAG318	0.0034357966	0.34625763	0.2336053	0.22170901	374551	0.5872148	1689381	3998	0.0023665472	0.047910377	0.0024604534	0.06381799	0	0.04569425	77195	0.1053457	1689381	744	0.000440398	0.036841575	0.0056533846	0.15193765	0.066789284	0.10823254	182846	0.23927209	1689381	1751	0.0010364742	0.07930172	0.011753204	0.3803152	0.2711313	0.25130448	424549	0.59936404	1689381	4384	0.0025950333	0.15274848	0.0039308607	0.13588499	0.05399561	0.09748186	164684	0.21817409	1689381	1566	0.0009269667
MAG319	0.0019469431	0.19621183	0.078189574	0.11991792	236387	0.57057786	1971240	2716	0.0013778129	0.027893608	0.003199263	0.08298086	0.010249836	0.05867474	115662	0.16807514	1971240	1143	0.00057983806	0.048506457	0.0023469985	0.06307681	0	0.046861872	92376	0.10685549	1971240	867	0.00043982468	0.03365144	0.0014845671	0.04803826	0	0.03022818	59587	0.11677475	1971240	662	0.00033582922	0.019767532	0.018391741	0.63577974	0.4993045	0.37526226	739732	1.0549307	1971240	8659	0.0043926667
MAG320	0.19965443	20.12106	19.808704	0.99950874	2659200	56.423393	2660507	369701	0.13895886	2.8132	0.13003074	3.3726711	3.1566556	0.8787746	2337986	7.538758	2660507	61869	0.02325459	1.945367	0.067142814	1.8044982	1.6089857	0.7014757	1866281	3.6955037	2660507	33137	0.012455145	0.952956	0.12677366	4.1021967	3.6254535	0.86564744	2303061	27.729069	2660507	75410	0.028344221	1.6683937	0.195293	6.7510376	6.583443	0.93323565	2482880	17.127039	2660507	123724	0.046503916
MAG321	0.0009036825	0.09107261	0	0.03779051	53170	0.4542813	1406967	919	0.0006531781	0.013223487	0.024155412	0.6265308	0.4964098	0.37393343	526112	0.99378484	1406967	6153	0.004373237	0.36584395	0.00071978866	0.019344697	0	0.01379279	19406	0.035402235	1406967	202	0.00014357125	0.010984785	0.019070974	0.61710674	0.48102546	0.3721665	523626	0.99976724	1406967	6061	0.004307848	0.25356793	0.001512615	0.05228923	0	0.039010156	54886	0.08144998	1406967	545	0.00038735804
MAG322	0.018403906	1.8547353	1.6936975	0.74263173	1279732	3.128278	1723239	21834	0.012670326	0.25650877	0.04297654	1.1147037	0.97093225	0.56149846	967596	1.7785869	1723239	13160	0.007636782	0.63885635	0.024034232	0.6459325	0.5168994	0.39004573	672142	0.996779	1723239	7609	0.0044155223	0.33783615	0.024663312	0.798066	0.66412336	0.45102915	777231	1.2597594	1723239	9432	0.0054734135	0.3221753	0.02194272	0.7585327	0.62841105	0.44134098	760536	1.169985	1723239	8944	0.0051902262
MAG323	0.0024573351	0.24764882	0.09887689	0.1330474	268826	0.7214548	2020528	3527	0.0017455834	0.035339057	0.0023204538	0.06018675	0	0.041633178	84121	0.10846843	2020528	844	0.0004177126	0.034943823	0.0026781068	0.071975514	0.0036364913	0.053145513	107382	0.1251987	2020528	1013	0.0005013541	0.03835912	0.0009372012	0.03032636	0	0.022184301	44824	0.053587135	2020528	440	0.00021776486	0.012818044	0.025183411	0.87055933	0.73228234	0.4849876	979931	1.3873026	2020528	12161	0.006018724
MAG324	0.14916314	15.0325775	14.926007	0.996523	2287404	28.987501	2295385	238269	0.1038035	2.1014857	0.0016951455	0.043967824	0	0.027681194	63539	0.122584485	2295385	730	0.00031802943	0.02660481	0.0036898686	0.09916714	0.019636009	0.06785311	155749	0.23301381	2295385	1612	0.0007022787	0.05373207	0.0044973497	0.14552717	0.04855774	0.09375682	215208	0.5035998	2295385	2364	0.0010298926	0.060621392	0.0030620196	0.10585023	0.01603627	0.06468631	148480	0.2822253	2295385	1733	0.0007549932
MAG325	0.00074532407	0.075113334	0	0.029152015	49616	1.3080583	1701975	908	0.00053349783	0.01080058	0.0029877396	0.07749448	0.001841253	0.05123812	87206	0.20873883	1701975	922	0.00054172357	0.04531799	0.009126126	0.2452694	0.1341017	0.1684443	286688	0.61815673	1701975	2871	0.0016868638	0.1290637	0.000943386	0.030526489	0	0.0144955125	24671	0.12571055	1701975	363	0.00021328163	0.012554153	0.013728451	0.47457558	0.35657555	0.30321774	516069	0.8118813	1701975	5536	0.0032526918
MAG326	0.007403872	0.746158	0.5237952	0.36320752	339315	3.4204376	934218	4797	0.005134776	0.10395272	0.0035658951	0.092490375	0	0.046453826	43398	0.3137855	934218	594	0.0006358259	0.053190134	0.002420089	0.065041155	0	0.03902087	36454	0.15202215	934218	429	0.0004592076	0.03513445	0.0206268	0.66745085	0.50778574	0.359521	335871	1.3831085	934218	4291	0.0045931465	0.27036116	0.0044387793	0.15344311	0.030174186	0.07727318	72190	0.5798326	934218	1008	0.0010789772
MAG327	0.05341163	5.3827934	5.219871	0.9702569	1960538	10.151219	2020638	75574	0.037401058	0.7571786	0.020100622	0.5213597	0.39567143	0.32074374	648107	0.85089827	2020638	7319	0.0036221233	0.3030094	0.04490939	1.2069633	1.0637285	0.6041879	1220845	1.8807229	2020638	16964	0.008395368	0.6423383	0.042617355	1.3790307	1.2330313	0.6485471	1310479	2.1707873	2020638	19399	0.0096004335	0.56509936	0.045551043	1.5746433	1.426106	0.6954026	1405157	2.4752765	2020638	22149	0.010961389
MAG328	0.06044614	6.0917273	5.914626	0.98167443	2099032	11.892762	2138216	89081	0.041661367	0.84342784	0.001413216	0.03665528	0	0.019600453	41910	0.17962399	2138216	568	0.000265642	0.02222233	0.02629617	0.7067233	0.56698626	0.40789658	872171	1.1943198	2138216	10334	0.004833001	0.36977792	0.008195276	0.26518625	0.14881425	0.17311394	370155	0.51491976	2138216	3908	0.0018276919	0.10758134	0.008250903	0.2852235	0.17142941	0.18567955	397023	0.5290581	2138216	4180	0.0019549008
MAG329	0.1806435	18.205149	16.743435	0.99910706	2214263	438.12103	2216242	278840	0.12581658	2.547137	0.37249917	9.661695	9.363075	0.9970328	2209666	37.199577	2216242	147706	0.06664705	5.5753717	0.92650604	24.900331	24.64836	0.99938095	2214870	71.12758	2216242	380133	0.17152143	13.1232815	0.4639061	15.011273	14.5113945	0.99577165	2206871	107.31128	2216242	229986	0.10377296	6.1082697	1.6642499	57.53106	57.432316	0.99974644	2215680	173.76538	2216242	878559	0.39641836
MAG330	0.09677967	9.7534	9.569511	0.9992969	1672857	16.996164	1674034	113175	0.06760615	1.368676	0.094184406	2.4429073	2.282714	0.8389519	1404434	4.085712	1674034	28401	0.016965605	1.4192609	0.23550388	6.3292894	6.187329	0.9905169	1658159	10.096163	1674034	73458	0.043880828	3.3573675	0.07127305	2.306284	2.1553264	0.8354436	1398561	3.6725755	1674034	26845	0.016036114	0.94391555	0.09470906	3.2739751	3.1278174	0.9113471	1525626	5.320742	1674034	38013	0.022707423
MAG331	0.8092528	81.55604	79.49302	0.9999995	2198434	763.939	2198435	1248219	0.56777614	11.494538	0.01707993	0.44301057	0.053791218	0.09858149	216725	13.582396	2198435	6816	0.0031003873	0.25936347	0.028449465	0.76459414	0.2800064	0.25181094	553590	24.499855	2198435	11766	0.005351989	0.40948623	0.08884107	2.8747578	2.27305	0.83930796	1845164	88.110634	2198435	44130	0.020073371	1.1815559	0.01720224	0.5946601	0.07412816	0.116869956	256931	22.379902	2198435	9196	0.0041829757
MAG332	0.004538291	0.45736644	0.3400398	0.2891494	449178	0.76128703	1553446	4874	0.0031375408	0.063519016	0.0063201524	0.16392891	0.0752375	0.11661558	181156	0.26682666	1553446	1739	0.0011194467	0.093647525	0.0075896704	0.20397635	0.108164035	0.14588535	226625	0.3148923	1553446	2176	0.0014007568	0.107173346	0.011268862	0.36464268	0.25726512	0.2434465	378181	0.56503886	1553446	3878	0.0024963855	0.14694189	0.018014213	0.62272906	0.48942354	0.37660724	585039	0.98522156	1553446	6605	0.0042518377
MAG333	0.010862166	1.0946829	0.93592674	0.5377009	818812	1.9342605	1522802	11396	0.007483573	0.15150377	0.001550492	0.040215872	0	0.029486433	44902	0.06474538	1522802	432	0.00028368758	0.023731936	0.017536528	0.47130337	0.3532368	0.2955138	450009	0.7513363	1522802	4906	0.0032216928	0.24649502	0.072795294	2.3555415	2.2014015	0.822518	1252532	3.8375177	1522802	24455	0.016059212	0.94527507	0.013901052	0.4805422	0.35005167	0.29006726	441715	0.84896046	1522802	4988	0.0032755407
MAG334	0.040224858	4.0538387	3.9065104	0.9297152	1595805	7.4886847	1716445	48716	0.028381918	0.5745874	0.0028096817	0.072876096	0.009581423	0.058515713	100439	0.098739915	1716445	907	0.00052841776	0.044204883	0.07786497	2.0926616	1.9417896	0.7961478	1366544	3.3167443	1716445	25210	0.014687333	1.1237432	0.0021579585	0.069828145	0.0059968284	0.055295102	94911	0.09646694	1716445	869	0.00050627894	0.029800521	0.25532535	8.826282	8.731835	0.9775909	1677981	17.462547	1716445	105993	0.06175147
MAG335	0.004997052	0.50360006	0.34558684	0.28857976	625763	1.4703516	2168423	7569	0.003490555	0.07066574	0.004588348	0.11901024	0.034045346	0.08018362	173872	0.28376916	2168423	1787	0.0008241012	0.068940334	0.03225919	0.86698246	0.72890836	0.47978878	1040385	1.3913418	2168423	12950	0.005972082	0.4569302	0.012932342	0.41847026	0.29527557	0.2669493	578859	0.80873436	2168423	6249	0.0028818178	0.16962917	0.019017799	0.65742177	0.5193571	0.38616958	837379	1.1123587	2168423	9807	0.0045226417
MAG336	0.84973013	85.63532	84.85112	1	2670149	901.7078	2670149	1588923	0.59506905	12.047079	0.21743113	5.6396184	5.437932	0.9825175	2623468	34.579567	2670149	104641	0.039189197	3.2783794	0.44911408	12.070174	11.830185	0.9996165	2669125	70.561195	2670149	223837	0.0838294	6.4138746	0.57374096	18.565357	18.301744	0.9999506	2670017	84.14848	2670149	344400	0.12898156	7.592095	0.0304708	1.0533378	0.83168155	0.52292323	1396283	40.698093	2670149	19852	0.007434791
MAG337	0.16199534	16.325798	15.869979	0.9994726	1798517	50.15774	1799466	202551	0.112561725	2.2787943	0.3693297	9.579486	9.414023	0.99732864	1794659	18.683912	1799466	118666	0.06594512	5.516651	0.30956352	8.319681	8.162488	0.99499685	1790463	15.513808	1799466	103235	0.0573698	4.3894224	0.2635982	8.529624	8.336622	0.99543756	1791256	16.797503	1799466	105912	0.05885746	3.4644594	0.48696354	16.833727	16.67186	0.99955875	1798672	34.83428	1799466	208927	0.116105
MAG338	0.0011531075	0.11620953	0.027286327	0.07443099	82559	0.3010047	1109202	898	0.00080959103	0.016390044	0.017171763	0.44539246	0.31871074	0.27520865	305262	0.7835105	1109202	3412	0.0030760854	0.25733048	0.0008439173	0.022680717	0	0.014908916	16537	0.06066942	1109202	175	0.00015777108	0.012071229	0.00817082	0.26439488	0.15813872	0.18422523	204343	0.44197273	1109202	2038	0.001837357	0.10815025	0.0010866491	0.037564117	0	0.018954167	21024	0.20562948	1109202	302	0.00027226782
MAG339	0.020834636	2.0997028	1.928377	0.780271	1966723	3.735205	2520564	36482	0.014473745	0.2930187	0.012653457	0.32819894	0.21557659	0.21345104	538017	0.556008	2520564	5694	0.0022590181	0.18897858	0.035455525	0.9528857	0.8092362	0.5138477	1295186	1.5560431	2520564	16577	0.0065767025	0.50319034	0.0038398209	0.12425057	0.042227488	0.087923974	221618	0.21791624	2520564	2193	0.00087004335	0.05121237	0.041889932	1.4480832	1.2893374	0.656484	1654710	2.4124045	2520564	25158	0.0099810995
MAG340	0.035849966	3.6129394	2.9676502	0.8668567	1353432	24.39174	1561310	39280	0.02515836	0.50932705	0.023406116	0.6070959	0.39952832	0.31043354	484683	1.7786983	1561310	6608	0.0042323433	0.35405746	0.024379125	0.65520173	0.4560239	0.34741467	542422	2.0009208	1561310	7117	0.004558352	0.34876418	0.020134581	0.6515234	0.36449638	0.28529504	445434	3.0938764	1561310	7146	0.0045769257	0.26940635	0.024936212	0.862014	0.56226104	0.387588	605145	3.979041	1561310	9425	0.0060365973
MAG341	0.055689648	5.6123714	5.3155327	0.94951063	1526928	16.741238	1608121	61166	0.038035695	0.7700267	0.055058647	1.4280832	1.1849375	0.61330897	986275	3.8928971	1608121	15583	0.009690192	0.8106347	0.025469232	0.68449885	0.5302577	0.38413402	617734	1.3146257	1608121	7478	0.0046501476	0.3557876	0.09599789	3.1063411	2.9177792	0.88153505	1417615	5.8731728	1608121	33876	0.02106558	1.2399592	0.0317558	1.0977588	0.853483	0.5084779	817694	3.5140378	1608121	11973	0.0074453354
MAG342	0.03793249	3.822815	3.6687522	0.9397723	1003565	7.6411805	1067881	31378	0.029383425	0.5948628	0.042296454	1.0970639	0.9471572	0.5525588	590067	1.8422028	1067881	8448	0.007910994	0.6617956	0.0039404016	0.10590035	0.028455924	0.07519002	80294	0.2201801	1067881	1416	0.0013259904	0.10145291	0.016407585	0.53092366	0.39883223	0.32483768	346888	0.99412507	1067881	4756	0.0044536795	0.26215187	0.037105557	1.2826933	1.1261237	0.60846764	649771	2.2746825	1067881	10465	0.009799781
MAG343	0.015091861	1.5209491	1.347105	0.6540667	2664964	2.8098307	4074453	42723	0.010485579	0.2122789	0.002662952	0.069070294	0.0023807532	0.051758114	210886	0.10604455	4074453	1957	0.0004803099	0.04018041	0.013357483	0.3589893	0.25298044	0.2421336	986562	0.55244994	4074453	10095	0.0024776333	0.18956628	0.030276822	0.97971046	0.8328225	0.5191413	2115217	1.5869201	4074453	27524	0.0067552626	0.3976273	0.091180004	3.15198	2.9575675	0.87382454	3560357	7.546684	4074453	88513	0.021723898
MAG344	0.0060456474	0.60927695	0.45317048	0.34506404	801816	1.3752211	2323673	9744	0.004193361	0.08489394	0.009216366	0.23904942	0.13238081	0.16162257	375558	0.40150097	2323673	3836	0.0016508347	0.13810088	0.018645503	0.5011076	0.37919128	0.31468454	731224	0.8069585	2323673	7997	0.0034415342	0.26331535	0.0023661023	0.07656336	0.0050749285	0.05416683	125866	0.14235517	2323673	1228	0.0005284737	0.03110694	0.01696086	0.5863159	0.45027605	0.35196948	817862	0.9889569	2323673	9327	0.004013904
MAG345	0.039747745	4.005755	1.4200898	0.69023687	1214801	18377.625	1759977	49571	0.02816571	0.57021034	0.13094512	3.3963878	2.4681473	0.8498168	1495658	1906.2443	1759977	41437	0.023544058	1.9695824	0.050657414	1.3614445	0.42144638	0.33900386	596639	2122.5479	1759977	16882	0.009592171	0.7339069	0.05724048	1.852212	0.8497494	0.5360712	943473	2347.4963	1759977	22875	0.012997329	0.76504695	0.03393945	1.1732448	0.0035849952	0.05288933	93084	3813.6064	1759977	14776	0.008395564
MAG346	0.051054575	5.1452513	4.331396	0.93976814	1712454	49.531006	1822209	65353	0.03586471	0.7260755	0.033092145	0.85832727	0.6123778	0.4191237	763731	3.4315727	1822209	10922	0.005993824	0.5014144	0.06203444	1.6672078	1.3751423	0.67327017	1226839	5.64582	1822209	21149	0.0116062425	0.8880057	0.15412441	4.9872236	4.191051	0.94831765	1728033	35.154064	1822209	62994	0.034570128	2.034862	0.022326877	0.77181256	0.19148946	0.17966765	327392	9.919395	1822209	9954	0.0054626004
MAG347	0.17204362	17.338459	16.938194	0.9826753	1926534	100.44634	1960499	232171	0.118424445	2.397484	0.032016136	0.8304183	0.5622925	0.3629826	711627	4.2302804	1960499	11165	0.005694979	0.4764145	0.08799808	2.3649943	2.0621347	0.7650659	1499911	9.734562	1960499	31625	0.016131097	1.2342069	0.025912406	0.83848476	0.5361283	0.38447458	753762	8.847786	1960499	11262	0.005744456	0.33812937	0.11293375	3.9039798	3.5754395	0.89867735	1761856	15.091316	1960499	52212	0.026631996
MAG348	0.017895902	1.8035388	1.5915843	0.7178579	1133222	4.072506	1578616	19665	0.012457115	0.25219235	0.053955242	1.3994638	1.2293507	0.6295008	993740	2.5306404	1578616	15309	0.009697735	0.81126577	0.04617344	1.2409351	1.0855488	0.6037466	953084	2.1162143	1578616	13534	0.008573333	0.6559545	0.03520716	1.1392484	0.9717476	0.56660265	894448	2.1229074	1578616	12485	0.007908827	0.46552822	0.070441745	2.4350839	2.2596033	0.8227745	1298845	4.4146338	1578616	26553	0.01682043
MAG349	0.024761962	2.4954965	2.302003	0.8027223	1259216	5.607097	1568682	26855	0.017119467	0.34658095	0.007992094	0.20729488	0.085993	0.12677458	198869	0.6127279	1568682	2273	0.0014489872	0.121215284	0.017041916	0.45801038	0.33305246	0.28547406	447818	0.81539613	1568682	4924	0.0031389408	0.24016362	0.014740255	0.4769715	0.3446594	0.2901863	455210	0.8591223	1568682	5137	0.0032747237	0.19275633	0.01155398	0.39940682	0.2715282	0.24662997	386884	0.80932516	1568682	4323	0.0027558166
MAG350	0.011229054	1.1316577	0.9504614	0.5286736	816300	2.5016448	1544053	12039	0.007797012	0.15784928	0.0050780135	0.13171093	0.04202157	0.08764466	135328	0.24346317	1544053	1410	0.0009131811	0.07639233	0.0044501717	0.11960068	0.035815842	0.08171352	126170	0.22282827	1544053	1269	0.00082186295	0.06288159	0.0039948747	0.12926787	0.039024822	0.084910296	131106	0.28788278	1544053	1386	0.00089763757	0.05283662	0.0045052734	0.15574174	0.061671454	0.104796275	161811	0.30307916	1544053	1667	0.0010796261
MAG351	0.03777766	3.8072112	3.5455003	0.92530847	1877077	15.410348	2028596	53297	0.02627285	0.53188974	0.0066763735	0.17316839	0.05760031	0.10151947	205942	1.7486728	2028596	2470	0.0012175909	0.10185779	0.031394787	0.84375125	0.6801115	0.45648518	926024	3.9546645	2028596	11796	0.005814859	0.44490087	0.032828093	1.0622656	0.8959656	0.54247963	1100472	2.3646326	2028596	14834	0.007312447	0.43042418	0.0033778062	0.11676657	0.0023274089	0.052650206	106806	1.768027	2028596	1720	0.00084787706
MAG352	0.001129953	0.11387603	0.019909976	0.067700595	78544	0.32139987	1160167	915	0.0007886796	0.015966693	0.0041015893	0.10638494	0.026160032	0.07331444	85057	0.18308482	1160167	874	0.00075333985	0.06302078	0.008162418	0.21936923	0.10125822	0.14069268	163227	0.6072424	1160167	1755	0.0015127133	0.115739256	0.004641297	0.15018508	0.064724565	0.10781465	125083	0.23680373	1160167	1199	0.0010334719	0.060832076	0.042557817	1.4711711	1.3146186	0.6585647	764045	2.441	1160167	11771	0.010145953
MAG353	0.021626534	2.1795099	1.9768223	0.7029776	1597551	4.861964	2272549	34090	0.015000776	0.30368838	0.0038505706	0.09987415	0.025210328	0.07216346	163995	0.15925166	2272549	1569	0.00069041416	0.05775672	0.00078716094	0.021155361	0	0.01708918	38836	0.02900394	2272549	344	0.00015137187	0.011581619	0.0016794334	0.054343827	0	0.040323004	91636	0.08817326	2272549	887	0.00039031063	0.02297441	0.012024637	0.41567683	0.29812112	0.2608661	592831	0.6945682	2272549	6548	0.002881346
MAG354	0.00040213557	0.040526994	0	0.01881345	39990	0.190489	2125607	631	0.0002968564	0.0060098106	0.013837679	0.3589147	0.25289384	0.24005237	510257	0.56116754	2125607	5340	0.0025122236	0.21016054	0.053644735	1.4417301	1.297988	0.6661819	1416041	2.2509441	2125607	21368	0.010052658	0.7691393	0.0059748217	0.19333585	0.093561426	0.13412075	285088	0.3343018	2125607	2892	0.0013605525	0.08008465	0.007871851	0.27212018	0.16463631	0.1815345	385871	0.45397022	2125607	4054	0.0019072199
MAG355	0.0016044185	0.1616924	0.05422864	0.098430395	167468	2.8286471	1701385	1932	0.0011355454	0.022988938	0.3057041	7.929197	7.840788	0.9581247	1630139	16.710766	1701385	93107	0.05472424	4.5779657	0.038706068	1.0402458	0.88482744	0.52641463	895634	1.7954736	1701385	12210	0.0071765063	0.5490819	0.00046629805	0.015088673	0	0.011125054	18928	0.025861798	1701385	185	0.000108734945	0.006400341	0.06326085	2.1868494	2.0213993	0.7604816	1293872	4.0023746	1701385	25752	0.015135904
[truncated: 191 more columns]

## Sheet: gtdbtk.bac120.summary
user_genome	classification	fastani_reference	fastani_reference_radius	fastani_taxonomy	fastani_ani	fastani_af	closest_placement_reference	closest_placement_taxonomy	closest_placement_ani	closest_placement_af	pplacer_taxonomy	classification_method	note	other_related_references(genome_id,species_name,radius,ANI,AF)	aa_percent	translation_table	red_value	warnings
MAG143	d__Bacteria;p__Firmicutes_A;c__Clostridia;o__Oscillospirales;f__Acutalibacteraceae;g__Ruminococcus_E;s__Ruminococcus_E bromii_B	GCF_002834235.1	95.0	d__Bacteria;p__Firmicutes_A;c__Clostridia;o__Oscillospirales;f__Acutalibacteraceae;g__Ruminococcus_E;s__Ruminococcus_E bromii_B	97.77	0.93	GCF_002834235.1	d__Bacteria;p__Firmicutes_A;c__Clostridia;o__Oscillospirales;f__Acutalibacteraceae;g__Ruminococcus_E;s__Ruminococcus_E bromii_B	97.77	0.93	d__Bacteria;p__Firmicutes_A;c__Clostridia;o__Oscillospirales;f__Acutalibacteraceae;g__Ruminococcus_E;s__	ANI/Placement	topological placement and ANI have congruent species assignments	GCF_002834225.1, s__Ruminococcus_E bromii, 95.0, 94.7, 0.9; GCA_003521625.1, s__Ruminococcus_E sp003521625, 95.0, 79.75, 0.46; GCA_003526955.1, s__Ruminococcus_E sp003526955, 95.0, 79.71, 0.41; GCA_002491825.1, s__Ruminococcus_E sp002491825, 95.0, 79.68, 0.35; GCA_002493005.1, s__Ruminococcus_E sp002493005, 95.0, 79.29, 0.41; GCF_900101355.1, s__Ruminococcus_E bromii_A, 95.0, 78.85, 0.36; GCA_002…	80.42	11	N/A	N/A
MAG293	d__Bacteria;p__Firmicutes_A;c__Clostridia;o__Oscillospirales;f__Acutalibacteraceae;g__Ruminococcus_E;s__Ruminococcus_E sp003521625	GCA_003521625.1	95.0	d__Bacteria;p__Firmicutes_A;c__Clostridia;o__Oscillospirales;f__Acutalibacteraceae;g__Ruminococcus_E;s__Ruminococcus_E sp003521625	97.25	0.74	GCA_003521625.1	d__Bacteria;p__Firmicutes_A;c__Clostridia;o__Oscillospirales;f__Acutalibacteraceae;g__Ruminococcus_E;s__Ruminococcus_E sp003521625	97.25	0.74	d__Bacteria;p__Firmicutes_A;c__Clostridia;o__Oscillospirales;f__Acutalibacteraceae;g__Ruminococcus_E;s__	ANI/Placement	topological placement and ANI have congruent species assignments	GCA_002491825.1, s__Ruminococcus_E sp002491825, 95.0, 93.01, 0.63; GCF_002834235.1, s__Ruminococcus_E bromii_B, 95.0, 79.23, 0.41; GCF_002834225.1, s__Ruminococcus_E bromii, 95.0, 79.17, 0.41; GCA_002493005.1, s__Ruminococcus_E sp002493005, 95.0, 79.05, 0.33; GCF_900101355.1, s__Ruminococcus_E bromii_A, 95.0, 78.95, 0.32; GCA_002493635.1, s__Ruminococcus_E sp002493635, 95.0, 78.89, 0.33; GCA_0035…	69.01	11	N/A	N/A
MAG074	d__Bacteria;p__Firmicutes_A;c__Clostridia;o__Oscillospirales;f__Acutalibacteraceae;g__Ruminococcus_E;s__Ruminococcus_E sp900314705	GCA_900314705.1	95.0	d__Bacteria;p__Firmicutes_A;c__Clostridia;o__Oscillospirales;f__Acutalibacteraceae;g__Ruminococcus_E;s__Ruminococcus_E sp900314705	96.0	0.78	GCA_900314705.1	d__Bacteria;p__Firmicutes_A;c__Clostridia;o__Oscillospirales;f__Acutalibacteraceae;g__Ruminococcus_E;s__Ruminococcus_E sp900314705	96.0	0.78	d__Bacteria;p__Firmicutes_A;c__Clostridia;o__Oscillospirales;f__Acutalibacteraceae;g__Ruminococcus_E;s__	ANI/Placement	topological placement and ANI have congruent species assignments	N/A	74.66	11	N/A	N/A
MAG253	d__Bacteria;p__Firmicutes_A;c__Clostridia;o__Oscillospirales;f__Acutalibacteraceae;g__UBA1417;s__UBA1417 sp003531055	GCA_003531055.1	95.0	d__Bacteria;p__Firmicutes_A;c__Clostridia;o__Oscillospirales;f__Acutalibacteraceae;g__UBA1417;s__UBA1417 sp003531055	97.64	0.84	GCA_003531055.1	d__Bacteria;p__Firmicutes_A;c__Clostridia;o__Oscillospirales;f__Acutalibacteraceae;g__UBA1417;s__UBA1417 sp003531055	97.64	0.84	d__Bacteria;p__Firmicutes_A;c__Clostridia;o__Oscillospirales;f__Acutalibacteraceae;g__UBA1417;s__	ANI/Placement	topological placement and ANI have congruent species assignments	GCA_002305575.1, s__UBA1417 sp002305575, 95.0, 78.84, 0.47	81.81	11	N/A	N/A
MAG309	d__Bacteria;p__Firmicutes_A;c__Clostridia;o__Oscillospirales;f__Acutalibacteraceae;g__CAG-177;s__CAG-177 sp003514385	GCA_003514385.1	95.0	d__Bacteria;p__Firmicutes_A;c__Clostridia;o__Oscillospirales;f__Acutalibacteraceae;g__CAG-177;s__CAG-177 sp003514385	96.63	0.96	GCA_003514385.1	d__Bacteria;p__Firmicutes_A;c__Clostridia;o__Oscillospirales;f__Acutalibacteraceae;g__CAG-177;s__CAG-177 sp003514385	96.63	0.96	d__Bacteria;p__Firmicutes_A;c__Clostridia;o__Oscillospirales;f__Acutalibacteraceae;g__CAG-177;s__	ANI/Placement	topological placement and ANI have congruent species assignments	GCA_002451755.1, s__CAG-177 sp002451755, 95.0, 95.4, 0.8; GCA_002438685.1, s__CAG-177 sp002438685, 95.0, 94.69, 0.84; GCA_003538135.1, s__CAG-177 sp003538135, 95.0, 88.72, 0.93; GCA_000431775.1, s__CAG-177 sp000431775, 95.0, 79.86, 0.25	81.27	11	N/A	N/A
MAG323	d__Bacteria;p__Firmicutes_A;c__Clostridia;o__Oscillospirales;f__Acutalibacteraceae;g__CAG-488;s__CAG-488 sp000434055	GCA_000434055.1	95.0	d__Bacteria;p__Firmicutes_A;c__Clostridia;o__Oscillospirales;f__Acutalibacteraceae;g__CAG-488;s__CAG-488 sp000434055	97.96	0.92	GCA_000434055.1	d__Bacteria;p__Firmicutes_A;c__Clostridia;o__Oscillospirales;f__Acutalibacteraceae;g__CAG-488;s__CAG-488 sp000434055	97.96	0.92	d__Bacteria;p__Firmicutes_A;c__Clostridia;o__Oscillospirales;f__Acutalibacteraceae;g__CAG-488;s__	ANI/Placement	topological placement and ANI have congruent species assignments	GCA_000434915.1, s__CAG-488 sp000434915, 95.0, 88.14, 0.87; GCA_003486665.1, s__CAG-488 sp003486665, 95.0, 83.53, 0.67; GCA_002449395.1, s__CAG-488 sp002449395, 95.0, 83.12, 0.75	79.17	11	N/A	N/A
MAG068	d__Bacteria;p__Firmicutes_A;c__Clostridia;o__Oscillospirales;f__Acutalibacteraceae;g__Eubacterium_R;s__Eubacterium_R coprostanoligenes	GCF_900167205.1	95.0	d__Bacteria;p__Firmicutes_A;c__Clostridia;o__Oscillospirales;f__Acutalibacteraceae;g__Eubacterium_R;s__Eubacterium_R coprostanoligenes	98.08	0.9	GCF_900167205.1	d__Bacteria;p__Firmicutes_A;c__Clostridia;o__Oscillospirales;f__Acutalibacteraceae;g__Eubacterium_R;s__Eubacterium_R coprostanoligenes	98.08	0.9	d__Bacteria;p__Firmicutes_A;c__Clostridia;o__Oscillospirales;f__Acutalibacteraceae;g__Eubacterium_R;s__	ANI/Placement	topological placement and ANI have congruent species assignments	GCA_003526845.1, s__Eubacterium_R sp003526845, 95.0, 78.25, 0.33; GCA_000434995.1, s__Eubacterium_R sp000434995, 95.0, 77.56, 0.25; GCA_000436835.1, s__Eubacterium_R sp000436835, 95.0, 77.52, 0.3; GCA_002493325.1, s__Eubacterium_R sp002493325, 95.0, 77.12, 0.22	85.24	11	N/A	N/A
MAG339	d__Bacteria;p__Firmicutes_A;c__Clostridia;o__Oscillospirales;f__Ruminococcaceae;g__Negativibacillus;s__Negativibacillus massiliensis	GCF_900148495.1	95.0	d__Bacteria;p__Firmicutes_A;c__Clostridia;o__Oscillospirales;f__Ruminococcaceae;g__Negativibacillus;s__Negativibacillus massiliensis	97.27	0.92	GCF_900148495.1	d__Bacteria;p__Firmicutes_A;c__Clostridia;o__Oscillospirales;f__Ruminococcaceae;g__Negativibacillus;s__Negativibacillus massiliensis	97.27	0.92	d__Bacteria;p__Firmicutes_A;c__Clostridia;o__Oscillospirales;f__Ruminococcaceae;g__Negativibacillus;s__	ANI/Placement	topological placement and ANI have congruent species assignments	GCA_000435195.1, s__Negativibacillus sp000435195, 95.0, 79.61, 0.42	89.19	11	N/A	N/A
MAG277	d__Bacteria;p__Firmicutes_A;c__Clostridia;o__Oscillospirales;f__Ruminococcaceae;g__UBA3818;s__UBA3818 sp002369315	GCA_002369315.1	95.0	d__Bacteria;p__Firmicutes_A;c__Clostridia;o__Oscillospirales;f__Ruminococcaceae;g__UBA3818;s__UBA3818 sp002369315	99.12	0.93	GCA_002369315.1	d__Bacteria;p__Firmicutes_A;c__Clostridia;o__Oscillospirales;f__Ruminococcaceae;g__UBA3818;s__UBA3818 sp002369315	99.12	0.93	d__Bacteria;p__Firmicutes_A;c__Clostridia;o__Oscillospirales;f__Ruminococcaceae;g__;s__	ANI/Placement	topological placement and ANI have congruent species assignments	N/A	87.16	11	N/A	N/A
MAG243	d__Bacteria;p__Firmicutes_A;c__Clostridia;o__Oscillospirales;f__Ruminococcaceae;g__Faecalibacterium;s__Faecalibacterium sp003449675	GCA_003449675.1	95.0	d__Bacteria;p__Firmicutes_A;c__Clostridia;o__Oscillospirales;f__Ruminococcaceae;g__Faecalibacterium;s__Faecalibacterium sp003449675	95.49	0.7	N/A	N/A	N/A	N/A	d__Bacteria;p__Firmicutes_A;c__Clostridia;o__Oscillospirales;f__Ruminococcaceae;g__Faecalibacterium;s__	ANI/Placement	topological placement and ANI have incongruent species assignments	GCF_002550015.1, s__Faecalibacterium prausnitzii_A, 95.0, 94.94, 0.97; GCA_003312465.1, s__Faecalibacterium prausnitzii_K, 95.0, 94.89, 0.96; GCA_003287405.1, s__Faecalibacterium prausnitzii_J, 95.0, 94.5, 0.94; GCF_002549775.1, s__Faecalibacterium prausnitzii_F, 95.0, 85.78, 0.84; GCF_002549755.1, s__Faecalibacterium prausnitzii_D, 95.0, 85.46, 0.87; GCF_000162015.1, s__Faecalibacterium prausnit…	67.36	11	N/A	N/A
MAG125	d__Bacteria;p__Firmicutes_A;c__Clostridia;o__Oscillospirales;f__Ruminococcaceae;g__Gemmiger;s__Gemmiger sp003476825	GCA_003476825.1	95.0	d__Bacteria;p__Firmicutes_A;c__Clostridia;o__Oscillospirales;f__Ruminococcaceae;g__Gemmiger;s__Gemmiger sp003476825	98.58	0.89	GCA_003476825.1	d__Bacteria;p__Firmicutes_A;c__Clostridia;o__Oscillospirales;f__Ruminococcaceae;g__Gemmiger;s__Gemmiger sp003476825	98.58	0.89	d__Bacteria;p__Firmicutes_A;c__Clostridia;o__Oscillospirales;f__Ruminococcaceae;g__Gemmiger;s__	ANI/Placement	topological placement and ANI have congruent species assignments	GCF_900167555.1, s__Gemmiger formicilis, 95.0, 79.36, 0.52; GCA_002306375.1, s__Gemmiger sp002306375, 95.0, 78.61, 0.44; GCF_000157955.1, s__Gemmiger variabile, 95.0, 78.4, 0.45	69.54	11	N/A	N/A
MAG340	d__Bacteria;p__Firmicutes_A;c__Clostridia;o__Oscillospirales;f__Oscillospiraceae;g__CAG-83;s__CAG-83 sp000431575	GCA_000431575.1	95.0	d__Bacteria;p__Firmicutes_A;c__Clostridia;o__Oscillospirales;f__Oscillospiraceae;g__CAG-83;s__CAG-83 sp000431575	98.15	0.87	GCA_000431575.1	d__Bacteria;p__Firmicutes_A;c__Clostridia;o__Oscillospirales;f__Oscillospiraceae;g__CAG-83;s__CAG-83 sp000431575	98.15	0.87	d__Bacteria;p__Firmicutes_A;c__Clostridia;o__Oscillospirales;f__Oscillospiraceae;g__CAG-83;s__	ANI/Placement	topological placement and ANI have congruent species assignments	GCA_001916855.1, s__CAG-83 sp001916855, 95.0, 82.23, 0.57; GCA_000435975.1, s__CAG-83 sp000435975, 95.0, 82.0, 0.59; GCA_003487665.1, s__CAG-83 sp003487665, 95.0, 80.78, 0.56; GCA_900317425.1, s__CAG-83 sp900317425, 95.0, 80.7, 0.5; GCA_000435555.1, s__CAG-83 sp000435555, 95.0, 80.11, 0.46; GCA_002438575.1, s__CAG-83 sp002438575, 95.0, 79.95, 0.45; GCA_002392625.1, s__CAG-83 sp002392625, 95.0, 79…	80.52	11	N/A	N/A
MAG090	d__Bacteria;p__Firmicutes_A;c__Clostridia;o__Oscillospirales;f__Oscillospiraceae;g__ER4;s__ER4 sp000765235	GCF_000765235.1	95.0	d__Bacteria;p__Firmicutes_A;c__Clostridia;o__Oscillospirales;f__Oscillospiraceae;g__ER4;s__ER4 sp000765235	98.85	0.96	GCF_000765235.1	d__Bacteria;p__Firmicutes_A;c__Clostridia;o__Oscillospirales;f__Oscillospiraceae;g__ER4;s__ER4 sp000765235	98.85	0.96	d__Bacteria;p__Firmicutes_A;c__Clostridia;o__Oscillospirales;f__Oscillospiraceae;g__ER4;s__	ANI/Placement	topological placement and ANI have congruent species assignments	GCA_003522105.1, s__ER4 sp003522105, 95.0, 88.17, 0.76; GCA_002405995.1, s__ER4 sp002405995, 95.0, 85.62, 0.69; GCA_900317525.1, s__ER4 sp900317525, 95.0, 81.19, 0.57; GCA_002437735.1, s__ER4 sp002437735, 95.0, 81.03, 0.45	65.32	11	N/A	N/A
MAG268	d__Bacteria;p__Firmicutes_A;c__Clostridia;o__Oscillospirales;f__Oscillospiraceae;g__ER4;s__ER4 sp900317525	GCA_900317525.1	95.0	d__Bacteria;p__Firmicutes_A;c__Clostridia;o__Oscillospirales;f__Oscillospiraceae;g__ER4;s__ER4 sp900317525	97.71	0.86	GCA_900317525.1	d__Bacteria;p__Firmicutes_A;c__Clostridia;o__Oscillospirales;f__Oscillospiraceae;g__ER4;s__ER4 sp900317525	97.71	0.86	d__Bacteria;p__Firmicutes_A;c__Clostridia;o__Oscillospirales;f__Oscillospiraceae;g__ER4;s__	ANI/Placement	topological placement and ANI have congruent species assignments	GCA_002437735.1, s__ER4 sp002437735, 95.0, 94.89, 0.71; GCA_002405995.1, s__ER4 sp002405995, 95.0, 82.03, 0.59; GCF_000765235.1, s__ER4 sp000765235, 95.0, 81.56, 0.68; GCA_003522105.1, s__ER4 sp003522105, 95.0, 80.94, 0.55	78.31	11	N/A	N/A
MAG164	d__Bacteria;p__Firmicutes_A;c__Clostridia;o__Oscillospirales;f__Oscillospiraceae;g__CAG-170;s__CAG-170 sp002404795	GCA_002404795.1	95.0	d__Bacteria;p__Firmicutes_A;c__Clostridia;o__Oscillospirales;f__Oscillospiraceae;g__CAG-170;s__CAG-170 sp002404795	95.78	0.8	GCA_002404795.1	d__Bacteria;p__Firmicutes_A;c__Clostridia;o__Oscillospirales;f__Oscillospiraceae;g__CAG-170;s__CAG-170 sp002404795	95.78	0.8	d__Bacteria;p__Firmicutes_A;c__Clostridia;o__Oscillospirales;f__Oscillospiraceae;g__CAG-170;s__	ANI/Placement	topological placement and ANI have congruent species assignments	GCA_000432135.1, s__CAG-170 sp000432135, 95.0, 85.02, 0.74; GCA_002437575.1, s__CAG-170 sp002437575, 95.0, 80.18, 0.4; GCA_002298695.1, s__CAG-170 sp002298695, 95.0, 79.99, 0.38; GCA_000436735.1, s__CAG-170 sp000436735, 95.0, 79.85, 0.44; GCA_003516765.1, s__CAG-170 sp003516765, 95.0, 78.61, 0.32	63.1	11	N/A	N/A
MAG058	d__Bacteria;p__Firmicutes_A;c__Clostridia;o__Oscillospirales;f__Oscillospiraceae;g__CAG-170;s__CAG-170 sp000436735	GCA_000436735.1	95.0	d__Bacteria;p__Firmicutes_A;c__Clostridia;o__Oscillospirales;f__Oscillospiraceae;g__CAG-170;s__CAG-170 sp000436735	98.0	0.8	GCA_000436735.1	d__Bacteria;p__Firmicutes_A;c__Clostridia;o__Oscillospirales;f__Oscillospiraceae;g__CAG-170;s__CAG-170 sp000436735	98.0	0.8	d__Bacteria;p__Firmicutes_A;c__Clostridia;o__Oscillospirales;f__Oscillospiraceae;g__CAG-170;s__	ANI/Placement	topological placement and ANI have congruent species assignments	GCA_000432135.1, s__CAG-170 sp000432135, 95.0, 81.02, 0.44; GCA_002404795.1, s__CAG-170 sp002404795, 95.0, 79.87, 0.39; GCA_002298695.1, s__CAG-170 sp002298695, 95.0, 79.75, 0.29; GCA_002437575.1, s__CAG-170 sp002437575, 95.0, 79.32, 0.35; GCA_003516765.1, s__CAG-170 sp003516765, 95.0, 79.09, 0.31	83.27	11	N/A	N/A
MAG126	d__Bacteria;p__Firmicutes_A;c__Clostridia;o__Oscillospirales;f__Oscillospiraceae;g__F23-B02;s__F23-B02 sp002472405	GCA_002472405.1	95.0	d__Bacteria;p__Firmicutes_A;c__Clostridia;o__Oscillospirales;f__Oscillospiraceae;g__F23-B02;s__F23-B02 sp002472405	97.98	0.92	GCA_002472405.1	d__Bacteria;p__Firmicutes_A;c__Clostridia;o__Oscillospirales;f__Oscillospiraceae;g__F23-B02;s__F23-B02 sp002472405	97.98	0.92	d__Bacteria;p__Firmicutes_A;c__Clostridia;o__Oscillospirales;f__Oscillospiraceae;g__F23-B02;s__	ANI/Placement	topological placement and ANI have congruent species assignments	GCA_001916715.1, s__F23-B02 sp001916715, 95.0, 94.83, 0.9; GCA_000431075.1, s__F23-B02 sp000431075, 95.0, 79.66, 0.45; GCA_003533405.1, s__F23-B02 sp003533405, 95.0, 78.91, 0.42; GCA_002314685.1, s__F23-B02 sp002314685, 95.0, 77.88, 0.29	68.99	11	N/A	N/A
MAG044	d__Bacteria;p__Firmicutes_A;c__Clostridia;o__Oscillospirales;f__Oscillospiraceae;g__CAG-103;s__CAG-103 sp900317855	GCA_900317855.1	95.0	d__Bacteria;p__Firmicutes_A;c__Clostridia;o__Oscillospirales;f__Oscillospiraceae;g__CAG-103;s__CAG-103 sp900317855	98.2	0.93	GCA_900317855.1	d__Bacteria;p__Firmicutes_A;c__Clostridia;o__Oscillospirales;f__Oscillospiraceae;g__CAG-103;s__CAG-103 sp900317855	98.2	0.93	d__Bacteria;p__Firmicutes_A;c__Clostridia;o__Oscillospirales;f__Oscillospiraceae;g__CAG-103;s__	ANI/Placement	topological placement and ANI have congruent species assignments	GCA_000432375.1, s__CAG-103 sp000432375, 95.0, 94.44, 0.81; GCA_900316745.1, s__CAG-103 sp900316745, 95.0, 80.31, 0.43; GCA_900317905.1, s__CAG-103 sp900317905, 95.0, 78.96, 0.32	96.83	11	N/A	N/A
MAG182	d__Bacteria;p__Firmicutes_A;c__Clostridia;o__Oscillospirales;f__Oscillospiraceae;g__CAG-103;s__CAG-103 sp900317855	GCA_900317855.1	95.0	d__Bacteria;p__Firmicutes_A;c__Clostridia;o__Oscillospirales;f__Oscillospiraceae;g__CAG-103;s__CAG-103 sp900317855	96.39	0.91	GCA_900317855.1	d__Bacteria;p__Firmicutes_A;c__Clostridia;o__Oscillospirales;f__Oscillospiraceae;g__CAG-103;s__CAG-103 sp900317855	96.39	0.91	d__Bacteria;p__Firmicutes_A;c__Clostridia;o__Oscillospirales;f__Oscillospiraceae;g__CAG-103;s__	ANI/Placement	topological placement and ANI have congruent species assignments	GCA_000432375.1, s__CAG-103 sp000432375, 95.0, 94.59, 0.86; GCA_900316745.1, s__CAG-103 sp900316745, 95.0, 80.12, 0.47; GCA_900317905.1, s__CAG-103 sp900317905, 95.0, 78.9, 0.33	80.08	11	N/A	N/A
MAG354	d__Bacteria;p__Firmicutes_A;c__Clostridia;o__Oscillospirales;f__CAG-272;g__CAG-448;s__CAG-448 sp003150135	GCA_003150135.1	95.0	d__Bacteria;p__Firmicutes_A;c__Clostridia;o__Oscillospirales;f__CAG-272;g__CAG-448;s__CAG-448 sp003150135	98.31	0.84	GCA_003150135.1	d__Bacteria;p__Firmicutes_A;c__Clostridia;o__Oscillospirales;f__CAG-272;g__CAG-448;s__CAG-448 sp003150135	98.31	0.84	d__Bacteria;p__Firmicutes_A;c__Clostridia;o__Oscillospirales;f__CAG-272;g__CAG-448;s__	ANI/Placement	topological placement and ANI have congruent species assignments	N/A	83.39	11	N/A	N/A
MAG273	d__Bacteria;p__Firmicutes_A;c__Clostridia;o__Oscillospirales;f__CAG-272;g__CAG-841;s__CAG-841 sp000437375	GCA_000437375.1	95.0	d__Bacteria;p__Firmicutes_A;c__Clostridia;o__Oscillospirales;f__CAG-272;g__CAG-841;s__CAG-841 sp000437375	99.16	0.97	GCA_000437375.1	d__Bacteria;p__Firmicutes_A;c__Clostridia;o__Oscillospirales;f__CAG-272;g__CAG-841;s__CAG-841 sp000437375	99.16	0.97	d__Bacteria;p__Firmicutes_A;c__Clostridia;o__Oscillospirales;f__CAG-272;g__CAG-841;s__	ANI/Placement	topological placement and ANI have congruent species assignments	GCA_002405565.1, s__CAG-841 sp002405565, 95.0, 81.13, 0.63; GCA_002479075.1, s__CAG-841 sp002479075, 95.0, 80.56, 0.65	81.29	11	N/A	N/A
MAG109	d__Bacteria;p__Firmicutes_A;c__Clostridia;o__Oscillospirales;f__CAG-382;g__UBA1206;s__UBA1206 sp000433115	GCA_000433115.1	95.0	d__Bacteria;p__Firmicutes_A;c__Clostridia;o__Oscillospirales;f__CAG-382;g__UBA1206;s__UBA1206 sp000433115	98.58	0.93	GCA_000433115.1	d__Bacteria;p__Firmicutes_A;c__Clostridia;o__Oscillospirales;f__CAG-382;g__UBA1206;s__UBA1206 sp000433115	98.58	0.93	d__Bacteria;p__Firmicutes_A;c__Clostridia;o__Oscillospirales;f__CAG-382;g__UBA1206;s__	ANI/Placement	topological placement and ANI have congruent species assignments	N/A	84.68	11	N/A	N/A
MAG247	d__Bacteria;p__Firmicutes_A;c__Clostridia;o__Christensenellales;f__CAG-138;g__Phil1;s__Phil1 sp001940855	GCA_001940855.1	95.0	d__Bacteria;p__Firmicutes_A;c__Clostridia;o__Christensenellales;f__CAG-138;g__Phil1;s__Phil1 sp001940855	97.23	0.94	GCA_001940855.1	d__Bacteria;p__Firmicutes_A;c__Clostridia;o__Christensenellales;f__CAG-138;g__Phil1;s__Phil1 sp001940855	97.23	0.94	d__Bacteria;p__Firmicutes_A;c__Clostridia;o__Christensenellales;f__CAG-138;g__;s__	ANI/Placement	topological placement and ANI have congruent species assignments	N/A	86.98	11	N/A	N/A
MAG114	d__Bacteria;p__Firmicutes_A;c__Clostridia;o__Christensenellales;f__CAG-138;g__PeH17;s__PeH17 sp000435055	GCA_000435055.1	95.0	d__Bacteria;p__Firmicutes_A;c__Clostridia;o__Christensenellales;f__CAG-138;g__PeH17;s__PeH17 sp000435055	98.96	0.96	GCA_000435055.1	d__Bacteria;p__Firmicutes_A;c__Clostridia;o__Christensenellales;f__CAG-138;g__PeH17;s__PeH17 sp000435055	98.96	0.96	d__Bacteria;p__Firmicutes_A;c__Clostridia;o__Christensenellales;f__CAG-138;g__PeH17;s__	ANI/Placement	topological placement and ANI have congruent species assignments	N/A	94.23	11	N/A	N/A
MAG161	d__Bacteria;p__Firmicutes_A;c__Clostridia;o__4C28d-15;f__CAG-917;g__CAG-349;s__CAG-349 sp003539515	GCA_003539515.1	95.0	d__Bacteria;p__Firmicutes_A;c__Clostridia;o__4C28d-15;f__CAG-917;g__CAG-349;s__CAG-349 sp003539515	98.35	0.99	GCA_003539515.1	d__Bacteria;p__Firmicutes_A;c__Clostridia;o__4C28d-15;f__CAG-917;g__CAG-349;s__CAG-349 sp003539515	98.35	0.99	d__Bacteria;p__Firmicutes_A;c__Clostridia;o__4C28d-15;f__CAG-917;g__CAG-349;s__	ANI/Placement	topological placement and ANI have congruent species assignments	GCA_001940895.1, s__CAG-349 sp001940895, 95.0, 78.83, 0.42	94.15	11	N/A	N/A
MAG059	d__Bacteria;p__Firmicutes_A;c__Clostridia;o__4C28d-15;f__CAG-917;g__CAG-1138;s__CAG-1138 sp000434675	GCA_000434675.1	95.0	d__Bacteria;p__Firmicutes_A;c__Clostridia;o__4C28d-15;f__CAG-917;g__CAG-1138;s__CAG-1138 sp000434675	98.8	0.99	GCA_000434675.1	d__Bacteria;p__Firmicutes_A;c__Clostridia;o__4C28d-15;f__CAG-917;g__CAG-1138;s__CAG-1138 sp000434675	98.8	0.99	d__Bacteria;p__Firmicutes_A;c__Clostridia;o__4C28d-15;f__CAG-917;g__;s__	ANI/Placement	topological placement and ANI have congruent species assignments	N/A	83.47	11	N/A	N/A
MAG178	d__Bacteria;p__Firmicutes_A;c__Clostridia;o__TANB77;f__CAG-508;g__CAG-245;s__CAG-245 sp000435175	GCA_000435175.1	95.0	d__Bacteria;p__Firmicutes_A;c__Clostridia;o__TANB77;f__CAG-508;g__CAG-245;s__CAG-245 sp000435175	97.06	0.74	GCA_000435175.1	d__Bacteria;p__Firmicutes_A;c__Clostridia;o__TANB77;f__CAG-508;g__CAG-245;s__CAG-245 sp000435175	97.06	0.74	d__Bacteria;p__Firmicutes_A;c__Clostridia;o__TANB77;f__CAG-508;g__CAG-245;s__	ANI/Placement	topological placement and ANI have congruent species assignments	GCA_000434195.1, s__CAG-245 sp000434195, 95.0, 78.68, 0.4	73.25	11	N/A	N/A
MAG069	d__Bacteria;p__Firmicutes_A;c__Clostridia;o__Lachnospirales;f__Lachnospiraceae;g__CAG-510;s__CAG-510 sp000434615	GCA_000434615.1	95.0	d__Bacteria;p__Firmicutes_A;c__Clostridia;o__Lachnospirales;f__Lachnospiraceae;g__CAG-510;s__CAG-510 sp000434615	98.29	0.96	GCA_000434615.1	d__Bacteria;p__Firmicutes_A;c__Clostridia;o__Lachnospirales;f__Lachnospiraceae;g__CAG-510;s__CAG-510 sp000434615	98.29	0.96	d__Bacteria;p__Firmicutes_A;c__Clostridia;o__Lachnospirales;f__Lachnospiraceae;g__CAG-510;s__	ANI/Placement	topological placement and ANI have congruent species assignments	GCA_002432425.1, s__CAG-510 sp002432425, 95.0, 93.35, 0.93	63.45	11	N/A	N/A
MAG167	d__Bacteria;p__Firmicutes_A;c__Clostridia;o__Lachnospirales;f__Lachnospiraceae;g__UBA2882;s__UBA2882 sp900317505	GCA_900317505.1	95.0	d__Bacteria;p__Firmicutes_A;c__Clostridia;o__Lachnospirales;f__Lachnospiraceae;g__UBA2882;s__UBA2882 sp900317505	99.12	0.89	GCA_900317505.1	d__Bacteria;p__Firmicutes_A;c__Clostridia;o__Lachnospirales;f__Lachnospiraceae;g__UBA2882;s__UBA2882 sp900317505	99.12	0.89	d__Bacteria;p__Firmicutes_A;c__Clostridia;o__Lachnospirales;f__Lachnospiraceae;g__UBA2882;s__	ANI/Placement	topological placement and ANI have congruent species assignments	N/A	87.56	11	N/A	N/A
MAG041	d__Bacteria;p__Firmicutes_A;c__Clostridia;o__Lachnospirales;f__Lachnospiraceae;g__Agathobacter;s__Agathobacter faecis	GCF_001405615.1	95.0	d__Bacteria;p__Firmicutes_A;c__Clostridia;o__Lachnospirales;f__Lachnospiraceae;g__Agathobacter;s__Agathobacter faecis	97.61	0.87	GCF_001405615.1	d__Bacteria;p__Firmicutes_A;c__Clostridia;o__Lachnospirales;f__Lachnospiraceae;g__Agathobacter;s__Agathobacter faecis	97.61	0.87	d__Bacteria;p__Firmicutes_A;c__Clostridia;o__Lachnospirales;f__Lachnospiraceae;g__Agathobacter;s__	ANI/Placement	topological placement and ANI have congruent species assignments	GCA_002474415.1, s__Agathobacter sp002474415, 95.0, 91.7, 0.72; GCA_000434275.1, s__Agathobacter sp000434275, 95.0, 79.06, 0.37; GCA_900316805.1, s__Agathobacter sp900316805, 95.0, 77.85, 0.27	74.44	11	N/A	N/A
MAG179	d__Bacteria;p__Firmicutes_A;c__Clostridia;o__Lachnospirales;f__Lachnospiraceae;g__Agathobacter;s__Agathobacter sp900317585	GCA_900317585.1	95.0	d__Bacteria;p__Firmicutes_A;c__Clostridia;o__Lachnospirales;f__Lachnospiraceae;g__Agathobacter;s__Agathobacter sp900317585	98.54	0.8	GCA_900317585.1	d__Bacteria;p__Firmicutes_A;c__Clostridia;o__Lachnospirales;f__Lachnospiraceae;g__Agathobacter;s__Agathobacter sp900317585	98.54	0.8	d__Bacteria;p__Firmicutes_A;c__Clostridia;o__Lachnospirales;f__Lachnospiraceae;g__Agathobacter;s__	ANI/Placement	topological placement and ANI have congruent species assignments	GCF_000020605.1, s__Agathobacter rectale, 95.0, 94.5, 0.79	83.23	11	N/A	N/A
MAG303	d__Bacteria;p__Firmicutes_A;c__Clostridia;o__Lachnospirales;f__Lachnospiraceae;g__Blautia_A;s__Blautia_A obeum	GCF_000153905.1	95.0	d__Bacteria;p__Firmicutes_A;c__Clostridia;o__Lachnospirales;f__Lachnospiraceae;g__Blautia_A;s__Blautia_A obeum	97.97	0.88	GCF_000153905.1	d__Bacteria;p__Firmicutes_A;c__Clostridia;o__Lachnospirales;f__Lachnospiraceae;g__Blautia_A;s__Blautia_A obeum	97.97	0.88	d__Bacteria;p__Firmicutes_A;c__Clostridia;o__Lachnospirales;f__Lachnospiraceae;g__Blautia_A;s__	ANI/Placement	topological placement and ANI have congruent species assignments	GCA_900066355.1, s__Blautia_A sp900066355, 95.0, 83.39, 0.74; GCF_900120195.1, s__Blautia_A sp900120195, 95.0, 83.34, 0.75; GCA_000210015.1, s__Blautia_A obeum_B, 95.0, 83.1, 0.74; GCA_000436615.1, s__Blautia_A sp000436615, 95.0, 81.78, 0.62; GCF_001487165.1, s__Blautia_A massiliensis, 95.0, 79.17, 0.34; GCF_000484655.1, s__Blautia_A wexlerae, 95.0, 79.12, 0.38; GCA_000285855.2, s__Blautia_A sp00…	74.6	11	N/A	N/A
MAG139	d__Bacteria;p__Firmicutes_A;c__Clostridia;o__Lachnospirales;f__Lachnospiraceae;g__Fusicatenibacter;s__Fusicatenibacter saccharivorans	GCF_001405555.1	95.0	d__Bacteria;p__Firmicutes_A;c__Clostridia;o__Lachnospirales;f__Lachnospiraceae;g__Fusicatenibacter;s__Fusicatenibacter saccharivorans	97.38	0.9	GCF_001405555.1	d__Bacteria;p__Firmicutes_A;c__Clostridia;o__Lachnospirales;f__Lachnospiraceae;g__Fusicatenibacter;s__Fusicatenibacter saccharivorans	97.38	0.9	d__Bacteria;p__Firmicutes_A;c__Clostridia;o__Lachnospirales;f__Lachnospiraceae;g__;s__	ANI/Placement	topological placement and ANI have congruent species assignments	N/A	92.1	11	N/A	N/A
MAG062	d__Bacteria;p__Firmicutes_A;c__Clostridia;o__Lachnospirales;f__Lachnospiraceae;g__Ruminococcus_A;s__Ruminococcus_A sp003011855	GCF_003011855.1	95.0	d__Bacteria;p__Firmicutes_A;c__Clostridia;o__Lachnospirales;f__Lachnospiraceae;g__Ruminococcus_A;s__Ruminococcus_A sp003011855	98.05	0.92	GCF_003011855.1	d__Bacteria;p__Firmicutes_A;c__Clostridia;o__Lachnospirales;f__Lachnospiraceae;g__Ruminococcus_A;s__Ruminococcus_A sp003011855	98.05	0.92	d__Bacteria;p__Firmicutes_A;c__Clostridia;o__Lachnospirales;f__Lachnospiraceae;g__Ruminococcus_A;s__	ANI/Placement	topological placement and ANI have congruent species assignments	GCA_000437095.1, s__Ruminococcus_A sp000437095, 95.0, 90.91, 0.85; GCA_002361775.1, s__Ruminococcus_A sp002361775, 95.0, 79.09, 0.3; GCA_000432335.1, s__Ruminococcus_A sp000432335, 95.0, 78.75, 0.33	73.06	11	N/A	N/A
MAG344	d__Bacteria;p__Firmicutes_A;c__Clostridia;o__Lachnospirales;f__Lachnospiraceae;g__GCA-900066135;s__GCA-900066135 sp900066135	GCA_900066135.1	95.0	d__Bacteria;p__Firmicutes_A;c__Clostridia;o__Lachnospirales;f__Lachnospiraceae;g__GCA-900066135;s__GCA-900066135 sp900066135	98.41	0.88	GCA_900066135.1	d__Bacteria;p__Firmicutes_A;c__Clostridia;o__Lachnospirales;f__Lachnospiraceae;g__GCA-900066135;s__GCA-900066135 sp900066135	98.41	0.88	d__Bacteria;p__Firmicutes_A;c__Clostridia;o__Lachnospirales;f__Lachnospiraceae;g__;s__	ANI/Placement	topological placement and ANI have congruent species assignments	N/A	74.17	11	N/A	N/A
MAG260	d__Bacteria;p__Firmicutes_A;c__Clostridia;o__Lachnospirales;f__Lachnospiraceae;g__Marvinbryantia;s__Marvinbryantia sp900066075	GCA_900066075.1	95.0	d__Bacteria;p__Firmicutes_A;c__Clostridia;o__Lachnospirales;f__Lachnospiraceae;g__Marvinbryantia;s__Marvinbryantia sp900066075	99.28	0.94	GCA_900066075.1	d__Bacteria;p__Firmicutes_A;c__Clostridia;o__Lachnospirales;f__Lachnospiraceae;g__Marvinbryantia;s__Marvinbryantia sp900066075	99.28	0.94	d__Bacteria;p__Firmicutes_A;c__Clostridia;o__Lachnospirales;f__Lachnospiraceae;g__Marvinbryantia;s__	ANI/Placement	topological placement and ANI have congruent species assignments	N/A	90.75	11	N/A	N/A
MAG310	d__Bacteria;p__Firmicutes_A;c__Clostridia;o__Lachnospirales;f__Lachnospiraceae;g__Faecalicatena;s__Faecalicatena faecis	GCF_001312505.1	95.0	d__Bacteria;p__Firmicutes_A;c__Clostridia;o__Lachnospirales;f__Lachnospiraceae;g__Faecalicatena;s__Faecalicatena faecis	97.87	0.93	GCF_001312505.1	d__Bacteria;p__Firmicutes_A;c__Clostridia;o__Lachnospirales;f__Lachnospiraceae;g__Faecalicatena;s__Faecalicatena faecis	97.87	0.93	d__Bacteria;p__Firmicutes_A;c__Clostridia;o__Lachnospirales;f__Lachnospiraceae;g__Faecalicatena;s__	ANI/Placement	topological placement and ANI have congruent species assignments	GCA_900066545.1, s__Faecalicatena sp900066545, 95.0, 80.49, 0.34; GCF_000155205.1, s__Faecalicatena lactaris, 95.0, 80.33, 0.43; GCF_002959615.1, s__Faecalicatena gnavus, 95.0, 78.36, 0.3; GCF_002159505.1, s__Faecalicatena sp002159505, 95.0, 78.12, 0.28; GCA_002320245.1, s__Faecalicatena sp002320245, 95.0, 78.1, 0.24; GCF_002160525.1, s__Faecalicatena sp002160525, 95.0, 77.8, 0.09; GCF_000153925.…	82.36	11	N/A	N/A
MAG095	d__Bacteria;p__Firmicutes_A;c__Clostridia;o__Lachnospirales;f__Lachnospiraceae;g__Dorea;s__Dorea longicatena	GCF_000154065.1	95.0	d__Bacteria;p__Firmicutes_A;c__Clostridia;o__Lachnospirales;f__Lachnospiraceae;g__Dorea;s__Dorea longicatena	98.05	0.87	GCF_000154065.1	d__Bacteria;p__Firmicutes_A;c__Clostridia;o__Lachnospirales;f__Lachnospiraceae;g__Dorea;s__Dorea longicatena	98.05	0.87	d__Bacteria;p__Firmicutes_A;c__Clostridia;o__Lachnospirales;f__Lachnospiraceae;g__Dorea;s__	ANI/Placement	topological placement and ANI have congruent species assignments	GCF_001404875.1, s__Dorea longicatena_B, 95.0, 89.99, 0.81; GCA_000433215.1, s__Dorea sp000433215, 95.0, 78.46, 0.37; GCF_000169235.1, s__Dorea formicigenerans, 95.0, 78.43, 0.32; GCA_900066555.1, s__Dorea sp900066555, 95.0, 78.05, 0.23; GCF_900240315.1, s__Dorea sp900240315, 95.0, 77.9, 0.26; GCA_000433535.1, s__Dorea sp000433535, 95.0, 77.83, 0.26; GCF_000509125.1, s__Dorea sp000509125, 95.0, 7…	86.77	11	N/A	Genome has more than 11.7% of markers with multiple hits
MAG145	d__Bacteria;p__Firmicutes_A;c__Clostridia;o__Lachnospirales;f__Lachnospiraceae;g__Dorea;s__Dorea formicigenerans	GCF_000169235.1	95.0	d__Bacteria;p__Firmicutes_A;c__Clostridia;o__Lachnospirales;f__Lachnospiraceae;g__Dorea;s__Dorea formicigenerans	98.52	0.9	GCF_000169235.1	d__Bacteria;p__Firmicutes_A;c__Clostridia;o__Lachnospirales;f__Lachnospiraceae;g__Dorea;s__Dorea formicigenerans	98.52	0.9	d__Bacteria;p__Firmicutes_A;c__Clostridia;o__Lachnospirales;f__Lachnospiraceae;g__Dorea;s__	ANI/Placement	topological placement and ANI have congruent species assignments	GCF_000154065.1, s__Dorea longicatena, 95.0, 78.95, 0.34; GCF_001404875.1, s__Dorea longicatena_B, 95.0, 78.75, 0.35; GCA_000433215.1, s__Dorea sp000433215, 95.0, 78.06, 0.33	66.88	11	N/A	N/A
MAG005	d__Bacteria;p__Firmicutes_A;c__Clostridia;o__Lachnospirales;f__Lachnospiraceae;g__Eubacterium_Q;s__Eubacterium_Q sp900314445	GCA_900314445.1	95.0	d__Bacteria;p__Firmicutes_A;c__Clostridia;o__Lachnospirales;f__Lachnospiraceae;g__Eubacterium_Q;s__Eubacterium_Q sp900314445	99.24	0.87	GCA_900314445.1	d__Bacteria;p__Firmicutes_A;c__Clostridia;o__Lachnospirales;f__Lachnospiraceae;g__Eubacterium_Q;s__Eubacterium_Q sp900314445	99.24	0.87	d__Bacteria;p__Firmicutes_A;c__Clostridia;o__Lachnospirales;f__Lachnospiraceae;g__Eubacterium_Q;s__	ANI/Placement	topological placement and ANI have congruent species assignments	N/A	95.42	11	N/A	N/A
MAG099	d__Bacteria;p__Firmicutes_A;c__Clostridia;o__Lachnospirales;f__Lachnospiraceae;g__CAG-590;s__CAG-590 sp000431135	GCA_000431135.1	95.0	d__Bacteria;p__Firmicutes_A;c__Clostridia;o__Lachnospirales;f__Lachnospiraceae;g__CAG-590;s__CAG-590 sp000431135	98.51	0.94	GCA_000431135.1	d__Bacteria;p__Firmicutes_A;c__Clostridia;o__Lachnospirales;f__Lachnospiraceae;g__CAG-590;s__CAG-590 sp000431135	98.51	0.94	d__Bacteria;p__Firmicutes_A;c__Clostridia;o__Lachnospirales;f__Lachnospiraceae;g__CAG-590;s__	ANI/Placement	topological placement and ANI have congruent species assignments	GCA_003530125.1, s__CAG-590 sp003530125, 95.0, 82.41, 0.72	70.54	11	N/A	N/A
MAG168	d__Bacteria;p__Firmicutes_A;c__Clostridia;o__Lachnospirales;f__Lachnospiraceae;g__CAG-590;s__CAG-590 sp003530125	GCA_003530125.1	95.0	d__Bacteria;p__Firmicutes_A;c__Clostridia;o__Lachnospirales;f__Lachnospiraceae;g__CAG-590;s__CAG-590 sp003530125	99.2	0.88	GCA_003530125.1	d__Bacteria;p__Firmicutes_A;c__Clostridia;o__Lachnospirales;f__Lachnospiraceae;g__CAG-590;s__CAG-590 sp003530125	99.2	0.88	d__Bacteria;p__Firmicutes_A;c__Clostridia;o__Lachnospirales;f__Lachnospiraceae;g__CAG-590;s__	ANI/Placement	topological placement and ANI have congruent species assignments	GCA_000431135.1, s__CAG-590 sp000431135, 95.0, 82.86, 0.69	69.58	11	N/A	N/A
MAG135	d__Bacteria;p__Firmicutes_A;c__Clostridia;o__Lachnospirales;f__Lachnospiraceae;g__992a;s__992a sp001940245	GCF_001940245.1	95.0	d__Bacteria;p__Firmicutes_A;c__Clostridia;o__Lachnospirales;f__Lachnospiraceae;g__992a;s__992a sp001940245	99.26	0.98	GCF_001940245.1	d__Bacteria;p__Firmicutes_A;c__Clostridia;o__Lachnospirales;f__Lachnospiraceae;g__992a;s__992a sp001940245	99.26	0.98	d__Bacteria;p__Firmicutes_A;c__Clostridia;o__Lachnospirales;f__Lachnospiraceae;g__;s__	ANI/Placement	topological placement and ANI have congruent species assignments	N/A	86.98	11	N/A	N/A
MAG081	d__Bacteria;p__Firmicutes_A;c__Clostridia;o__Lachnospirales;f__Lachnospiraceae;g__Coprococcus_A;s__Coprococcus_A catus	GCA_000210555.1	95.0	d__Bacteria;p__Firmicutes_A;c__Clostridia;o__Lachnospirales;f__Lachnospiraceae;g__Coprococcus_A;s__Coprococcus_A catus	97.8	0.93	GCA_000210555.1	d__Bacteria;p__Firmicutes_A;c__Clostridia;o__Lachnospirales;f__Lachnospiraceae;g__Coprococcus_A;s__Coprococcus_A catus	97.8	0.93	d__Bacteria;p__Firmicutes_A;c__Clostridia;o__Lachnospirales;f__Lachnospiraceae;g__;s__	ANI/Placement	topological placement and ANI have congruent species assignments	N/A	94.46	11	N/A	N/A
MAG319	d__Bacteria;p__Firmicutes_A;c__Clostridia;o__Lachnospirales;f__Lachnospiraceae;g__Eubacterium_F;s__Eubacterium_F sp003491505	GCA_003491505.1	95.0	d__Bacteria;p__Firmicutes_A;c__Clostridia;o__Lachnospirales;f__Lachnospiraceae;g__Eubacterium_F;s__Eubacterium_F sp003491505	98.09	0.9	GCA_003491505.1	d__Bacteria;p__Firmicutes_A;c__Clostridia;o__Lachnospirales;f__Lachnospiraceae;g__Eubacterium_F;s__Eubacterium_F sp003491505	98.09	0.9	d__Bacteria;p__Firmicutes_A;c__Clostridia;o__Lachnospirales;f__Lachnospiraceae;g__Eubacterium_F;s__	ANI/Placement	topological placement and ANI have congruent species assignments	GCA_000434115.1, s__Eubacterium_F sp000434115, 95.0, 78.84, 0.24; GCA_002362575.1, s__Eubacterium_F sp002362575, 95.0, 76.53, 0.16	68.15	11	N/A	N/A
[truncated: 307 more rows]

## Sheet: gtdbtk.ar122.summary
user_genome	classification	fastani_reference	fastani_reference_radius	fastani_taxonomy	fastani_ani	fastani_af	closest_placement_reference	closest_placement_taxonomy	closest_placement_ani	closest_placement_af	pplacer_taxonomy	classification_method	note	other_related_references(genome_id,species_name,radius,ANI,AF)	aa_percent	translation_table	red_value	warnings
[truncated: 3 more rows]
