# Supplementary material for: Microbiota-directed fibre activates both targeted and secondary metabolic shifts in the distal gut
Source: Nat Commun. 2020 Nov 13;11:5773. doi: 10.1038/s41467-020-19585-0 (PMC7666174; doi:10.1038/s41467-020-19585-0)
Supplement: Supplementary file 9 — Supplementary Data 6 [file 41467_2020_19585_MOESM9_ESM.xlsx]

## Sheet: MAG041
Enzyme	Path (Fig.)	LFQ C1	LFQ C2	LFQ C3	LFQ C4	LFQ M1	LFQ M2	LFQ M3	LFQ M4	ORF	*E.C.	CAZy
Carbohydrate dedradation
Starch
Maltodextrin phosphorylase	[gt35]	29.863	29.5866	29.4294	29.8957	29.572	30.0805	28.9689	29.3523	ORF_00324	2.4.1.1	GT35
Maltodextrin phosphorylase				26.6569	27.5107	27.499	27.7485	26.9211	27.1873	ORF_00358	2.4.1.1	GT35
1,4-alpha-glucan branching enzyme GlgB	[gh13]					23.7215	25.0719			ORF_00668	2.4.1.18	CBM48-GH13_9
Maltose transport system permease protein MalF					25.2145					ORF_01744
Cyclodextrin-binding protein		25.0164	27.1949	26.0487	28.3363	26.8806	28.5054	25.5871	27.5874	ORF_01745
Galactan
Arabinogalactan endo-beta-1,4-galactanase										ORF_01594	3.2.1.89	GH53
Beta-galactosidase							20.6697		19.5732	ORF_01869	3.2.1.23
Beta-galactosidase	GH42						23.2492			ORF_02000	3.2.1.23	GH42
Oligosaccharide
Exo-alpha-(1->6)-L-arabinopyranosidase							24.1048			ORF_00340	3.2.1.-
Cellobiose phosphorylase						24.867	25.5025	24.4884	24.6057	ORF_00320	2.4.1.20
Cellobiose phosphorylase	GH94	27.2197	25.5642	25.7322	28.316	27.399	28.5935	26.4637	27.8002	ORF_02175	2.4.1.20	GH94
Mannan PUL
Mannanase										ORF_00380	3.2.1.78	GH113*
Phosphoglucomutase						26.4624	26.3136			ORF_00381	5.4.2.2
Hypothetical protein										ORF_00382
Alpha-galactosidase										ORF_00383	3.2.1.22	GH36
HTH-type transcriptional repressor										ORF_00384
Transcriptional activator										ORF_00385
Multiple sugar-binding protein	[MnB]					28.8487	29.6837	27.6927	28.5946	ORF_00386	TC.3.1.1.1
Inner membrane ABC transporter permease protein										ORF_00387	TC.3.1.1.1
Transport system permease protein										ORF_00388	TC.3.1.1.1
Cellobiose 2-epimerase	[epi]									ORF_00389	5.1.3.11
4-O-beta-D-mannosyl-D-glucose phosphorylase	[gh130_1]	27.0327	27.7145	27.0626	28.0951	28.6601	29.357	27.4723	28.3383	ORF_00390	2.4.1.281	GH130
Beta-1,4-mannooligosaccharide phosphorylase	[gh130_2]					29.1307	29.9807	28.7901	29.3272	ORF_00391	2.4.1.319	GH130
Cellulase/esterase CelE	[ce2]					24.3259	26.8897		24.1744	ORF_00392
Acyl-CoA thioesterase 1	[ce17]					23.8851	25.7434			ORF_00393	3.1.2.-
Beta-glucosidase										ORF_00394	3.2.1.21	GH1
Mannan endo-1,4-beta-mannosidase	[gh26]					26.0431	27.6382		25.4428	ORF_00395	3.2.1.78	CBM27-GH26-CBM23
Galactose and mannose metabolism
Galactokinase										ORF_01596	2.7.1.6
Galactose-1-phosphate uridylyltransferase		29.0086	29.9815	28.9935	29.918	29.7448	27.7051	27.8516	28.7008	ORF_01597	2.7.7.12
Glycolysis
phosphoglucomutase	[1]					24.933	27.6008		25.1758	ORF_00570	5.4.2.2
glucokinase	[2]									ORF_01654	2.7.1.2
glucose-6-phosphate isomerase	[3]	26.3735	26.7784	26.081	27.8067	27.7036	28.3509	26.7078	27.6961	ORF_01003	5.3.1.9
6-phosphofructokinase	[4]	26.6072	27.3138	27.1069	27.9436	27.9113	28.5592	27.1064	27.9537	ORF_00350	2.7.1.11
fructose-bisphosphate aldolase	[5]										4.1.2.13
fructose 1,6-bisphophate aldolase/phosphatase	[6]									ORF_01035	3.1.3.11
triosephosphate isomerase	[7]	27.6726	28.5859	27.7878	29.3563	29.0156	30.4103	27.3535	28.472	ORF_01903	5.3.1.1
glyceraldehyde-3-phosphate dehydrogenase	[8]										1.2.1.12
phosphoglycerate kinase	[9]					26.4472	27.3498		26.0821	ORF_01902	2.7.2.3
phosphoglycerate mutase	[10]	26.6834	26.1667	25.4841	26.819	26.9043	29.0617	25.9687	26.637	ORF_01905	5.4.2.12
enolase	[11]					23.9374			23.471	ORF_01476	4.2.1.11
Pentose phosphate pathway (PPP)
L-arabinose isomerase		27.341	27.7723	26.4076	28.1325	26.4651	28.086	25.6298	25.5911	ORF_00721	5.3.1.4
Ribulokinase										ORF_00720	2.7.1.16
L-ribulose-5-phosphate 4-epimerase UlaF		27.5227	26.5346	26.2721	27.9554					ORF_00719	5.1.3.4
UDP-glucose 4-epimerase			25.8227							ORF_01251	5.1.3.2
xylose isomerase											5.3.1.5
Xylulose kinase							24.4637			ORF_00363	2.7.1.17
Ribose-5-phosphate isomerase B							25.0037			ORF_01409	5.3.1.6
Ribose/ribulose-phosphate 3-epimerase										ORF_00970	5.1.3.1
transaldolase											2.2.1.2
transketolase										ORF_01950	2.2.1.1
Ribose-phosphate pyrophosphokinase							22.3132			ORF_01980	2.7.6.1
Pyruvate metabolism
pyruvate:ferredoxin (flavodoxin) oxidoreductase	[12]	29.2876	28.3401	29.1049	29.4665	29.7129	30.6154	29.1928	29.977	ORF_02305	1.2.7.1
pyruvate formate-lyase	[13]	27.1656	26.748	26.9251	27.7754	28.1361	28.0622	27.3788	28.5092	ORF_00736	2.3.1.54
Phosphotransacetylase	[14]									ORF_1420	2.3.1.8
Acetate kinase	[15]	26.8717	26.5474	26.2643	28.0231	27.102	28.6261	26.2828	27.4745	ORF_01721	2.7.2.1
Butyrate production
Acetyl-CoA acetyltransferase	[16]										2.3.1.9
3-hydroxybutyryl-CoA dehydrogenase	[17]										1.1.1.157
Short-chain-enoyl-CoA hydratase	[18]	25.7309	26.4181	25.6437	25.6897	27.7847	29.1539	26.2709	26.7753	ORF_00592	4.2.1.17
butyryl-CoA:acetate CoA-transferase	[19]	28.5218	28.9459	28.3345	29.1729	28.8366	29.3887	27.859	29.3471	ORF_01299	2.8.3.8
IDcomb	CAZy	LFQ C1	LFQ C2	LFQ C3	LFQ C4	LFQ M1	LFQ M2	LFQ M3	LFQ M4	Peptides	Uni. Pep.	PEP	Protein IDs	Majority protein IDs	gene	EC_number	product
ORF_00014							24.5506			2	2	0.03582	ORF_00014	ORF_00014	pucF	3.5.3.-	Allantoate amidohydrolase
ORF_00023		24.4171	24.0809	24.5104	26.0446	26.1544	27.5923	25.5932	26.5519	10	3	1.8331e-54	ORF_00023;dRep_bin287_DONBGKDH_00382;dRep_bin303_DDDNDJCF_00410;dRep_bin065_DFABHCBI_00543;dRep_bin127_FIPNHBCH_01065;dRep_bin213_HHHELMFN_00490;dRep_bin207_OHNPDPFI_00342;dRep_bin151_AHBJLMBI_00763	ORF_00023	metG	6.1.1.10	Methionine--tRNA ligase
ORF_00038							24.4596			2	2	0.010518	dRep_bin353_PPDHLNJB_01814;dRep_bin216_JNJMCPHB_01115;dRep_bin272_LGBDGEIM_01977;dRep_bin242_LKAIBGGJ_00570;ORF_00038	dRep_bin353_PPDHLNJB_01814;dRep_bin216_JNJMCPHB_01115;dRep_bin272_LGBDGEIM_01977;dRep_bin242_LKAIBGGJ_00570;ORF_00038	hcp	1.7.99.1	Hydroxylamine reductase
ORF_00039									22.2689	2	1	1.0063e-20	dRep_bin242_LKAIBGGJ_01077;dRep_bin139_KGAJINND_01639;dRep_bin205_LKIOOBKC_00133;ORF_00039	dRep_bin242_LKAIBGGJ_01077;dRep_bin139_KGAJINND_01639;dRep_bin205_LKIOOBKC_00133;ORF_00039	glpK	2.7.1.30	Glycerol kinase
ORF_00067		28.6004	29.1822	28.4158	29.5267	29.029	30.0617	28.4267	29.1792	9	4	2.8888e-53	ORF_00067	ORF_00067	cysK	2.5.1.47	Cysteine synthase
ORF_00079							26.1185	26.8252		8	4	4.0732e-221	ORF_00079	ORF_00079	flaB		Flagellin B
ORF_00082	GT4
ORF_00089									21.3233	1	1	0.00016775	ORF_00089	ORF_00089	ubiG	2.1.1.222	Ubiquinone biosynthesis O-methyltransferase
ORF_00094	GT101
ORF_00104	GT2
ORF_00108							22.4225			1	1	0.00095895	ORF_00108	ORF_00108	argS	6.1.1.19	Arginine--tRNA ligase
ORF_00140		23.6864	23.712	23.7975	26.215					5	3	9.4978e-06	dRep_bin292_JIBLDOOH_00552;ORF_00140;dRep_bin209_NKIHFCEN_00053;dRep_bin157_JPNIKEKI_01231;dRep_bin179_HFEIPPPA_01376;dRep_bin049_MNFBDPNO_01534;dRep_bin087_FCLGAPPI_01035	dRep_bin292_JIBLDOOH_00552;ORF_00140;dRep_bin209_NKIHFCEN_00053;dRep_bin157_JPNIKEKI_01231	glgC_1	2.7.7.27	Glucose-1-phosphate adenylyltransferase
ORF_00170										1	1	0,00041371	ORF_00170	ORF_00170	glgA_1	2.4.1.21	Glycogen synthase
ORF_00182		30.9565	31.0042	30.996	32.6448	31.6901	32.2733	30.3531	31.9163	29	3	0	ORF_00182	ORF_00182	gdh	1.4.1.4	NADP-specific glutamate dehydrogenase
ORF_00185							20.71			1	1	0.059531	ORF_00185	ORF_00185	accD	6.4.1.2	Acetyl-coenzyme A carboxylase carboxyl transferase subunit beta
ORF_00187							22.2345			2	1	2.9364e-05	ORF_00187;dRep_bin287_DONBGKDH_01880	ORF_00187;dRep_bin287_DONBGKDH_01880	fabF	2.3.1.179	3-oxoacyl-[acyl-carrier-protein] synthase 2
ORF_00193	GT51
ORF_00198						20.8678	22.4427			4	1	0.00022214	ORF_00198	ORF_00198	fprA1	1.6.3.4	Flavo-diiron protein FprA1
ORF_00207							21.6226			1	1	0,0076764	ORF_00207	ORF_00207	mro	5.1.3.3	Aldose 1-epimerase
ORF_00234		22.8696			23.9855					4	2	0.42394	dRep_bin292_JIBLDOOH_01949;dRep_bin226_NLNLHLLD_01520;ORF_00234;dRep_bin209_NKIHFCEN_01525;dRep_bin157_JPNIKEKI_01676	dRep_bin292_JIBLDOOH_01949;dRep_bin226_NLNLHLLD_01520;ORF_00234;dRep_bin209_NKIHFCEN_01525;dRep_bin157_JPNIKEKI_01676	hflK		Modulator of FtsH protease HflK
ORF_00269							21.3703			1	1	1.9939e-09	ORF_00269	ORF_00269	fliN		Flagellar motor switch protein FliN
ORF_00274						24.7067	25.7362	23.7209	24.4454	3	3	1.6176e-16	ORF_00274;dRep_bin226_NLNLHLLD_00281;dRep_bin292_JIBLDOOH_01096;dRep_bin157_JPNIKEKI_01409	ORF_00274;dRep_bin226_NLNLHLLD_00281;dRep_bin292_JIBLDOOH_01096;dRep_bin157_JPNIKEKI_01409	flgE		Flagellar hook protein FlgE
ORF_00293	CBM48-GH13_11
ORF_00320						24.867	25.5025	24.4884	24.6057	7	6	1.7895e-11	ORF_00320	ORF_00320	cbpA_1	2.4.1.20	Cellobiose phosphorylase
ORF_00321	GH94						26.1537			11	3	7.1352e-54	ORF_00321;dRep_bin011_KOGMKLNO_01901	ORF_00321	chbP	2.4.1.280	N,N'-diacetylchitobiose phosphorylase
ORF_00324	GT35	29.863	29.5866	29.4294	29.8957	29.572	30.0805	28.9689	29.3523	27	6	7.7705e-270	ORF_00324	ORF_00324	malP	2.4.1.1	Maltodextrin phosphorylase
ORF_00340							24.1048			1	1	0,0052272	ORF_00340	ORF_00340	apy	3.2.1.-	Exo-alpha-(1->6)-L-arabinopyranosidase
ORF_00350		26.6072	27.3138	27.1069	27.9436	27.9113	28.5592	27.1064	27.9537	10	4	3.1128e-123	ORF_00350;dRep_bin157_JPNIKEKI_00300	ORF_00350;dRep_bin157_JPNIKEKI_00300	pfkA	2.7.1.11	ATP-dependent 6-phosphofructokinase
ORF_00354	GH2
ORF_00358	GT35			26.6569	27.5107	27.499	27.7485	26.9211	27.1873	14	3	1.9435e-89	ORF_00358	ORF_00358	glgP	2.4.1.1	Glycogen phosphorylase
ORF_00359							22.3689			1	1	0,0010945	ORF_00359	ORF_00359	ileS	6.1.1.5	Isoleucine--tRNA ligase
ORF_00362		27.9906	27.1475	28.0938	28.6786	29.8225	31.3411	28.9332	30.0086	20	7	0	ORF_00362	ORF_00362			hypothetical protein
ORF_00363							24.4637			4	1	1.6478e-29	ORF_00363;dRep_bin209_NKIHFCEN_00982	ORF_00363;dRep_bin209_NKIHFCEN_00982	xylB	2.7.1.17	Xylulose kinase
ORF_00367							22.3069			3	1	0.00063831	ORF_00367;dRep_bin284_DEHKNOBF_00254;dRep_bin319_PBDBJGCJ_00655;dRep_bin203_CLFNNOCF_01297;dRep_bin181_MKGPMPIA_00407;dRep_bin179_HFEIPPPA_00842;dRep_bin139_KGAJINND_00918;dRep_bin133_NOBPDBPA_02473;dRep_bin066_AJACLPEE_00004;dRep_bin194_MEPDOGGJ_00508;dRep_bin152_LJMCIADF_01431;dRep_bin068_ENOLAELK_01095;dRep_bin038_EIGFILKG_01028;dRep_bin025_CBEJJMLE_01384;dRep_bin324_IPNHOHFK_01934;dRep_bin023…	ORF_00367;dRep_bin284_DEHKNOBF_00254;dRep_bin319_PBDBJGCJ_00655;dRep_bin203_CLFNNOCF_01297;dRep_bin181_MKGPMPIA_00407;dRep_bin179_HFEIPPPA_00842;dRep_bin139_KGAJINND_00918;dRep_bin133_NOBPDBPA_02473;dRep_bin066_AJACLPEE_00004;dRep_bin194_MEPDOGGJ_00508;dRep_bin152_LJMCIADF_01431;dRep_bin068_ENOLAELK_01095;dRep_bin038_EIGFILKG_01028;dRep_bin025_CBEJJMLE_01384;dRep_bin324_IPNHOHFK_01934;dRep_bin023…	nadC	2.4.2.19	Nicotinate-nucleotide pyrophosphorylase [carboxylating]
ORF_00369	GT2
ORF_00380	GH113*
ORF_00381						26.4624	26.3136			7	1	1.9904e-24	ORF_00381;dRep_bin086_HHEJBMCP_00468	ORF_00381	pgcA_1	5.4.2.2	Phosphoglucomutase
ORF_00382
ORF_00383	GH36
ORF_00384
ORF_00385
ORF_00386						28.8487	29.6837	27.6927	28.5946	10	10	6.001e-136	ORF_00386	ORF_00386	msmE_1		Multiple sugar-binding protein
ORF_00387
ORF_00388
ORF_00389
ORF_00390	GH130	27.0327	27.7145	27.0626	28.0951	28.6601	29.357	27.4723	28.3383	12	3	2.5128e-124	ORF_00390;dRep_bin154_JGOKHKLI_02788;dRep_bin160_EFKMPBOM_00625;dRep_bin186_HJAAFFNP_00572;dRep_bin254_GJDPFAEA_00851;dRep_bin065_DFABHCBI_01706	ORF_00390		2.4.1.281	4-O-beta-D-mannosyl-D-glucose phosphorylase
ORF_00391	GH130					29.1307	29.9807	28.7901	29.3272	16	10	2.4372e-137	ORF_00391;dRep_bin069_EGGEOGDC_01312	ORF_00391		2.4.1.319	Beta-1,4-mannooligosaccharide phosphorylase
ORF_00392						24.3259	26.8897		24.1744	3	3	2.9488e-05	ORF_00392	ORF_00392	celE		Cellulase/esterase CelE
ORF_00393						23.8851	25.7434			3	3	3.6072e-30	ORF_00393	ORF_00393	tesA	3.1.2.-	Acyl-CoA thioesterase 1
ORF_00394	GH1
ORF_00395	CBM27-GH26-CBM23					26.0431	27.6382		25.4428	3	3	5.0952e-12	ORF_00395	ORF_00395	manA	3.2.1.78	Mannan endo-1,4-beta-mannosidase
ORF_00492							20.2611			1	1	0,00083076	ORF_00492	ORF_00492	leuA	2.3.3.13	2-isopropylmalate synthase
ORF_00529							25.757			1	1	0,007356	dRep_bin158_OGFICEAP_00836;dRep_bin115_IFKGOGCL_02533;dRep_bin062_BOFBFLDA_00357;dRep_bin292_JIBLDOOH_00157;dRep_bin203_CLFNNOCF_00943;dRep_bin157_JPNIKEKI_00928;ORF_00529;dRep_bin047_IFFANOMN_01141	dRep_bin158_OGFICEAP_00836;dRep_bin115_IFKGOGCL_02533;dRep_bin062_BOFBFLDA_00357;dRep_bin292_JIBLDOOH_00157;dRep_bin203_CLFNNOCF_00943;dRep_bin157_JPNIKEKI_00928;ORF_00529;dRep_bin047_IFFANOMN_01141	proC	1.5.1.2	Pyrroline-5-carboxylate reductase
ORF_00530					23.791					2	2	2.9374e-10	dRep_bin292_JIBLDOOH_00156;ORF_00530	dRep_bin292_JIBLDOOH_00156;ORF_00530	argJ		Arginine biosynthesis bifunctional protein ArgJ
ORF_00533	GH25
ORF_00535	GT26
ORF_00555	GT2
ORF_00570						24.933	27.6008		25.1758	3	1	6.577e-10	ORF_00570	ORF_00570	pgcA_2	5.4.2.2	Phosphoglucomutase
ORF_00578							25.9643			2	2	0.0028956	ORF_00578	ORF_00578	luxS	4.4.1.21	S-ribosylhomocysteine lyase
ORF_00592		25.7309	26.4181	25.6437	25.6897	27.7847	29.1539	26.2709	26.7753	13	5	8.4653e-289	ORF_00592	ORF_00592	crt	4.2.1.150	Short-chain-enoyl-CoA hydratase
ORF_00597						26.2064	27.0494	25.4333	26.2287	4	1	3.6009e-14	ORF_00597	ORF_00597	glyA	2.1.2.1	Serine hydroxymethyltransferase
ORF_00618						25.6801	27.0241	25.3828	25.3217	3	3	7.9156e-11	dRep_bin226_NLNLHLLD_00501;ORF_00618;dRep_bin297_EDHEEICA_00183;dRep_bin269_PNILGKPH_01725;dRep_bin179_HFEIPPPA_00805;dRep_bin157_JPNIKEKI_00808;dRep_bin209_NKIHFCEN_00924;dRep_bin039_IJNOFOJK_00290;dRep_bin344_CJJBDGAA_00560;dRep_bin324_IPNHOHFK_01905;dRep_bin310_IMBAFDIF_00509;dRep_bin303_DDDNDJCF_00255;dRep_bin292_JIBLDOOH_00721;dRep_bin248_CCDFPECI_01503;dRep_bin220_PILICLLL_01871;dRep_bin203…	dRep_bin226_NLNLHLLD_00501;ORF_00618;dRep_bin297_EDHEEICA_00183;dRep_bin269_PNILGKPH_01725;dRep_bin179_HFEIPPPA_00805;dRep_bin157_JPNIKEKI_00808	clpP	3.4.21.92	ATP-dependent Clp protease proteolytic subunit
ORF_00627							23.4381			2	2	2.889e-13	ORF_00627	ORF_00627	oppA		Oligopeptide-binding protein OppA
ORF_00638									26.1785	2	2	0.39954	ORF_00638	ORF_00638			Beta propeller domain protein
ORF_00658		29.8757	29.3452	29.5806	29.8611	33.5939	34.1098	33.0446	33.1599	28	24	0	ORF_00658	ORF_00658	fliC		Flagellin
ORF_00665						24.597	26.6509	24.6776	24.7403	6	3	3.7605e-20	ORF_00665;dRep_bin292_JIBLDOOH_00614	ORF_00665;dRep_bin292_JIBLDOOH_00614	dmdA_1	4.2.1.85	2,3-dimethylmalate dehydratase large subunit
ORF_00668	CBM48-GH13_9					23.7215	25.0719			3	3	5.3741e-07	ORF_00668;dRep_bin133_NOBPDBPA_01464;dRep_bin134_HIAPAODO_02082;dRep_bin303_DDDNDJCF_01421;dRep_bin324_IPNHOHFK_01020;dRep_bin266_JFOCEDAE_01197;dRep_bin292_JIBLDOOH_00611;dRep_bin203_CLFNNOCF_02119;dRep_bin179_HFEIPPPA_01693;dRep_bin139_KGAJINND_02115	ORF_00668;dRep_bin133_NOBPDBPA_01464	glgB	2.4.1.18	1,4-alpha-glucan branching enzyme GlgB
ORF_00676	GT2
ORF_00705		25.9867		25.9313	27.0049	26.4921	26.1628		25.7563	2	2	0,00021927	ORF_00705;dRep_bin209_NKIHFCEN_01520;dRep_bin157_JPNIKEKI_00900;dRep_bin133_NOBPDBPA_00703	ORF_00705;dRep_bin209_NKIHFCEN_01520;dRep_bin157_JPNIKEKI_00900;dRep_bin133_NOBPDBPA_00703	rpsR		30S ribosomal protein S18
ORF_00707										1	1	0.026533	dRep_bin261_FJICAFFM_00359;dRep_bin209_NKIHFCEN_01518;dRep_bin133_NOBPDBPA_00701;ORF_00707	dRep_bin261_FJICAFFM_00359;dRep_bin209_NKIHFCEN_01518;dRep_bin133_NOBPDBPA_00701;ORF_00707	rpsF		30S ribosomal protein S6
ORF_00710			25.2547							2	2	0,0015256	dRep_bin325_EIIGOGHN_00643;dRep_bin224_NFENHJGB_00524;dRep_bin107_EFNBPDOP_00730;dRep_bin077_DNNBMPMC_01445;dRep_bin282_PKAAPBFP_00946;dRep_bin293_MEPKGOAN_01040;dRep_bin066_AJACLPEE_01013;dRep_bin023_HGFJFKAI_00926;dRep_bin319_PBDBJGCJ_00614;ORF_00710;dRep_bin106_BKDHGPBE_00334;dRep_bin335_JIOGNAPG_00933;dRep_bin089_PAJFOJBN_01195;dRep_bin008_MNDMJLEI_00243;dRep_bin177_HLHGKLFL_00188;dRep_bin250…	dRep_bin325_EIIGOGHN_00643;dRep_bin224_NFENHJGB_00524;dRep_bin107_EFNBPDOP_00730;dRep_bin077_DNNBMPMC_01445;dRep_bin282_PKAAPBFP_00946;dRep_bin293_MEPKGOAN_01040;dRep_bin066_AJACLPEE_01013;dRep_bin023_HGFJFKAI_00926;dRep_bin319_PBDBJGCJ_00614;ORF_00710;dRep_bin106_BKDHGPBE_00334;dRep_bin335_JIOGNAPG_00933;dRep_bin089_PAJFOJBN_01195;dRep_bin008_MNDMJLEI_00243;dRep_bin177_HLHGKLFL_00188;dRep_bin250…	panC	6.3.2.1	Pantothenate synthetase
ORF_00715									19.9728	4	1	5.2793e-15	dRep_bin193_GDMDPNNM_01689;dRep_bin220_PILICLLL_01952;ORF_00715;dRep_bin254_GJDPFAEA_00837;dRep_bin310_IMBAFDIF_01407;dRep_bin201_OLKDIBOK_01392;dRep_bin039_IJNOFOJK_02171;dRep_bin082_HBEFABJN_01081;dRep_bin339_DBNBAHDK_01799;dRep_bin284_DEHKNOBF_00560;dRep_bin006_HPJGJCAG_01500;dRep_bin154_JGOKHKLI_00516;dRep_bin160_EFKMPBOM_00836	dRep_bin193_GDMDPNNM_01689;dRep_bin220_PILICLLL_01952;ORF_00715;dRep_bin254_GJDPFAEA_00837;dRep_bin310_IMBAFDIF_01407;dRep_bin201_OLKDIBOK_01392;dRep_bin039_IJNOFOJK_02171;dRep_bin082_HBEFABJN_01081		4.2.1.53	Oleate hydratase
ORF_00718	GH114
ORF_00719		27.5227	26.5346	26.2721	27.9554					5	2	3.2697e-12	dRep_bin292_JIBLDOOH_00241;ORF_00719;dRep_bin203_CLFNNOCF_01123;dRep_bin261_FJICAFFM_01041	dRep_bin292_JIBLDOOH_00241;ORF_00719;dRep_bin203_CLFNNOCF_01123	ulaF	5.1.3.4	L-ribulose-5-phosphate 4-epimerase UlaF
ORF_00721		27.341	27.7723	26.4076	28.1325	26.4651	28.086	25.6298	25.5911	12	2	5.3601e-180	ORF_00721;dRep_bin306_FGHMKMMP_01728;dRep_bin031_BNHMFOII_00859;dRep_bin162_JBGCCDIN_00575	ORF_00721	araA	5.3.1.4	L-arabinose isomerase
ORF_00723	CBM34-GH13_20
ORF_00731		26.25		26.949	27.3909	27.4438	28.3548	26.6175	27.3383	9	2	1.1169e-66	ORF_00731;dRep_bin077_DNNBMPMC_01273;dRep_bin179_HFEIPPPA_01368	ORF_00731;dRep_bin077_DNNBMPMC_01273	adhE		Aldehyde-alcohol dehydrogenase
ORF_00736		27.1656	26.748	26.9251	27.7754	28.1361	28.0622	27.3788	28.5092	13	2	4.4658e-162	dRep_bin292_JIBLDOOH_01233;ORF_00736	dRep_bin292_JIBLDOOH_01233;ORF_00736	pflB	2.3.1.54	Formate acetyltransferase
ORF_00759		26.286	25.6265	25.5261	25.5518	25.1222	25.5599	24.8658	25.5009	1	1	3.4141e-31	dRep_bin292_JIBLDOOH_01597;dRep_bin226_NLNLHLLD_00364;dRep_bin209_NKIHFCEN_01538;dRep_bin203_CLFNNOCF_01925;ORF_00759	dRep_bin292_JIBLDOOH_01597;dRep_bin226_NLNLHLLD_00364;dRep_bin209_NKIHFCEN_01538;dRep_bin203_CLFNNOCF_01925;ORF_00759	atpE_1		ATP synthase subunit c, sodium ion specific
ORF_00762					21.8688					3	1	1.3797e-09	dRep_bin021_AJDDCGJC_00051;dRep_bin252_NDAKLAGD_00826;dRep_bin317_ABPHNCOD_01131;dRep_bin216_JNJMCPHB_01076;dRep_bin272_LGBDGEIM_00618;dRep_bin097_CBBLIPAN_01579;dRep_bin053_OMGNPOOB_00833;dRep_bin337_FHKPNFDB_00090;dRep_bin052_PGOOKKFH_01594;dRep_bin168_HKDILBFE_01015;dRep_bin322_OJELOJOF_01622;dRep_bin220_PILICLLL_01543;dRep_bin055_IBMMJAEE_00610;dRep_bin061_ONFGDLGO_01234;dRep_bin168_HKDILBFE_…	dRep_bin021_AJDDCGJC_00051;dRep_bin252_NDAKLAGD_00826;dRep_bin317_ABPHNCOD_01131;dRep_bin216_JNJMCPHB_01076;dRep_bin272_LGBDGEIM_00618;dRep_bin097_CBBLIPAN_01579;dRep_bin053_OMGNPOOB_00833;dRep_bin337_FHKPNFDB_00090;dRep_bin052_PGOOKKFH_01594	atpA_1	3.6.3.14	ATP synthase subunit alpha
ORF_00776	GT4
ORF_00781	GT2
ORF_00791							22.8252			1	1	0,0019557	dRep_bin292_JIBLDOOH_02204;dRep_bin203_CLFNNOCF_00717;ORF_00791	dRep_bin292_JIBLDOOH_02204;dRep_bin203_CLFNNOCF_00717;ORF_00791	murE	6.3.2.13	UDP-N-acetylmuramoyl-L-alanyl-D-glutamate--2,6-diaminopimelate ligase
ORF_00795					23.9423					2	2	0.00027879	dRep_bin292_JIBLDOOH_01122;dRep_bin203_CLFNNOCF_00722;dRep_bin226_NLNLHLLD_01344;dRep_bin179_HFEIPPPA_01251;dRep_bin324_IPNHOHFK_02066;dRep_bin209_NKIHFCEN_00300;dRep_bin157_JPNIKEKI_00205;dRep_bin133_NOBPDBPA_00611;dRep_bin261_FJICAFFM_00251;ORF_00795	dRep_bin292_JIBLDOOH_01122;dRep_bin203_CLFNNOCF_00722;dRep_bin226_NLNLHLLD_01344;dRep_bin179_HFEIPPPA_01251;dRep_bin324_IPNHOHFK_02066;dRep_bin209_NKIHFCEN_00300;dRep_bin157_JPNIKEKI_00205;dRep_bin133_NOBPDBPA_00611;dRep_bin261_FJICAFFM_00251;ORF_00795		1.1.1.38	NAD-dependent malic enzyme
ORF_00804						25.4962				2	2	0.011538	dRep_bin226_NLNLHLLD_00532;dRep_bin209_NKIHFCEN_00151;dRep_bin157_JPNIKEKI_01700;ORF_00804;dRep_bin347_EKGCMFPD_01151;dRep_bin234_ECABPBME_02204;dRep_bin335_JIOGNAPG_00452;dRep_bin344_CJJBDGAA_01159;dRep_bin248_CCDFPECI_01755;dRep_bin243_JDMELKLC_00417;dRep_bin145_KMJJJOEJ_01171;dRep_bin139_KGAJINND_01314;dRep_bin016_JLGAHGOJ_00639;dRep_bin143_PFLDJMPF_01247;dRep_bin160_EFKMPBOM_02408;dRep_bin293…	dRep_bin226_NLNLHLLD_00532;dRep_bin209_NKIHFCEN_00151;dRep_bin157_JPNIKEKI_01700;ORF_00804;dRep_bin347_EKGCMFPD_01151;dRep_bin234_ECABPBME_02204;dRep_bin335_JIOGNAPG_00452;dRep_bin344_CJJBDGAA_01159;dRep_bin248_CCDFPECI_01755;dRep_bin243_JDMELKLC_00417;dRep_bin145_KMJJJOEJ_01171;dRep_bin139_KGAJINND_01314;dRep_bin016_JLGAHGOJ_00639;dRep_bin143_PFLDJMPF_01247;dRep_bin160_EFKMPBOM_02408;dRep_bin293…	gltB_1	1.4.7.1	Ferredoxin-dependent glutamate synthase 1
ORF_00808							19.8544			1	1	0,0054111	ORF_00808	ORF_00808	trg_1		Methyl-accepting chemotaxis protein III
ORF_00818	CBM50
ORF_00833							22.2217			1	1	0,0039992	dRep_bin167_BLMEBMNN_01104;ORF_00833	dRep_bin167_BLMEBMNN_01104;ORF_00833	pyrE	2.4.2.10	Orotate phosphoribosyltransferase
ORF_00838			25.5935							2	2	3.2981e-07	dRep_bin039_IJNOFOJK_01429;dRep_bin179_HFEIPPPA_01750;dRep_bin261_FJICAFFM_00652;dRep_bin091_MAFACGAD_00273;dRep_bin240_LDBBGJKG_00904;dRep_bin328_GIGKNKPJ_00458;dRep_bin254_GJDPFAEA_01539;dRep_bin157_JPNIKEKI_00686;dRep_bin145_KMJJJOEJ_00143;dRep_bin135_HHKACLPM_00007;dRep_bin127_FIPNHBCH_00339;dRep_bin324_IPNHOHFK_00197;dRep_bin269_PNILGKPH_01185;dRep_bin300_MJPPENNL_00127;dRep_bin292_JIBLDOOH_…	dRep_bin039_IJNOFOJK_01429;dRep_bin179_HFEIPPPA_01750;dRep_bin261_FJICAFFM_00652;dRep_bin091_MAFACGAD_00273;dRep_bin240_LDBBGJKG_00904;dRep_bin328_GIGKNKPJ_00458;dRep_bin254_GJDPFAEA_01539;dRep_bin157_JPNIKEKI_00686;dRep_bin145_KMJJJOEJ_00143;dRep_bin135_HHKACLPM_00007;dRep_bin127_FIPNHBCH_00339;dRep_bin324_IPNHOHFK_00197;dRep_bin269_PNILGKPH_01185;dRep_bin300_MJPPENNL_00127;dRep_bin292_JIBLDOOH_…	purN	2.1.2.2	Phosphoribosylglycinamide formyltransferase
ORF_00839									21.5408	4	1	5.4014e-07	dRep_bin157_JPNIKEKI_00687;ORF_00839;dRep_bin209_NKIHFCEN_00752;dRep_bin201_OLKDIBOK_01060	dRep_bin157_JPNIKEKI_00687;ORF_00839;dRep_bin209_NKIHFCEN_00752;dRep_bin201_OLKDIBOK_01060	purD	6.3.4.13	Phosphoribosylamine--glycine ligase
ORF_00857						25.554	26.7877		25.7555	12	1	2.289e-130	ORF_00857	ORF_00857	ilvE	2.6.1.42	Branched-chain-amino-acid aminotransferase
ORF_00865						23.6944	25.7802		23.759	3	3	1.2379e-10	ORF_00865	ORF_00865	cheY_1		Chemotaxis protein CheY
ORF_00869							21.8809			1	1	0,0026946	ORF_00869	ORF_00869	pheT	6.1.1.20	Phenylalanine--tRNA ligase beta subunit
ORF_00877						24.9096				3	1	0.0023827	ORF_00877;dRep_bin297_EDHEEICA_01134	ORF_00877	fusA		Elongation factor G
ORF_00882						24.7127				4	1	1.0837e-08	ORF_00882	ORF_00882		2.3.3.3	Citrate (Re)-synthase
ORF_00884		27.5298	26.9612	28.1384	28.1985	27.7054	29.1304	27.1188	28.258	6	1	1.975e-26	ORF_00884;dRep_bin300_MJPPENNL_01373	ORF_00884	icd	1.1.1.42	Isocitrate dehydrogenase [NADP]
ORF_00892	GT5
ORF_00895							22.289			2	1	3.9404e-17	ORF_00895	ORF_00895	fhs	6.3.4.3	Formate--tetrahydrofolate ligase
ORF_00906	CBM34-GH13_20
ORF_00910	CBM41-CBM48-GH13_14
ORF_00951							23.9421			5	1	1.1515e-37	ORF_00951	ORF_00951	pyrB	2.1.3.2	Aspartate carbamoyltransferase
ORF_00968							23.312			2	2	0.0016059	ORF_00968;dRep_bin157_JPNIKEKI_01842;dRep_bin269_PNILGKPH_00625;dRep_bin039_IJNOFOJK_00614;dRep_bin287_DONBGKDH_00196;dRep_bin226_NLNLHLLD_00341;dRep_bin292_JIBLDOOH_01894;dRep_bin261_FJICAFFM_00533;dRep_bin209_NKIHFCEN_01892;dRep_bin324_IPNHOHFK_01704	ORF_00968;dRep_bin157_JPNIKEKI_01842;dRep_bin269_PNILGKPH_00625;dRep_bin039_IJNOFOJK_00614;dRep_bin287_DONBGKDH_00196;dRep_bin226_NLNLHLLD_00341;dRep_bin292_JIBLDOOH_01894;dRep_bin261_FJICAFFM_00533;dRep_bin209_NKIHFCEN_01892;dRep_bin324_IPNHOHFK_01704	prkC_1	2.7.11.1	Serine/threonine-protein kinase PrkC
ORF_00974		28.0896	28.9091	28.5771	28.959	30.519	31.8867	29.1911	29.7652	34	11	0	ORF_00974	ORF_00974	pckA	4.1.1.49	Phosphoenolpyruvate carboxykinase (ATP)
ORF_00997						24.8327	25.9588	25.0056		2	2	9.5407e-10	dRep_bin344_CJJBDGAA_00523;dRep_bin057_BNCFHBBO_00358;dRep_bin019_MOJEPLJF_01089;dRep_bin269_PNILGKPH_01721;dRep_bin095_HOBNOEEF_00325;dRep_bin179_HFEIPPPA_00543;dRep_bin292_JIBLDOOH_01198;dRep_bin203_CLFNNOCF_02014;dRep_bin322_OJELOJOF_00079;dRep_bin243_JDMELKLC_00639;dRep_bin029_LFMGBBEC_00202;dRep_bin167_BLMEBMNN_00528;dRep_bin268_LKMHIMLG_00933;dRep_bin325_EIIGOGHN_00136;dRep_bin253_CPMOAOBJ_…	dRep_bin344_CJJBDGAA_00523;dRep_bin057_BNCFHBBO_00358;dRep_bin019_MOJEPLJF_01089;dRep_bin269_PNILGKPH_01721;dRep_bin095_HOBNOEEF_00325;dRep_bin179_HFEIPPPA_00543;dRep_bin292_JIBLDOOH_01198;dRep_bin203_CLFNNOCF_02014;dRep_bin322_OJELOJOF_00079;dRep_bin243_JDMELKLC_00639;dRep_bin029_LFMGBBEC_00202;dRep_bin167_BLMEBMNN_00528;dRep_bin268_LKMHIMLG_00933;dRep_bin325_EIIGOGHN_00136;dRep_bin253_CPMOAOBJ_…	cbiK_2	4.99.1.3	Sirohydrochlorin cobaltochelatase
ORF_01003		26.3735	26.7784	26.081	27.8067	27.7036	28.3509	26.7078	27.6961	20	6	3.9358e-207	ORF_01003;dRep_bin024_OLHDGABE_00988;dRep_bin266_JFOCEDAE_00109	ORF_01003	pgi	5.3.1.9	Glucose-6-phosphate isomerase
ORF_01032						23.3041	25.5816		23.3385	8	4	1.0046e-28	ORF_01032	ORF_01032			hypothetical protein
ORF_01067							22.4148			2	2	1.6085e-07	ORF_01067	ORF_01067	hisZ		ATP phosphoribosyltransferase regulatory subunit
ORF_01069							22.198			1	1	0.65202	ORF_01069	ORF_01069	hisD	1.1.1.23	Histidinol dehydrogenase
ORF_01075					26.3687					4	2	1.0849e-08	dRep_bin292_JIBLDOOH_01063;ORF_01075;dRep_bin209_NKIHFCEN_01331;dRep_bin269_PNILGKPH_00386;dRep_bin039_IJNOFOJK_00028;dRep_bin324_IPNHOHFK_01206;dRep_bin300_MJPPENNL_00977;dRep_bin279_IAEFEPEN_01295;dRep_bin344_CJJBDGAA_00875;dRep_bin328_GIGKNKPJ_01713;dRep_bin308_JBPDGLPP_01081;dRep_bin303_DDDNDJCF_01452;dRep_bin260_HELEPKJL_01814;dRep_bin240_LDBBGJKG_01949;dRep_bin211_LGJEFJIK_01488;dRep_bin201…	dRep_bin292_JIBLDOOH_01063;ORF_01075;dRep_bin209_NKIHFCEN_01331;dRep_bin269_PNILGKPH_00386;dRep_bin039_IJNOFOJK_00028;dRep_bin324_IPNHOHFK_01206;dRep_bin300_MJPPENNL_00977;dRep_bin279_IAEFEPEN_01295	rplU		50S ribosomal protein L21
ORF_01104		27.4187	25.3369	25.4885	29.3466	34.8834	36.4183	34.1679	34.4109	72	72	0	ORF_01104	ORF_01104			hypothetical protein
ORF_01107						30.1757	32.4449	29.9731	29.7578	37	37	0	ORF_01107	ORF_01107			hypothetical protein
ORF_01108		28.6382	28.8196	28.6669	28.4626					6	2	1.6904e-10	dRep_bin292_JIBLDOOH_02138;ORF_01108;dRep_bin335_JIOGNAPG_00762;dRep_bin297_EDHEEICA_01051;dRep_bin269_PNILGKPH_01574;dRep_bin179_HFEIPPPA_01789;dRep_bin133_NOBPDBPA_02957;dRep_bin091_MAFACGAD_00741;dRep_bin234_ECABPBME_00781;dRep_bin203_CLFNNOCF_02635;dRep_bin066_AJACLPEE_00888;dRep_bin107_EFNBPDOP_00054;dRep_bin168_HKDILBFE_01434;dRep_bin099_DNDAGJEJ_00874	dRep_bin292_JIBLDOOH_02138;ORF_01108;dRep_bin335_JIOGNAPG_00762;dRep_bin297_EDHEEICA_01051;dRep_bin269_PNILGKPH_01574;dRep_bin179_HFEIPPPA_01789;dRep_bin133_NOBPDBPA_02957;dRep_bin091_MAFACGAD_00741;dRep_bin234_ECABPBME_00781;dRep_bin203_CLFNNOCF_02635	purL	6.3.5.3	Phosphoribosylformylglycinamidine synthase subunit PurL
ORF_01123					21.5197					1	1	0.10433	dRep_bin179_HFEIPPPA_00381;ORF_01123;dRep_bin292_JIBLDOOH_00465;dRep_bin157_JPNIKEKI_00418	dRep_bin179_HFEIPPPA_00381;ORF_01123;dRep_bin292_JIBLDOOH_00465;dRep_bin157_JPNIKEKI_00418			ABC transporter substrate binding protein
ORF_01132					25.4699					3	2	0.016461	dRep_bin209_NKIHFCEN_01384;dRep_bin292_JIBLDOOH_01531;ORF_01132;dRep_bin179_HFEIPPPA_01181;dRep_bin069_EGGEOGDC_00588	dRep_bin209_NKIHFCEN_01384;dRep_bin292_JIBLDOOH_01531;ORF_01132	thrH	3.1.3.3	Phosphoserine phosphatase ThrH
ORF_01145	GH9
ORF_01199	CBM48-GH13_14
ORF_01201	GH77
ORF_01212							24.1717			1	1	0,0066886	ORF_01212	ORF_01212			putative Hsp20 family chaperone
ORF_01218	GH32
ORF_01244	GH25
ORF_01251			25.8227							6	1	3.3231e-43	dRep_bin179_HFEIPPPA_00212;ORF_01251;dRep_bin297_EDHEEICA_01132	dRep_bin179_HFEIPPPA_00212;ORF_01251	lnpD	5.1.3.2	UDP-glucose 4-epimerase
ORF_01259							23.1997			4	0	2.4012e-08	dRep_bin112_NDMGAKCH_00731;dRep_bin289_KALDCNNP_00011;dRep_bin113_LIFKCGBF_00608;dRep_bin137_NABPABPB_00033;dRep_bin002_CFBNDKDN_00319;dRep_bin329_GDOHKPBL_01539;dRep_bin063_PJANDMAH_01116;dRep_bin136_NAIECEIF_00598;dRep_bin071_JHMCIJPE_00513;dRep_bin275_NIDIBBDA_01478;dRep_bin283_NLJJFFAC_00658;dRep_bin316_FNLHDNEO_00538;dRep_bin016_JLGAHGOJ_01021;dRep_bin093_PGADNPMG_00614;dRep_bin128_JPBBHEMA_…	dRep_bin112_NDMGAKCH_00731;dRep_bin289_KALDCNNP_00011;dRep_bin113_LIFKCGBF_00608;dRep_bin137_NABPABPB_00033;dRep_bin002_CFBNDKDN_00319;dRep_bin329_GDOHKPBL_01539;dRep_bin063_PJANDMAH_01116;dRep_bin136_NAIECEIF_00598;dRep_bin071_JHMCIJPE_00513;dRep_bin275_NIDIBBDA_01478;dRep_bin283_NLJJFFAC_00658;dRep_bin316_FNLHDNEO_00538;dRep_bin016_JLGAHGOJ_01021;dRep_bin093_PGADNPMG_00614;dRep_bin128_JPBBHEMA_…	infB		Translation initiation factor IF-2
ORF_01265					24.0589					2	1	0.42741	dRep_bin209_NKIHFCEN_00801;dRep_bin328_GIGKNKPJ_00118;dRep_bin322_OJELOJOF_01073;dRep_bin300_MJPPENNL_00661;dRep_bin287_DONBGKDH_01832;dRep_bin279_IAEFEPEN_00045;dRep_bin240_LDBBGJKG_00206;dRep_bin157_JPNIKEKI_01150;dRep_bin134_HIAPAODO_00457;dRep_bin127_FIPNHBCH_01686;dRep_bin065_DFABHCBI_00858;dRep_bin062_BOFBFLDA_00887;dRep_bin047_IFFANOMN_01658;ORF_01265	dRep_bin209_NKIHFCEN_00801;dRep_bin328_GIGKNKPJ_00118;dRep_bin322_OJELOJOF_01073;dRep_bin300_MJPPENNL_00661;dRep_bin287_DONBGKDH_01832;dRep_bin279_IAEFEPEN_00045;dRep_bin240_LDBBGJKG_00206;dRep_bin157_JPNIKEKI_01150;dRep_bin134_HIAPAODO_00457;dRep_bin127_FIPNHBCH_01686;dRep_bin065_DFABHCBI_00858;dRep_bin062_BOFBFLDA_00887;dRep_bin047_IFFANOMN_01658;ORF_01265	rpsO		30S ribosomal protein S15
ORF_01266		23.8126	25.2246	23.5426	24.3626	23.7041	24.5583	24.0571	24.0108	11	1	2.275e-46	ORF_01266;dRep_bin278_BFCONKOE_00417;dRep_bin218_ACMPALGF_00295	ORF_01266	pnp	2.7.7.8	Polyribonucleotide nucleotidyltransferase
ORF_01275						23.0061	23.897			2	1	8.6813e-06	dRep_bin324_IPNHOHFK_01144;dRep_bin297_EDHEEICA_00687;dRep_bin292_JIBLDOOH_02195;dRep_bin261_FJICAFFM_00057;dRep_bin226_NLNLHLLD_01357;dRep_bin209_NKIHFCEN_00791;dRep_bin203_CLFNNOCF_00406;dRep_bin179_HFEIPPPA_00190;dRep_bin157_JPNIKEKI_00583;dRep_bin133_NOBPDBPA_01168;ORF_01275;dRep_bin168_HKDILBFE_01397;dRep_bin130_OIFFANPF_00962;dRep_bin083_OCBADPJJ_00812;dRep_bin169_PNICKJKO_00385;dRep_bin319…	dRep_bin324_IPNHOHFK_01144;dRep_bin297_EDHEEICA_00687;dRep_bin292_JIBLDOOH_02195;dRep_bin261_FJICAFFM_00057;dRep_bin226_NLNLHLLD_01357;dRep_bin209_NKIHFCEN_00791;dRep_bin203_CLFNNOCF_00406;dRep_bin179_HFEIPPPA_00190;dRep_bin157_JPNIKEKI_00583;dRep_bin133_NOBPDBPA_01168;ORF_01275;dRep_bin168_HKDILBFE_01397;dRep_bin130_OIFFANPF_00962;dRep_bin083_OCBADPJJ_00812;dRep_bin169_PNICKJKO_00385;dRep_bin319…	gcdB	4.1.1.70	Glutaconyl-CoA decarboxylase subunit beta
ORF_01276							26.7618			1	1	6.3895e-07	dRep_bin095_HOBNOEEF_02030;dRep_bin203_CLFNNOCF_00407;dRep_bin135_HHKACLPM_01560;dRep_bin005_CNDFPKJG_00657;dRep_bin322_OJELOJOF_01582;dRep_bin310_IMBAFDIF_01593;dRep_bin269_PNILGKPH_01090;dRep_bin134_HIAPAODO_00124;dRep_bin075_EPEMMOCL_02033;dRep_bin248_CCDFPECI_01608;dRep_bin158_OGFICEAP_01624;dRep_bin115_IFKGOGCL_00555;dRep_bin324_IPNHOHFK_01145;dRep_bin297_EDHEEICA_00686;dRep_bin282_PKAAPBFP_…	dRep_bin095_HOBNOEEF_02030;dRep_bin203_CLFNNOCF_00407;dRep_bin135_HHKACLPM_01560;dRep_bin005_CNDFPKJG_00657;dRep_bin322_OJELOJOF_01582;dRep_bin310_IMBAFDIF_01593;dRep_bin269_PNILGKPH_01090;dRep_bin134_HIAPAODO_00124;dRep_bin075_EPEMMOCL_02033;dRep_bin248_CCDFPECI_01608;dRep_bin158_OGFICEAP_01624;dRep_bin115_IFKGOGCL_00555;dRep_bin324_IPNHOHFK_01145;dRep_bin297_EDHEEICA_00686;dRep_bin282_PKAAPBFP_…		2.1.3.1	Methylmalonyl-CoA carboxyltransferase 5S subunit
ORF_01299		28.5218	28.9459	28.3345	29.1729	28.8366	29.3887	27.859	29.3471	11	3	2.6945e-65	ORF_01299;dRep_bin157_JPNIKEKI_00307;dRep_bin186_HJAAFFNP_01337;dRep_bin107_EFNBPDOP_00810	ORF_01299	cat1	2.8.3.-	Succinyl-CoA:coenzyme A transferase
ORF_01305	GH16-CBM4-CBM4-CBM4-CBM4
ORF_01314		26.8556	27.8983	28.6646	28.8295	28.1447	29.6796	27.8991	28.9697	14	4	3.2816e-159	ORF_01314;dRep_bin019_MOJEPLJF_00928	ORF_01314;dRep_bin019_MOJEPLJF_00928	xpkA	4.1.2.9	Xylulose-5-phosphate phosphoketolase
ORF_01316							24.1007	22.4589	23.1254	2	2	0.082805	dRep_bin209_NKIHFCEN_01031;dRep_bin292_JIBLDOOH_00689;dRep_bin157_JPNIKEKI_00669;ORF_01316	dRep_bin209_NKIHFCEN_01031;dRep_bin292_JIBLDOOH_00689;dRep_bin157_JPNIKEKI_00669;ORF_01316	typA		GTP-binding protein TypA/BipA
ORF_01317		26.0065	26.2683	26.6922	26.0886	24.9741	24.5981	24.6401	24.8827	3	3	0.012232	dRep_bin179_HFEIPPPA_01138;dRep_bin133_NOBPDBPA_03606;dRep_bin209_NKIHFCEN_01032;dRep_bin157_JPNIKEKI_00670;ORF_01317;dRep_bin292_JIBLDOOH_00688;dRep_bin261_FJICAFFM_00138;dRep_bin226_NLNLHLLD_01388;dRep_bin328_GIGKNKPJ_00242;dRep_bin344_CJJBDGAA_00969;dRep_bin220_PILICLLL_00069;dRep_bin249_OFIIEIDJ_00359;dRep_bin324_IPNHOHFK_00446;dRep_bin303_DDDNDJCF_00610;dRep_bin269_PNILGKPH_01850;dRep_bin260…	dRep_bin179_HFEIPPPA_01138;dRep_bin133_NOBPDBPA_03606;dRep_bin209_NKIHFCEN_01032;dRep_bin157_JPNIKEKI_00670;ORF_01317;dRep_bin292_JIBLDOOH_00688;dRep_bin261_FJICAFFM_00138;dRep_bin226_NLNLHLLD_01388	ssbB		Single-stranded DNA-binding protein B
ORF_01319						24.8653	24.9083		23.6119	4	3	4.0786e-12	ORF_01319;dRep_bin157_JPNIKEKI_00673	ORF_01319;dRep_bin157_JPNIKEKI_00673	dapA	4.3.3.7	4-hydroxy-tetrahydrodipicolinate synthase
ORF_01320		25.7018				25.5517	26.5511		25.3932	5	5	8.1212e-13	ORF_01320;dRep_bin157_JPNIKEKI_00674;dRep_bin203_CLFNNOCF_01538;dRep_bin292_JIBLDOOH_00685;dRep_bin226_NLNLHLLD_00131;dRep_bin209_NKIHFCEN_01035;dRep_bin179_HFEIPPPA_01135;dRep_bin324_IPNHOHFK_00443;dRep_bin133_NOBPDBPA_03609	ORF_01320;dRep_bin157_JPNIKEKI_00674	dapB	1.17.1.8	4-hydroxy-tetrahydrodipicolinate reductase
ORF_01323						25.4052				2	2	7.4204e-05	dRep_bin047_IFFANOMN_01382;dRep_bin019_MOJEPLJF_01837;dRep_bin260_HELEPKJL_00817;dRep_bin158_OGFICEAP_01465;dRep_bin115_IFKGOGCL_01465;dRep_bin016_JLGAHGOJ_01175;dRep_bin203_CLFNNOCF_01539;dRep_bin179_HFEIPPPA_01127;dRep_bin157_JPNIKEKI_00677;ORF_01323;dRep_bin209_NKIHFCEN_01038	dRep_bin047_IFFANOMN_01382;dRep_bin019_MOJEPLJF_01837;dRep_bin260_HELEPKJL_00817;dRep_bin158_OGFICEAP_01465;dRep_bin115_IFKGOGCL_01465;dRep_bin016_JLGAHGOJ_01175;dRep_bin203_CLFNNOCF_01539;dRep_bin179_HFEIPPPA_01127;dRep_bin157_JPNIKEKI_00677;ORF_01323;dRep_bin209_NKIHFCEN_01038	pyrF	4.1.1.23	Orotidine 5'-phosphate decarboxylase
ORF_01378			26.5672		26.5668					2	2	0.037291	dRep_bin203_CLFNNOCF_00774;dRep_bin344_CJJBDGAA_01060;dRep_bin287_DONBGKDH_01736;dRep_bin261_FJICAFFM_01506;dRep_bin133_NOBPDBPA_00592;dRep_bin179_HFEIPPPA_01290;ORF_01378;dRep_bin324_IPNHOHFK_00424	dRep_bin203_CLFNNOCF_00774;dRep_bin344_CJJBDGAA_01060;dRep_bin287_DONBGKDH_01736;dRep_bin261_FJICAFFM_01506;dRep_bin133_NOBPDBPA_00592;dRep_bin179_HFEIPPPA_01290;ORF_01378;dRep_bin324_IPNHOHFK_00424	acpP_2		Acyl carrier protein
ORF_01382				21.7023						2	1	0.13269	dRep_bin226_NLNLHLLD_00943;dRep_bin297_EDHEEICA_00652;dRep_bin292_JIBLDOOH_00434;dRep_bin209_NKIHFCEN_00184;dRep_bin203_CLFNNOCF_00778;dRep_bin133_NOBPDBPA_00588;ORF_01382;dRep_bin303_DDDNDJCF_01779;dRep_bin324_IPNHOHFK_00420;dRep_bin261_FJICAFFM_00572;dRep_bin134_HIAPAODO_00275;dRep_bin104_EGLEJOLM_01650;dRep_bin062_BOFBFLDA_00901;dRep_bin047_IFFANOMN_00330;dRep_bin024_OLHDGABE_01501;dRep_bin017…	dRep_bin226_NLNLHLLD_00943;dRep_bin297_EDHEEICA_00652;dRep_bin292_JIBLDOOH_00434;dRep_bin209_NKIHFCEN_00184;dRep_bin203_CLFNNOCF_00778;dRep_bin133_NOBPDBPA_00588;ORF_01382;dRep_bin303_DDDNDJCF_01779;dRep_bin324_IPNHOHFK_00420;dRep_bin261_FJICAFFM_00572;dRep_bin134_HIAPAODO_00275;dRep_bin104_EGLEJOLM_01650;dRep_bin062_BOFBFLDA_00901;dRep_bin047_IFFANOMN_00330;dRep_bin024_OLHDGABE_01501;dRep_bin017…	tdcB	4.3.1.19	L-threonine ammonia-lyase
ORF_01409							25.0037			1	1	0,006938	ORF_01409	ORF_01409	rpiB	5.3.1.6	Ribose-5-phosphate isomerase B
ORF_01429							22.1869			2	2	0.00094417	ORF_01429;dRep_bin157_JPNIKEKI_01592	ORF_01429;dRep_bin157_JPNIKEKI_01592	cheC_2	3.-.-.-	CheY-P phosphatase CheC
ORF_01433						23.8426	25.2108		23.6971	2	2	0,0011316	ORF_01433	ORF_01433	rpsA_2		30S ribosomal protein S1
ORF_01434	GH23
ORF_01435							21.5745			3	2	0.040671	ORF_01435	ORF_01435	lysA	4.1.1.20	Diaminopimelate decarboxylase
ORF_01439			25.827	25.408	25.1366	26.6048	24.9224		25.6511	7	1	7.3499e-29	ORF_01439;dRep_bin297_EDHEEICA_01766	ORF_01439;dRep_bin297_EDHEEICA_01766	dapL	2.6.1.83	LL-diaminopimelate aminotransferase
ORF_01443							23.927			4	1	3.7244e-10	ORF_01443;dRep_bin300_MJPPENNL_01035	ORF_01443;dRep_bin300_MJPPENNL_01035	guaB	1.1.1.205	Inosine-5'-monophosphate dehydrogenase
ORF_01455						27.1691	27.3227		26.9338	5	4	8.0697e-14	ORF_01455	ORF_01455			Putative aminotransferase/MSMEI_6121
ORF_01474			23.1218							1	1	0,00014136	ORF_01474	ORF_01474	ribBA		Riboflavin biosynthesis protein RibBA
ORF_01475		28.3249	27.6548	29.719	27.7131	29.4214	30.6585	31.1763	30.3855	8	6	5.201e-164	dRep_bin053_OMGNPOOB_00085;dRep_bin337_FHKPNFDB_00519;dRep_bin335_JIOGNAPG_00332;ORF_01475;dRep_bin189_AHHEHGDL_00203;dRep_bin297_EDHEEICA_01809;dRep_bin270_GEJAHNCN_00082;dRep_bin218_ACMPALGF_00942;dRep_bin120_EKLBOPNC_01661;dRep_bin076_GLAOFBEC_00105	dRep_bin053_OMGNPOOB_00085	ribH	2.5.1.78	6,7-dimethyl-8-ribityllumazine synthase
ORF_01476						23.9374			23.471	3	1	1.1062e-05	dRep_bin243_JDMELKLC_00398;dRep_bin303_DDDNDJCF_00769;dRep_bin282_PKAAPBFP_01679;dRep_bin201_OLKDIBOK_01319;dRep_bin319_PBDBJGCJ_01591;dRep_bin242_LKAIBGGJ_00029;dRep_bin310_IMBAFDIF_01505;dRep_bin260_HELEPKJL_01696;dRep_bin166_DFIAJFEC_00514;dRep_bin147_EJLBNEBE_00361;dRep_bin077_DNNBMPMC_00391;dRep_bin282_PKAAPBFP_00757;ORF_01476;dRep_bin179_HFEIPPPA_00680;dRep_bin169_PNICKJKO_00497;dRep_bin139…	dRep_bin243_JDMELKLC_00398;dRep_bin303_DDDNDJCF_00769;dRep_bin282_PKAAPBFP_01679;dRep_bin201_OLKDIBOK_01319;dRep_bin319_PBDBJGCJ_01591;dRep_bin242_LKAIBGGJ_00029;dRep_bin310_IMBAFDIF_01505;dRep_bin260_HELEPKJL_01696;dRep_bin166_DFIAJFEC_00514;dRep_bin147_EJLBNEBE_00361;dRep_bin077_DNNBMPMC_00391;dRep_bin282_PKAAPBFP_00757;ORF_01476;dRep_bin179_HFEIPPPA_00680;dRep_bin169_PNICKJKO_00497;dRep_bin139…	eno_1	4.2.1.11	Enolase
ORF_01493	GH13_31
ORF_01512	GH13_18
ORF_01513	GH36
ORF_01577						25.9262			26.8755	5	4	1.9322e-17	ORF_01577	ORF_01577	pstS1		Phosphate-binding protein PstS 1
ORF_01590	GH13_11
ORF_01591						24.9452	26.0976		25.0115	14	1	7.5353e-108	ORF_01591;dRep_bin029_LFMGBBEC_01589	ORF_01591	purH		Bifunctional purine biosynthesis protein PurH
ORF_01592		27.6	28.7409	28.1658	28.8014	28.3197	29.0711	27.2921	27.7343	22	9	2.4812e-289	ORF_01592	ORF_01592			hypothetical protein
ORF_01594	GH53
ORF_01597		29.0086	29.9815	28.9935	29.918	29.7448	27.7051	27.8516	28.7008	6	4	1.3879e-63	ORF_01597	ORF_01597	galT	2.7.7.12	Galactose-1-phosphate uridylyltransferase
ORF_01604					24.8898					2	1	0.017697	dRep_bin292_JIBLDOOH_00181;dRep_bin157_JPNIKEKI_01295;dRep_bin324_IPNHOHFK_00413;dRep_bin261_FJICAFFM_00655;ORF_01604;dRep_bin209_NKIHFCEN_01650;dRep_bin203_CLFNNOCF_01349	dRep_bin292_JIBLDOOH_00181;dRep_bin157_JPNIKEKI_01295;dRep_bin324_IPNHOHFK_00413;dRep_bin261_FJICAFFM_00655;ORF_01604;dRep_bin209_NKIHFCEN_01650;dRep_bin203_CLFNNOCF_01349	nrdD	1.17.4.2	Anaerobic ribonucleoside-triphosphate reductase
ORF_01610						23.494	25.3719		23.4798	5	2	1.3355e-15	ORF_01610;dRep_bin157_JPNIKEKI_01467	ORF_01610;dRep_bin157_JPNIKEKI_01467		4.1.3.39	4-hydroxy-2-oxovalerate aldolase
ORF_01611	GH133
ORF_01621							22.596			1	1	0,0020809	dRep_bin077_DNNBMPMC_01487;dRep_bin292_JIBLDOOH_01959;dRep_bin226_NLNLHLLD_01061;dRep_bin211_LGJEFJIK_00158;dRep_bin209_NKIHFCEN_00435;dRep_bin203_CLFNNOCF_01699;dRep_bin179_HFEIPPPA_01042;dRep_bin157_JPNIKEKI_00563;dRep_bin133_NOBPDBPA_02955;ORF_01621;dRep_bin019_MOJEPLJF_01074	dRep_bin077_DNNBMPMC_01487;dRep_bin292_JIBLDOOH_01959;dRep_bin226_NLNLHLLD_01061;dRep_bin211_LGJEFJIK_00158;dRep_bin209_NKIHFCEN_00435;dRep_bin203_CLFNNOCF_01699;dRep_bin179_HFEIPPPA_01042;dRep_bin157_JPNIKEKI_00563;dRep_bin133_NOBPDBPA_02955;ORF_01621;dRep_bin019_MOJEPLJF_01074	pyrG	6.3.4.2	CTP synthase
ORF_01624						24.1321	26.1892	23.7715	24.1139	3	3	5.9941e-08	ORF_01624;dRep_bin226_NLNLHLLD_01058;dRep_bin203_CLFNNOCF_01696;dRep_bin157_JPNIKEKI_01609;dRep_bin279_IAEFEPEN_00382;dRep_bin075_EPEMMOCL_02379;dRep_bin324_IPNHOHFK_00140;dRep_bin292_JIBLDOOH_01962;dRep_bin209_NKIHFCEN_00432;dRep_bin179_HFEIPPPA_01039;dRep_bin133_NOBPDBPA_02951;dRep_bin039_IJNOFOJK_01861;dRep_bin269_PNILGKPH_01145;dRep_bin261_FJICAFFM_00974;dRep_bin283_NLJJFFAC_01146	ORF_01624;dRep_bin226_NLNLHLLD_01058;dRep_bin203_CLFNNOCF_01696;dRep_bin157_JPNIKEKI_01609	hprK	2.7.11.-	HPr kinase/phosphorylase
ORF_01625						24.8799	25.4737	24.2415	24.692	6	4	3.8855e-45	ORF_01625	ORF_01625	apeA	3.4.11.-	putative M18 family aminopeptidase 1
ORF_01652	GH31
ORF_01653	GH36
ORF_01677	GH25
ORF_01704		26.5622	27.2013	28.1959	29.1001	27.9001	29.2951	27.5893	28.3287	15	7	1,28E-237	ORF_01704	ORF_01704	tsf		Elongation factor Ts
ORF_01706							24.7019			1	1	0.0024745	ORF_01706;dRep_bin226_NLNLHLLD_00309	ORF_01706;dRep_bin226_NLNLHLLD_00309			Polymer-forming cytoskeletal
ORF_01707							26.2198			7	2	1.8776e-70	ORF_01707;dRep_bin157_JPNIKEKI_00600	ORF_01707	pyrH	2.7.4.22	Uridylate kinase
ORF_01717		27.743	28.2163	27.5322	28.3943	29.6627	30.0166	29.2316	30.008	6	2	4.8284e-17	dRep_bin045_GJACFFBC_00923;dRep_bin224_NFENHJGB_00795;dRep_bin037_GEAOEKHA_00376;dRep_bin128_JPBBHEMA_00573;dRep_bin131_HLFNHDGI_00798;dRep_bin070_EMBHKIOF_01210;dRep_bin157_JPNIKEKI_01204;ORF_01717	dRep_bin045_GJACFFBC_00923	gppA	3.6.1.40	Guanosine-5'-triphosphate,3'-diphosphate pyrophosphatase
ORF_01721		26.8717	26.5474	26.2643	28.0231	27.102	28.6261	26.2828	27.4745	14	1	2.5805e-127	ORF_01721	ORF_01721	ackA	2.7.2.1	Acetate kinase
ORF_01737	CBM50
ORF_01742	GH13_36
ORF_01744					25.2145					1	1	0,0042319	ORF_01744	ORF_01744	malF_2		Maltose transport system permease protein MalF
ORF_01745		25.0164	27.1949	26.0487	28.3363	26.8806	28.5054	25.5871	27.5874	7	7	7.8166e-77	ORF_01745	ORF_01745	cycB_2		Cyclodextrin-binding protein
ORF_01766							20.1956			1	1	0.77922	dRep_bin226_NLNLHLLD_01477;ORF_01766;dRep_bin209_NKIHFCEN_00779	dRep_bin226_NLNLHLLD_01477;ORF_01766;dRep_bin209_NKIHFCEN_00779	rnfE		Electron transport complex subunit RnfE
ORF_01772						28.3232	28.8069	29.5613	28.602	6	1	3.2616e-28	dRep_bin157_JPNIKEKI_00567;ORF_01772	dRep_bin157_JPNIKEKI_00567	rpsA_3		30S Ribosomal protein S1
ORF_01777						23.8947	25.2662		25.566	4	4	1.5971e-17	ORF_01777	ORF_01777			hypothetical protein
ORF_01779	GH13_20
ORF_01782						24.4093	26.5338	23.8932	24.3653	3	2	7.4227e-05	ORF_01782;dRep_bin226_NLNLHLLD_00018;dRep_bin297_EDHEEICA_00823;dRep_bin133_NOBPDBPA_02408;dRep_bin005_CNDFPKJG_00242;dRep_bin324_IPNHOHFK_01783;dRep_bin039_IJNOFOJK_00362	ORF_01782;dRep_bin226_NLNLHLLD_00018;dRep_bin297_EDHEEICA_00823;dRep_bin133_NOBPDBPA_02408	leuB	1.1.1.85	3-isopropylmalate dehydrogenase
ORF_01783							25.8084			11	1	1.0838e-108	ORF_01783	ORF_01783	ilvD	4.2.1.9	Dihydroxy-acid dehydratase
ORF_01785		28.4516	29.0221	28.7531	29.2511	28.7416	29.4462	27.5651	28.3743	13	0	8.9357e-122	ORF_01785	ORF_01785	serC	2.6.1.52	Phosphoserine aminotransferase
ORF_01786						23.4748	26.0632	23.8047		5	5	4.9368e-09	ORF_01786;dRep_bin297_EDHEEICA_00819;dRep_bin226_NLNLHLLD_00014;dRep_bin133_NOBPDBPA_02404;dRep_bin292_JIBLDOOH_01469;dRep_bin157_JPNIKEKI_01549;dRep_bin284_DEHKNOBF_01775;dRep_bin168_HKDILBFE_01874;dRep_bin099_DNDAGJEJ_00210;dRep_bin081_JDPCKDNP_00860;dRep_bin347_EKGCMFPD_00476;dRep_bin335_JIOGNAPG_00892;dRep_bin325_EIIGOGHN_01423;dRep_bin310_IMBAFDIF_01601;dRep_bin308_JBPDGLPP_00710;dRep_bin300…	ORF_01786;dRep_bin297_EDHEEICA_00819;dRep_bin226_NLNLHLLD_00014;dRep_bin133_NOBPDBPA_02404		1.1.1.81	Hydroxypyruvate reductase
ORF_01853		30.5761	30.0996	30.3478	32.0737	30.379	32.0821	30.4007	30.408	32	8	0	ORF_01853	ORF_01853	groL		60 kDa chaperonin
ORF_01855		26.0674	26.9514	25.7744	27.1663	27.0171	26.5391	27.0174	27.4442	7	1	4.9636e-51	dRep_bin209_NKIHFCEN_00145;dRep_bin300_MJPPENNL_01356;dRep_bin279_IAEFEPEN_00777;dRep_bin069_EGGEOGDC_01214;dRep_bin065_DFABHCBI_01689;dRep_bin292_JIBLDOOH_00391;dRep_bin226_NLNLHLLD_00910;dRep_bin095_HOBNOEEF_01500;ORF_01855;dRep_bin324_IPNHOHFK_00257;dRep_bin047_IFFANOMN_01252;dRep_bin023_HGFJFKAI_00865;dRep_bin234_ECABPBME_01126;dRep_bin016_JLGAHGOJ_01180;dRep_bin310_IMBAFDIF_01344;dRep_bin297…	dRep_bin209_NKIHFCEN_00145;dRep_bin300_MJPPENNL_01356;dRep_bin279_IAEFEPEN_00777;dRep_bin069_EGGEOGDC_01214;dRep_bin065_DFABHCBI_01689;dRep_bin292_JIBLDOOH_00391;dRep_bin226_NLNLHLLD_00910;dRep_bin095_HOBNOEEF_01500;ORF_01855;dRep_bin324_IPNHOHFK_00257;dRep_bin047_IFFANOMN_01252;dRep_bin023_HGFJFKAI_00865	purA	6.3.4.4	Adenylosuccinate synthetase
ORF_01862	CBM34-GH13_39
ORF_01869							20.6697		19.5732	1	1	0,00032207	ORF_01869	ORF_01869	bglY	3.2.1.23	Beta-galactosidase BglY
ORF_01876							25.3786			4	2	2.2689e-09	dRep_bin157_JPNIKEKI_00942;dRep_bin065_DFABHCBI_01945;dRep_bin282_PKAAPBFP_01707;dRep_bin075_EPEMMOCL_01191;dRep_bin089_PAJFOJBN_02054;dRep_bin269_PNILGKPH_01091;dRep_bin039_IJNOFOJK_01301;dRep_bin023_HGFJFKAI_00483;dRep_bin167_BLMEBMNN_01800;dRep_bin074_EHAOMODJ_01079;dRep_bin005_CNDFPKJG_00576;dRep_bin277_MIPNGEJE_00824;dRep_bin143_PFLDJMPF_00484;dRep_bin091_MAFACGAD_00708;dRep_bin335_JIOGNAPG_…	dRep_bin157_JPNIKEKI_00942;dRep_bin065_DFABHCBI_01945;dRep_bin282_PKAAPBFP_01707;dRep_bin075_EPEMMOCL_01191;dRep_bin089_PAJFOJBN_02054;dRep_bin269_PNILGKPH_01091;dRep_bin039_IJNOFOJK_01301;dRep_bin023_HGFJFKAI_00483;dRep_bin167_BLMEBMNN_01800;dRep_bin074_EHAOMODJ_01079;dRep_bin005_CNDFPKJG_00576;dRep_bin277_MIPNGEJE_00824;dRep_bin143_PFLDJMPF_00484;dRep_bin091_MAFACGAD_00708;dRep_bin335_JIOGNAPG_…	aspS	6.1.1.12	Aspartate--tRNA ligase
ORF_01887							24.0024			5	2	1.9471e-13	ORF_01887;dRep_bin286_OEMIJKMC_01312;dRep_bin126_PPDNCIBN_01360;dRep_bin091_MAFACGAD_00827	ORF_01887	ppiB	5.2.1.8	putative peptidyl-prolyl cis-trans isomerase
ORF_01902						26.4472	27.3498		26.0821	12	3	0	ORF_01902	ORF_01902	pgk	2.7.2.3	Phosphoglycerate kinase
ORF_01903		27.6726	28.5859	27.7878	29.3563	29.0156	30.4103	27.3535	28.472	12	2	1,36E-254	ORF_01903	ORF_01903	tpiA	5.3.1.1	Triosephosphate isomerase
ORF_01905		26.6834	26.1667	25.4841	26.819	26.9043	29.0617	25.9687	26.637	11	6	2.076e-66	ORF_01905;dRep_bin209_NKIHFCEN_00261	ORF_01905	gpmI	5.4.2.12	2,3-bisphosphoglycerate-independent phosphoglycerate mutase
ORF_01906		27.328	28.6857	27.5063	28.406	27.5464	28.0957	26.7487	27.5935	9	1	5.6251e-55	ORF_01906;dRep_bin324_IPNHOHFK_00736	ORF_01906;dRep_bin324_IPNHOHFK_00736	purC	6.3.2.6	Phosphoribosylaminoimidazole-succinocarboxamide synthase
ORF_01930				25.7949	26.0078					1	1	0,002462	dRep_bin344_CJJBDGAA_01648;dRep_bin324_IPNHOHFK_01432;dRep_bin300_MJPPENNL_01728;dRep_bin261_FJICAFFM_01098;dRep_bin209_NKIHFCEN_01394;dRep_bin179_HFEIPPPA_01212;dRep_bin133_NOBPDBPA_02301;ORF_01930;dRep_bin260_HELEPKJL_00151;dRep_bin203_CLFNNOCF_01093;dRep_bin200_JJGKEOHI_00464	dRep_bin344_CJJBDGAA_01648;dRep_bin324_IPNHOHFK_01432;dRep_bin300_MJPPENNL_01728;dRep_bin261_FJICAFFM_01098;dRep_bin209_NKIHFCEN_01394;dRep_bin179_HFEIPPPA_01212;dRep_bin133_NOBPDBPA_02301;ORF_01930;dRep_bin260_HELEPKJL_00151;dRep_bin203_CLFNNOCF_01093;dRep_bin200_JJGKEOHI_00464	rpsI		30S ribosomal protein S9
ORF_01941	GH73-DOC
ORF_01948	CBM50
ORF_01949						24.8272	24.7669	25.3549	24.9378	4	1	2.6143e-12	dRep_bin179_HFEIPPPA_01106;dRep_bin081_JDPCKDNP_00227;dRep_bin310_IMBAFDIF_00789;dRep_bin047_IFFANOMN_01496;dRep_bin269_PNILGKPH_00580;dRep_bin133_NOBPDBPA_00629;dRep_bin344_CJJBDGAA_00139;dRep_bin287_DONBGKDH_00900;dRep_bin260_HELEPKJL_01759;dRep_bin167_BLMEBMNN_02130;dRep_bin017_FGFLFOPJ_00410;dRep_bin332_KAOPCDPF_00175;dRep_bin328_GIGKNKPJ_00524;dRep_bin306_FGHMKMMP_00565;dRep_bin297_EDHEEICA_…	dRep_bin179_HFEIPPPA_01106;dRep_bin081_JDPCKDNP_00227;dRep_bin310_IMBAFDIF_00789;dRep_bin047_IFFANOMN_01496	dxs_3	2.2.1.7	1-deoxy-D-xylulose-5-phosphate synthase
ORF_01964						20.5758	20.6334			3	2	1.9754e-07	ORF_01964	ORF_01964	atpA_2	3.6.3.14	ATP synthase subunit alpha
ORF_01974					28.5064					2	0	0,025352	dRep_bin344_CJJBDGAA_01515;dRep_bin211_LGJEFJIK_00737;dRep_bin226_NLNLHLLD_00459;dRep_bin117_PMEMANMD_00232;dRep_bin266_JFOCEDAE_01199;dRep_bin261_FJICAFFM_00864;dRep_bin220_PILICLLL_01139;dRep_bin209_NKIHFCEN_01468;dRep_bin324_IPNHOHFK_01744;dRep_bin297_EDHEEICA_00326;dRep_bin203_CLFNNOCF_02519;dRep_bin157_JPNIKEKI_01354;dRep_bin133_NOBPDBPA_04374;ORF_01974;dRep_bin091_MAFACGAD_01060;dRep_bin027…	dRep_bin344_CJJBDGAA_01515;dRep_bin211_LGJEFJIK_00737;dRep_bin226_NLNLHLLD_00459;dRep_bin117_PMEMANMD_00232;dRep_bin266_JFOCEDAE_01199;dRep_bin261_FJICAFFM_00864;dRep_bin220_PILICLLL_01139;dRep_bin209_NKIHFCEN_01468;dRep_bin324_IPNHOHFK_01744;dRep_bin297_EDHEEICA_00326;dRep_bin203_CLFNNOCF_02519;dRep_bin157_JPNIKEKI_01354;dRep_bin133_NOBPDBPA_04374;ORF_01974;dRep_bin091_MAFACGAD_01060;dRep_bin027…	spoVG		Putative septation protein SpoVG
ORF_01976									22.7158	1	1	0,0044387	dRep_bin249_OFIIEIDJ_00122;ORF_01976;dRep_bin269_PNILGKPH_00694;dRep_bin324_IPNHOHFK_01746;dRep_bin139_KGAJINND_00203;dRep_bin134_HIAPAODO_01440;dRep_bin310_IMBAFDIF_01190;dRep_bin297_EDHEEICA_00324;dRep_bin292_JIBLDOOH_01248;dRep_bin287_DONBGKDH_00552;dRep_bin284_DEHKNOBF_01431;dRep_bin282_PKAAPBFP_01594;dRep_bin248_CCDFPECI_00349;dRep_bin226_NLNLHLLD_00457;dRep_bin209_NKIHFCEN_01470;dRep_bin201…	dRep_bin249_OFIIEIDJ_00122;ORF_01976;dRep_bin269_PNILGKPH_00694;dRep_bin324_IPNHOHFK_01746;dRep_bin139_KGAJINND_00203;dRep_bin134_HIAPAODO_01440;dRep_bin310_IMBAFDIF_01190;dRep_bin297_EDHEEICA_00324;dRep_bin292_JIBLDOOH_01248;dRep_bin287_DONBGKDH_00552;dRep_bin284_DEHKNOBF_01431;dRep_bin282_PKAAPBFP_01594;dRep_bin248_CCDFPECI_00349;dRep_bin226_NLNLHLLD_00457;dRep_bin209_NKIHFCEN_01470;dRep_bin201…	glgC_3	2.7.7.27	Glucose-1-phosphate adenylyltransferase
ORF_01980							22.3132			2	1	0.20345	ORF_01980;dRep_bin292_JIBLDOOH_01252;dRep_bin226_NLNLHLLD_00453;dRep_bin209_NKIHFCEN_01474;dRep_bin157_JPNIKEKI_00175;dRep_bin261_FJICAFFM_00978	ORF_01980;dRep_bin292_JIBLDOOH_01252;dRep_bin226_NLNLHLLD_00453;dRep_bin209_NKIHFCEN_01474;dRep_bin157_JPNIKEKI_00175;dRep_bin261_FJICAFFM_00978	prs	2.7.6.1	Ribose-phosphate pyrophosphokinase
ORF_01995						24.5703	27.4541		24.5927	23	3	0	ORF_01995	ORF_01995	dnaK_1		Chaperone protein DnaK
ORF_01997	GT8
ORF_01998	GT8
ORF_02000	GH42						23.2492			1	1	1.0615e-09	ORF_02000	ORF_02000	lacZ_2	3.2.1.23	Beta-galactosidase LacZ
ORF_02001	GH2
ORF_02003	GH13	24.2416								3	1	0.042691	dRep_bin226_NLNLHLLD_00269;ORF_02003;dRep_bin157_JPNIKEKI_01443;dRep_bin297_EDHEEICA_01638;dRep_bin133_NOBPDBPA_04691;dRep_bin209_NKIHFCEN_00952;dRep_bin300_MJPPENNL_01091;dRep_bin261_FJICAFFM_00911;dRep_bin179_HFEIPPPA_00830;dRep_bin328_GIGKNKPJ_00889;dRep_bin057_BNCFHBBO_01681;dRep_bin282_PKAAPBFP_01161;dRep_bin168_HKDILBFE_01014;dRep_bin100_CODMOHGB_01404;dRep_bin167_BLMEBMNN_01981;dRep_bin099…	dRep_bin226_NLNLHLLD_00269;ORF_02003;dRep_bin157_JPNIKEKI_01443;dRep_bin297_EDHEEICA_01638;dRep_bin133_NOBPDBPA_04691;dRep_bin209_NKIHFCEN_00952		3.2.1.54	Cyclomaltodextrinase
ORF_02028	GH53-CBM61
ORF_02036		25.1637	26.7129	25.9178	27.0501					9	5	2.8741e-30	ORF_02036;dRep_bin226_NLNLHLLD_00918;dRep_bin157_JPNIKEKI_01860;dRep_bin179_HFEIPPPA_01722;dRep_bin209_NKIHFCEN_01548	ORF_02036;dRep_bin226_NLNLHLLD_00918;dRep_bin157_JPNIKEKI_01860;dRep_bin179_HFEIPPPA_01722	argF	2.1.3.3	Ornithine carbamoyltransferase
ORF_02039	GT28
ORF_02051				23.2621						1	1	0.01124	dRep_bin325_EIIGOGHN_00455;dRep_bin287_DONBGKDH_01891;dRep_bin260_HELEPKJL_00793;dRep_bin095_HOBNOEEF_02183;dRep_bin023_HGFJFKAI_00898;dRep_bin226_NLNLHLLD_01485;ORF_02051;dRep_bin062_BOFBFLDA_01385;dRep_bin181_MKGPMPIA_01332;dRep_bin269_PNILGKPH_01447;dRep_bin282_PKAAPBFP_01100;dRep_bin261_FJICAFFM_01242;dRep_bin203_CLFNNOCF_00622;dRep_bin234_ECABPBME_01964;dRep_bin007_LNLEAAAN_01741;dRep_bin335…	dRep_bin325_EIIGOGHN_00455;dRep_bin287_DONBGKDH_01891;dRep_bin260_HELEPKJL_00793;dRep_bin095_HOBNOEEF_02183;dRep_bin023_HGFJFKAI_00898;dRep_bin226_NLNLHLLD_01485;ORF_02051;dRep_bin062_BOFBFLDA_01385;dRep_bin181_MKGPMPIA_01332;dRep_bin269_PNILGKPH_01447;dRep_bin282_PKAAPBFP_01100;dRep_bin261_FJICAFFM_01242;dRep_bin203_CLFNNOCF_00622;dRep_bin234_ECABPBME_01964;dRep_bin007_LNLEAAAN_01741;dRep_bin335…	valS	6.1.1.9	Valine--tRNA ligase
ORF_02110		24.792	25.4543							2	2	4.0124e-22	ORF_02110;dRep_bin248_CCDFPECI_01301;dRep_bin304_JDNJGFKH_00338	ORF_02110;dRep_bin248_CCDFPECI_01301;dRep_bin304_JDNJGFKH_00338	nanA	4.1.3.3	N-acetylneuraminate lyase
ORF_02116		29.5521	29.9611	28.4974	29.5022	29.6787	30.7392	29.1408	28.4915	9	2	2.1566e-116	ORF_02116;dRep_bin157_JPNIKEKI_00395;dRep_bin325_EIIGOGHN_00189;dRep_bin234_ECABPBME_01056;dRep_bin088_DNGPPFDK_01570	ORF_02116;dRep_bin157_JPNIKEKI_00395;dRep_bin325_EIIGOGHN_00189;dRep_bin234_ECABPBME_01056	rbr3A	1.11.1.1	Reverse rubrerythrin-1
ORF_02131	GH142
ORF_02154									24.6747	2	1	0.035941	dRep_bin139_KGAJINND_01299;dRep_bin249_OFIIEIDJ_00342;dRep_bin201_OLKDIBOK_02433;dRep_bin016_JLGAHGOJ_01891;dRep_bin248_CCDFPECI_00660;dRep_bin135_HHKACLPM_00948;dRep_bin075_EPEMMOCL_02434;dRep_bin031_BNHMFOII_01531;dRep_bin347_EKGCMFPD_00881;dRep_bin335_JIOGNAPG_00537;dRep_bin324_IPNHOHFK_01798;dRep_bin306_FGHMKMMP_00897;dRep_bin292_JIBLDOOH_02185;dRep_bin284_DEHKNOBF_01656;dRep_bin282_PKAAPBFP_…	dRep_bin139_KGAJINND_01299;dRep_bin249_OFIIEIDJ_00342;dRep_bin201_OLKDIBOK_02433;dRep_bin016_JLGAHGOJ_01891;dRep_bin248_CCDFPECI_00660;dRep_bin135_HHKACLPM_00948;dRep_bin075_EPEMMOCL_02434;dRep_bin031_BNHMFOII_01531;dRep_bin347_EKGCMFPD_00881;dRep_bin335_JIOGNAPG_00537;dRep_bin324_IPNHOHFK_01798;dRep_bin306_FGHMKMMP_00897;dRep_bin292_JIBLDOOH_02185;dRep_bin284_DEHKNOBF_01656;dRep_bin282_PKAAPBFP_…	glyQS	6.1.1.14	Glycine--tRNA ligase
ORF_02167						26.1396	27.2589	25.5761	25.8612	10	3	5.8365e-177	ORF_02167;dRep_bin324_IPNHOHFK_00273;dRep_bin325_EIIGOGHN_01489;dRep_bin089_PAJFOJBN_01573;dRep_bin032_PPNIGLME_01265	ORF_02167;dRep_bin324_IPNHOHFK_00273	sugC	3.6.3.-	Trehalose import ATP-binding protein SugC
ORF_02175	GH94	27.2197	25.5642	25.7322	28.316	27.399	28.5935	26.4637	27.8002	16	4	4.267e-86	ORF_02175;dRep_bin261_FJICAFFM_01048	ORF_02175	cbpA_2	2.4.1.20	Cellobiose phosphorylase
ORF_02178						24.8033	26.824			7	3	1.4391e-136	ORF_02178	ORF_02178			hypothetical protein
ORF_02184							27.6735			3	3	1.9481e-05	ORF_02184	ORF_02184			putative Hsp20 family chaperone
ORF_02187							23.51			1	1	0,0011958	dRep_bin108_BPNCDINP_00055;dRep_bin049_MNFBDPNO_00986;ORF_02187	dRep_bin108_BPNCDINP_00055;dRep_bin049_MNFBDPNO_00986;ORF_02187	yfcE	3.1.4.-	Phosphodiesterase YfcE
ORF_02190							20.847			3	1	2.1658e-06	ORF_02190	ORF_02190	argC	1.2.1.38	N-acetyl-gamma-glutamyl-phosphate reductase
ORF_02192						23.2123	23.5974		22.8837	2	2	0.0058061	ORF_02192;dRep_bin261_FJICAFFM_01217;dRep_bin179_HFEIPPPA_00530;dRep_bin157_JPNIKEKI_00708;dRep_bin226_NLNLHLLD_00886	ORF_02192;dRep_bin261_FJICAFFM_01217;dRep_bin179_HFEIPPPA_00530;dRep_bin157_JPNIKEKI_00708;dRep_bin226_NLNLHLLD_00886	argB	2.7.2.8	Acetylglutamate kinase
ORF_02193						24.4347	25.9521		24.5452	6	3	3.3319e-26	ORF_02193;dRep_bin226_NLNLHLLD_00887;dRep_bin220_PILICLLL_00169;dRep_bin269_PNILGKPH_01352;dRep_bin134_HIAPAODO_01055;dRep_bin081_JDPCKDNP_01095	ORF_02193	argD	2.6.1.11	Acetylornithine aminotransferase
ORF_02196	DOC
ORF_02206									25.2054	2	2	0.33833	ORF_02206	ORF_02206	msmE_4		Multiple sugar-binding protein
ORF_02207		23.5029	23.0638	23.6046	24.6139					3	2	0.012062	ORF_02207;dRep_bin203_CLFNNOCF_00306;dRep_bin133_NOBPDBPA_02254;dRep_bin269_PNILGKPH_00250;dRep_bin039_IJNOFOJK_01089	ORF_02207;dRep_bin203_CLFNNOCF_00306;dRep_bin133_NOBPDBPA_02254;dRep_bin269_PNILGKPH_00250;dRep_bin039_IJNOFOJK_01089			Dihydroorotate dehydrogenase B (NAD(+)), electron transfer subunit
ORF_02221						29.5884	31.436	28.5122	28.8101	21	7	0	ORF_02221	ORF_02221			Bacterial extracellular solute-binding protein
ORF_02236							26.6885			2	2	0,002715	ORF_02236	ORF_02236			RutC family protein
ORF_02241	GT51
ORF_02242	GT2
ORF_02265							25.2889			2	2	0.99844	ORF_02265;dRep_bin179_HFEIPPPA_00158;dRep_bin292_JIBLDOOH_01032	ORF_02265;dRep_bin179_HFEIPPPA_00158;dRep_bin292_JIBLDOOH_01032			Sporulation protein YtfJ (Spore_YtfJ)
ORF_02277			25.6334							2	2	0,00019066	dRep_bin344_CJJBDGAA_00898;dRep_bin335_JIOGNAPG_01201;dRep_bin139_KGAJINND_01130;ORF_02277;dRep_bin134_HIAPAODO_00923;dRep_bin089_PAJFOJBN_00023;dRep_bin088_DNGPPFDK_01103;dRep_bin062_BOFBFLDA_01112;dRep_bin158_OGFICEAP_00970;dRep_bin303_DDDNDJCF_01875;dRep_bin287_DONBGKDH_00692;dRep_bin266_JFOCEDAE_01617;dRep_bin234_ECABPBME_01365;dRep_bin254_GJDPFAEA_02106;dRep_bin127_FIPNHBCH_01543;dRep_bin167…	dRep_bin344_CJJBDGAA_00898;dRep_bin335_JIOGNAPG_01201;dRep_bin139_KGAJINND_01130;ORF_02277;dRep_bin134_HIAPAODO_00923;dRep_bin089_PAJFOJBN_00023;dRep_bin088_DNGPPFDK_01103;dRep_bin062_BOFBFLDA_01112;dRep_bin158_OGFICEAP_00970;dRep_bin303_DDDNDJCF_01875;dRep_bin287_DONBGKDH_00692;dRep_bin266_JFOCEDAE_01617;dRep_bin234_ECABPBME_01365;dRep_bin254_GJDPFAEA_02106;dRep_bin127_FIPNHBCH_01543;dRep_bin167…	rfbC	5.1.3.13	dTDP-4-dehydrorhamnose 3,5-epimerase
ORF_02292	GH43_26
ORF_02298		25.0556	25.6153	26.9269	28.1302	28.023	28.3192	26.1971	26.5414	14	4	1.4527e-95	ORF_02298;dRep_bin133_NOBPDBPA_02940;dRep_bin297_EDHEEICA_00524;dRep_bin248_CCDFPECI_01398;dRep_bin269_PNILGKPH_01152;dRep_bin095_HOBNOEEF_00617;dRep_bin158_OGFICEAP_00426;dRep_bin016_JLGAHGOJ_00457;dRep_bin279_IAEFEPEN_00390;dRep_bin261_FJICAFFM_01473;dRep_bin133_NOBPDBPA_02941;dRep_bin354_MMOALAFN_00040	ORF_02298;dRep_bin133_NOBPDBPA_02940	glnA_2	6.3.1.2	Glutamine synthetase
ORF_02305		29.2876	28.3401	29.1049	29.4665	29.7129	30.6154	29.1928	29.977	20	4	1.0638e-236	dRep_bin209_NKIHFCEN_00291;ORF_02305;dRep_bin181_MKGPMPIA_00061	dRep_bin209_NKIHFCEN_00291	por	1.2.7.1	Pyruvate synthase
ORF_02313		25.1036	25.0712	24.1324	25.1715	24.5001	25.2098	24.0493	24.7129	8	1	9.0358e-31	ORF_02313;dRep_bin324_IPNHOHFK_01561	ORF_02313;dRep_bin324_IPNHOHFK_01561	thrC	4.2.3.1	Threonine synthase
ORF_02319						26.1058	26.7695	26.1125	25.8809	2	2	0.10582	dRep_bin292_JIBLDOOH_01269;dRep_bin226_NLNLHLLD_00045;ORF_02319;dRep_bin322_OJELOJOF_01350;dRep_bin287_DONBGKDH_00534;dRep_bin279_IAEFEPEN_01300;dRep_bin016_JLGAHGOJ_00446;dRep_bin203_CLFNNOCF_02533;dRep_bin065_DFABHCBI_01258;dRep_bin242_LKAIBGGJ_00225	dRep_bin292_JIBLDOOH_01269;dRep_bin226_NLNLHLLD_00045;ORF_02319;dRep_bin322_OJELOJOF_01350;dRep_bin287_DONBGKDH_00534;dRep_bin279_IAEFEPEN_01300;dRep_bin016_JLGAHGOJ_00446;dRep_bin203_CLFNNOCF_02533;dRep_bin065_DFABHCBI_01258;dRep_bin242_LKAIBGGJ_00225	adk	2.7.4.3	Adenylate kinase
ORF_02321						24.7103	25.7131		24.8075	2	2	0.30574	ORF_02321;dRep_bin134_HIAPAODO_01003;dRep_bin062_BOFBFLDA_01153;dRep_bin160_EFKMPBOM_01972;dRep_bin154_JGOKHKLI_00784;dRep_bin347_EKGCMFPD_01116;dRep_bin328_GIGKNKPJ_01328;dRep_bin322_OJELOJOF_01348;dRep_bin300_MJPPENNL_01858;dRep_bin292_JIBLDOOH_01271;dRep_bin284_DEHKNOBF_01490;dRep_bin282_PKAAPBFP_00472;dRep_bin279_IAEFEPEN_01298;dRep_bin269_PNILGKPH_02195;dRep_bin266_JFOCEDAE_00996;dRep_bin254…	ORF_02321;dRep_bin134_HIAPAODO_01003;dRep_bin062_BOFBFLDA_01153;dRep_bin160_EFKMPBOM_01972;dRep_bin154_JGOKHKLI_00784;dRep_bin347_EKGCMFPD_01116;dRep_bin328_GIGKNKPJ_01328;dRep_bin322_OJELOJOF_01348;dRep_bin300_MJPPENNL_01858;dRep_bin292_JIBLDOOH_01271;dRep_bin284_DEHKNOBF_01490;dRep_bin282_PKAAPBFP_00472;dRep_bin279_IAEFEPEN_01298;dRep_bin269_PNILGKPH_02195;dRep_bin266_JFOCEDAE_00996;dRep_bin254…	rplO		50S ribosomal protein L15
ORF_02364							25.5219			1	1	0,0034769	ORF_02364	ORF_02364			hypothetical protein

## Sheet: MAG243
Enzyme	Path (Fig.)	LFQ C1	LFQ C2	LFQ C3	LFQ C4	LFQ M1	LFQ M2	LFQ M3	LFQ M4	ORF	*E.C.	CAZy
Carbohydrate dedradation
Mannan PUL
Beta-1,4-mannooligosaccharide phosphorylase	[gh130_2]					29.5527	27.7324	28.5833	29.7619	ORF_00732	2.4.1.319	GH130
Cellobiose 2-epimerase	[epi]					23.6823	22.9722		22.9063	ORF_00733	5.1.3.11
4-O-beta-D-mannosyl-D-glucose phosphorylase	[gh130_1]					29.6236	28.65	28.092	29.5235	ORF_00734	2.4.1.281	GH130
										ORF_00735
Phosphoglucomutase									24.6877	ORF_00736	5.4.2.2
Putative mannose-6-phosphate isomerase YvyI						26.0653	25.5674		24.9679	ORF_00737	5.3.1.8
										ORF_00738		GH1
Dipeptidase										ORF_00758	3.4.-.-
Acetylxylan esterase	[ce17]								23.8029	ORF_00765	3.1.1.72
										ORF_00766		GH113
Cellulase/esterase CelE	[ce2]					22.3507	22.0934			ORF_00767		CE2
										ORF_00768
Multiple sugar-binding protein	[MnB]					29.0205	27.9677	27.841	29.928	ORF_00769
Glycolysis
phosphoglucomutase	[1]								24.6877	ORF_00736	5.4.2.2
glucokinase	[2]									ORF_01243	2.7.1.2
glucose-6-phosphate isomerase	[3]	26.7296	26.4518	26.1835	26.0399	27.9843	27.2857	26.1478	27.2703	ORF_00101	5.3.1.9
6-phosphofructokinase	[4]					26.9432	26.123	26.0652	26.9078	ORF_00540	2.7.1.11
fructose-bisphosphate aldolase	[5]	27.3838	27.6108	28.5271	28.5088	30.0515	29.112	28.7665	29.4663	ORF_01458	4.1.2.13
fructose 1,6-bisphophate aldolase/phosphatase	[6]									ORF_00679	3.1.3.11
triosephosphate isomerase	[7]									ORF_00023	5.3.1.1
glyceraldehyde-3-phosphate dehydrogenase	[8]										1.2.1.12
phosphoglycerate kinase	[9]					26.443	26.2416	27.2338	26.6462	ORF_00024	2.7.2.3
phosphoglycerate mutase	[10]	26.422	27.0328	27.1621	27.5485	28.399	27.7487	27.3202	28.3591	ORF_00022	5.4.2.12
enolase	[11]					23.9374			23.471	ORF_00398	4.2.1.11
Pyruvate metabolism
pyruvate kinase	[12]									ORF_00623	2.7.1.40
Phosphotransacetylase	[13]					27.3466	25.2131	25.2057	26.4025	ORF_01287	2.3.1.8
Acetate kinase	[14]	28.4891	28.5835	29.031	28.8379	29.8655	29.2015	28.28	29.557	ORF_01317	2.7.2.1
Butyrate production
Acetyl-CoA acetyltransferase	[15]	29.7966	30.0601	30.6926	30.4341	31.943	31.657	30.7137	31.6585	ORF_00239	2.3.1.9
Short-chain-enoyl-CoA hydratase	[16]	25.1474	24.9515	27.2123	26.6466	28.4486	29.1021	27.0075	28.0314	ORF_00238	4.2.1.150
3-hydroxybutyryl-CoA dehydrogenase	[17]	29.1913	30.2091	30.107	30.0011	31.6645	30.5779	30.7853	31.5502	ORF_00237	1.1.1.157
Acyl-CoA dehydrogenase, short-chain specific	[18]	28.6979	29.4593	29.9205	29.7068	30.9887	30.7312	29.7323	30.4995	ORF_00236	1.3.8.1
butyryl-CoA:acetate CoA-transferase	[19]					27.4513	26.1992	26.4922	27.4954	ORF_01402	2.8.3.-
Acryloyl-CoA reductase electron transfer subunit beta		29.3899	29.677	30.0632	30.1757	31.2018	30.7977	30.4936	31.2748	ORF_00234
Acryloyl-CoA reductase electron transfer subunit gamma		29.5485	29.2872	29.9369	29.9794	30.9171	30.2503	29.4679	30.6129	ORF_00235
IDcomb	CAZy	LFQ C1	LFQ C2	LFQ C3	LFQ C4	LFQ M1	LFQ M2	LFQ M3	LFQ M4	Peptides	Uni. Pep.	PEP	Protein IDs	Majority protein IDs	gene	EC_number	product
ORF_00010		25.9293	25.8033	28.5659	25.6087	28.3308	28.8512	29.5652	28.0639	23	21	2.0039e-256	dRep_bin053_OMGNPOOB_01278;dRep_bin302_AHDEPDKG_00299;dRep_bin238_OLNFACLE_00618;dRep_bin125_FADLGGII_00735;dRep_bin097_CBBLIPAN_01892;dRep_bin134_HIAPAODO_01198;dRep_bin261_FJICAFFM_00295;dRep_bin282_PKAAPBFP_01577;dRep_bin074_EHAOMODJ_00946;dRep_bin347_EKGCMFPD_01776;dRep_bin127_FIPNHBCH_01523;dRep_bin075_EPEMMOCL_00770;dRep_bin201_OLKDIBOK_02470;dRep_bin323_FBBLPLCG_00116;dRep_bin242_LKAIBGGJ_…	dRep_bin053_OMGNPOOB_01278	purL	6.3.5.3	Phosphoribosylformylglycinamidine synthase subunit PurL
ORF_00012						25.5361			25.5804	3	2	2.0529e-06	dRep_bin243_JDMELKLC_00012;dRep_bin057_BNCFHBBO_00004;dRep_bin348_LCLFDNEE_00467	dRep_bin243_JDMELKLC_00012;dRep_bin057_BNCFHBBO_00004	purH		Bifunctional purine biosynthesis protein PurH
ORF_00017						27.0785	26.4431	26.1864	27.3579	2	2	0.043765	dRep_bin243_JDMELKLC_00017;dRep_bin006_HPJGJCAG_01432;dRep_bin348_LCLFDNEE_00469	dRep_bin243_JDMELKLC_00017;dRep_bin006_HPJGJCAG_01432;dRep_bin348_LCLFDNEE_00469	purE	5.4.99.18	N5-carboxyaminoimidazole ribonucleotide mutase
ORF_00022		26.422	27.0328	27.1621	27.5485	28.399	27.7487	27.3202	28.3591	6	1	9.4456e-30	dRep_bin243_JDMELKLC_00022;dRep_bin302_AHDEPDKG_00814	dRep_bin243_JDMELKLC_00022;dRep_bin302_AHDEPDKG_00814	gpmI	5.4.2.12	2,3-bisphosphoglycerate-independent phosphoglycerate mutase
ORF_00024						26.443	26.2416	27.2338	26.6462	7	2	1.9704e-141	dRep_bin243_JDMELKLC_00024;dRep_bin057_BNCFHBBO_00535;dRep_bin238_OLNFACLE_01860	dRep_bin243_JDMELKLC_00024;dRep_bin057_BNCFHBBO_00535	pgk	2.7.2.3	Phosphoglycerate kinase
ORF_00048				26.4201	25.0261	26.7545	25.2845	26.5136	26.1215	4	2	1.0784e-29	dRep_bin243_JDMELKLC_00048;dRep_bin125_FADLGGII_00907;dRep_bin178_FLGBGGJB_00476;dRep_bin259_IFIOODLK_00803;dRep_bin194_MEPDOGGJ_00234;dRep_bin025_CBEJJMLE_00493;dRep_bin172_ALNHGLMD_00611;dRep_bin176_DLEJNGKN_01018;dRep_bin215_ABBFGCAF_01336	dRep_bin243_JDMELKLC_00048;dRep_bin125_FADLGGII_00907;dRep_bin178_FLGBGGJB_00476;dRep_bin259_IFIOODLK_00803;dRep_bin194_MEPDOGGJ_00234;dRep_bin025_CBEJJMLE_00493;dRep_bin172_ALNHGLMD_00611;dRep_bin176_DLEJNGKN_01018;dRep_bin215_ABBFGCAF_01336	leuS	6.1.1.4	Leucine--tRNA ligase
ORF_00052									24.2702	3	1	0,00016213	dRep_bin302_AHDEPDKG_01040;dRep_bin125_FADLGGII_01523;dRep_bin243_JDMELKLC_00052	dRep_bin302_AHDEPDKG_01040;dRep_bin125_FADLGGII_01523	efp		Elongation factor P
ORF_00056						27.3006	26.2905	26.7078	27.3514	4	3	1.3031e-09	dRep_bin243_JDMELKLC_00056	dRep_bin243_JDMELKLC_00056	fhs	6.3.4.3	Formate--tetrahydrofolate ligase
ORF_00070		23.4876		21.431	22.1454		21.0646		24.222	3	3	1.6409e-05	dRep_bin243_JDMELKLC_00070;dRep_bin193_GDMDPNNM_01476	dRep_bin243_JDMELKLC_00070;dRep_bin193_GDMDPNNM_01476	ugpB		sn-glycerol-3-phosphate-binding periplasmic protein UgpB
ORF_00080		23.6067	24.4222	24.9881	23.8862	25.884	24.2671	24.6052	26.2295	5	5	1.3944e-17	dRep_bin243_JDMELKLC_00080	dRep_bin243_JDMELKLC_00080	pnp	2.7.7.8	Polyribonucleotide nucleotidyltransferase
ORF_00087						21.3909				1	1	0.63507	dRep_bin243_JDMELKLC_00087	dRep_bin243_JDMELKLC_00087	pepT	3.4.11.4	Peptidase T
ORF_00098					25.1211	26.1773	24.8586	23.9353	25.7178	4	4	2.4508e-26	dRep_bin243_JDMELKLC_00098	dRep_bin243_JDMELKLC_00098		1.12.7.2	Iron hydrogenase 1
ORF_00101		26.7296	26.4518	26.1835	26.0399	27.9843	27.2857	26.1478	27.2703	14	10	9.2808e-192	dRep_bin243_JDMELKLC_00101;dRep_bin166_DFIAJFEC_00175	dRep_bin243_JDMELKLC_00101	pgiB	5.3.1.9	Glucose-6-phosphate isomerase B
ORF_00102						26.2213	27.7761	27.327	26.822	3	3	4.8544e-05	dRep_bin243_JDMELKLC_00102	dRep_bin243_JDMELKLC_00102			hypothetical protein
ORF_00139						24.7276				1	1	0.26641	dRep_bin057_BNCFHBBO_00919;dRep_bin243_JDMELKLC_00139	dRep_bin057_BNCFHBBO_00919;dRep_bin243_JDMELKLC_00139			Lrp/AsnC ligand binding domain protein
ORF_00140								22.9348		1	1	0,0011142	dRep_bin243_JDMELKLC_00140	dRep_bin243_JDMELKLC_00140			ACT domain protein
ORF_00141								22.4641	23.3823	2	2	0.017447	dRep_bin243_JDMELKLC_00141	dRep_bin243_JDMELKLC_00141			hypothetical protein
ORF_00147						26.3221	25.6502	25.9795	25.9098	2	2	0,00085712	dRep_bin243_JDMELKLC_00147	dRep_bin243_JDMELKLC_00147			Transcriptional Coactivator p15 (PC4)
ORF_00153		26.5684	28.0285	26.8753	26.7761	28.2968	25.9604	26.5564	27.7938	8	3	1.6148e-33	dRep_bin243_JDMELKLC_00153;dRep_bin308_JBPDGLPP_01221;dRep_bin094_LBLICAAO_00561;dRep_bin325_EIIGOGHN_00256;dRep_bin168_HKDILBFE_00631;dRep_bin099_DNDAGJEJ_00618;dRep_bin023_HGFJFKAI_01457;dRep_bin319_PBDBJGCJ_00547;dRep_bin006_HPJGJCAG_01559;dRep_bin347_EKGCMFPD_00224;dRep_bin001_GHHJMDAL_00367	dRep_bin243_JDMELKLC_00153	purC	6.3.2.6	Phosphoribosylaminoimidazole-succinocarboxamide synthase
ORF_00154	GH1
ORF_00168	GT28
ORF_00173	GT4
ORF_00186						25.5365				1	1	0.046868	dRep_bin243_JDMELKLC_00186	dRep_bin243_JDMELKLC_00186	rfbC	5.1.3.13	dTDP-4-dehydrorhamnose 3,5-epimerase
ORF_00189	GT2-GT2
ORF_00226					24.9438					2	1	0.010091	dRep_bin109_MJABCPAK_00006;dRep_bin085_MBHLGCDB_01494;dRep_bin348_LCLFDNEE_01487;dRep_bin243_JDMELKLC_00226	dRep_bin109_MJABCPAK_00006;dRep_bin085_MBHLGCDB_01494;dRep_bin348_LCLFDNEE_01487;dRep_bin243_JDMELKLC_00226	rpsL		30S ribosomal protein S12
ORF_00227								22.9213		8	1	7.7181e-31	dRep_bin243_JDMELKLC_00227;dRep_bin105_AAEIHAFF_00954	dRep_bin243_JDMELKLC_00227;dRep_bin105_AAEIHAFF_00954	rpoC	2.7.7.6	DNA-directed RNA polymerase subunit beta'
ORF_00228						26.3665	24.7923			9	2	9.2305e-62	dRep_bin243_JDMELKLC_00228;dRep_bin323_FBBLPLCG_00104;dRep_bin049_MNFBDPNO_01119;dRep_bin202_HEPPALPH_00473;dRep_bin204_INMOGLDN_00194;dRep_bin264_DNFFGNEG_01422;dRep_bin044_IPFKHAEF_00006;dRep_bin273_FGAEBHNP_01364;dRep_bin321_EJNAAGJG_00383	dRep_bin243_JDMELKLC_00228	rpoB	2.7.7.6	DNA-directed RNA polymerase subunit beta
ORF_00234		29.3899	29.677	30.0632	30.1757	31.2018	30.7977	30.4936	31.2748	17	13	0	dRep_bin243_JDMELKLC_00234;dRep_bin348_LCLFDNEE_00154;dRep_bin332_KAOPCDPF_00120	dRep_bin243_JDMELKLC_00234	acrA		Acryloyl-CoA reductase electron transfer subunit beta
ORF_00235		29.5485	29.2872	29.9369	29.9794	30.9171	30.2503	29.4679	30.6129	12	8	1.5867e-129	dRep_bin243_JDMELKLC_00235;dRep_bin116_CLFDBMOF_00423	dRep_bin243_JDMELKLC_00235	acrB		Acryloyl-CoA reductase electron transfer subunit gamma
ORF_00236		28.6979	29.4593	29.9205	29.7068	30.9887	30.7312	29.7323	30.4995	14	7	7.6593e-177	dRep_bin243_JDMELKLC_00236	dRep_bin243_JDMELKLC_00236	bcd	1.3.8.1	Acyl-CoA dehydrogenase, short-chain specific
ORF_00237		29.1913	30.2091	30.107	30.0011	31.6645	30.5779	30.7853	31.5502	18	8	0	dRep_bin243_JDMELKLC_00237	dRep_bin243_JDMELKLC_00237	hbd	1.1.1.157	3-hydroxybutyryl-CoA dehydrogenase
ORF_00238		25.1474	24.9515	27.2123	26.6466	28.4486	29.1021	27.0075	28.0314	6	3	6.2971e-21	dRep_bin243_JDMELKLC_00238	dRep_bin243_JDMELKLC_00238	crt	4.2.1.150	Short-chain-enoyl-CoA hydratase
ORF_00239		29.7966	30.0601	30.6926	30.4341	31.943	31.657	30.7137	31.6585	15	7	0	dRep_bin243_JDMELKLC_00239;dRep_bin283_NLJJFFAC_01655	dRep_bin243_JDMELKLC_00239	thlA	2.3.1.9	Acetyl-CoA acetyltransferase
ORF_00261						22.1991				2	2	0.15862	dRep_bin243_JDMELKLC_00261	dRep_bin243_JDMELKLC_00261	proS	6.1.1.15	Proline--tRNA ligase
ORF_00284	GH94					23.487	23.9497			2	2	1.6746e-06	dRep_bin243_JDMELKLC_00284	dRep_bin243_JDMELKLC_00284	cbpA	2.4.1.20	Cellobiose phosphorylase
ORF_00286						24.9569	24.9855	24.2639	25.8685	2	2	6.5064e-09	dRep_bin243_JDMELKLC_00286	dRep_bin243_JDMELKLC_00286			hypothetical protein
ORF_00317						24.3329				1	1	1.2109e-29	dRep_bin243_JDMELKLC_00317	dRep_bin243_JDMELKLC_00317		1.1.1.38	NAD-dependent malic enzyme
ORF_00337	GT2
ORF_00346						25.7036	25.8027	25.6417	25.4343	3	2	1.2598e-06	dRep_bin243_JDMELKLC_00346	dRep_bin243_JDMELKLC_00346	tsf		Elongation factor Ts
ORF_00347		26.1705	27.1334	27.6032	26.3935	26.5806	24.5904	27.2126	27.2158	2	1	2.9344e-128	dRep_bin243_JDMELKLC_00347;dRep_bin057_BNCFHBBO_01163	dRep_bin243_JDMELKLC_00347;dRep_bin057_BNCFHBBO_01163	rpsB		30S ribosomal protein S2
ORF_00383						25.0586				2	1	0,00016442	dRep_bin243_JDMELKLC_00383;dRep_bin057_BNCFHBBO_00470	dRep_bin243_JDMELKLC_00383;dRep_bin057_BNCFHBBO_00470	rplS		50S ribosomal protein L19
ORF_00393						25.2248	23.6497		24.1733	3	1	6.0486e-06	dRep_bin243_JDMELKLC_00393;dRep_bin238_OLNFACLE_01006;dRep_bin302_AHDEPDKG_00083	dRep_bin243_JDMELKLC_00393;dRep_bin238_OLNFACLE_01006;dRep_bin302_AHDEPDKG_00083			Putative aminotransferase/MSMEI_6121
ORF_00394						26.4024	25.4048	25.3736	25.6306	5	5	8.2703e-15	dRep_bin243_JDMELKLC_00394	dRep_bin243_JDMELKLC_00394	purA_1	6.3.4.4	Adenylosuccinate synthetase
ORF_00398						23.9374			23.471	3	1	1.1062e-05	dRep_bin243_JDMELKLC_00398;dRep_bin303_DDDNDJCF_00769;dRep_bin282_PKAAPBFP_01679;dRep_bin201_OLKDIBOK_01319;dRep_bin319_PBDBJGCJ_01591;dRep_bin242_LKAIBGGJ_00029;dRep_bin310_IMBAFDIF_01505;dRep_bin260_HELEPKJL_01696;dRep_bin166_DFIAJFEC_00514;dRep_bin147_EJLBNEBE_00361;dRep_bin077_DNNBMPMC_00391;dRep_bin282_PKAAPBFP_00757;dRep_bin041_OPKGAAAG_01476;dRep_bin179_HFEIPPPA_00680;dRep_bin169_PNICKJKO_…	dRep_bin243_JDMELKLC_00398;dRep_bin303_DDDNDJCF_00769;dRep_bin282_PKAAPBFP_01679;dRep_bin201_OLKDIBOK_01319;dRep_bin319_PBDBJGCJ_01591;dRep_bin242_LKAIBGGJ_00029;dRep_bin310_IMBAFDIF_01505;dRep_bin260_HELEPKJL_01696;dRep_bin166_DFIAJFEC_00514;dRep_bin147_EJLBNEBE_00361;dRep_bin077_DNNBMPMC_00391;dRep_bin282_PKAAPBFP_00757;dRep_bin041_OPKGAAAG_01476;dRep_bin179_HFEIPPPA_00680;dRep_bin169_PNICKJKO_…	eno	4.2.1.11	Enolase
ORF_00407									21.8122	2	2	0.095445	dRep_bin243_JDMELKLC_00407	dRep_bin243_JDMELKLC_00407	yesO_1		Putative ABC transporter substrate-binding protein YesO
ORF_00411	GH28
ORF_00412	GH105
ORF_00417						25.4962				2	2	0.011538	dRep_bin226_NLNLHLLD_00532;dRep_bin209_NKIHFCEN_00151;dRep_bin157_JPNIKEKI_01700;dRep_bin041_OPKGAAAG_00804;dRep_bin347_EKGCMFPD_01151;dRep_bin234_ECABPBME_02204;dRep_bin335_JIOGNAPG_00452;dRep_bin344_CJJBDGAA_01159;dRep_bin248_CCDFPECI_01755;dRep_bin243_JDMELKLC_00417;dRep_bin145_KMJJJOEJ_01171;dRep_bin139_KGAJINND_01314;dRep_bin016_JLGAHGOJ_00639;dRep_bin143_PFLDJMPF_01247;dRep_bin160_EFKMPBOM_…	dRep_bin226_NLNLHLLD_00532;dRep_bin209_NKIHFCEN_00151;dRep_bin157_JPNIKEKI_01700;dRep_bin041_OPKGAAAG_00804;dRep_bin347_EKGCMFPD_01151;dRep_bin234_ECABPBME_02204;dRep_bin335_JIOGNAPG_00452;dRep_bin344_CJJBDGAA_01159;dRep_bin248_CCDFPECI_01755;dRep_bin243_JDMELKLC_00417;dRep_bin145_KMJJJOEJ_01171;dRep_bin139_KGAJINND_01314;dRep_bin016_JLGAHGOJ_00639;dRep_bin143_PFLDJMPF_01247;dRep_bin160_EFKMPBOM_…	gltB_1	1.4.7.1	Ferredoxin-dependent glutamate synthase 1
ORF_00422		26.1379	26.1539	26.6047	25.6583	27.0664	25.6195	24.8851	28.9476	8	8	2.1222e-87	dRep_bin243_JDMELKLC_00422;dRep_bin278_BFCONKOE_00849	dRep_bin243_JDMELKLC_00422			Solute-binding protein
ORF_00439		26.4093	26.7352	27.0159	25.9121					4	2	1.2093e-16	dRep_bin336_MPGOKPOL_00896;dRep_bin147_EJLBNEBE_00136;dRep_bin085_MBHLGCDB_00357;dRep_bin238_OLNFACLE_01925;dRep_bin339_DBNBAHDK_02208;dRep_bin262_LLCGOPIE_00576;dRep_bin332_KAOPCDPF_00403;dRep_bin321_EJNAAGJG_01053;dRep_bin186_HJAAFFNP_01167;dRep_bin158_OGFICEAP_01582;dRep_bin145_KMJJJOEJ_00451;dRep_bin295_EJGKDKNE_00688;dRep_bin243_JDMELKLC_00439;dRep_bin194_MEPDOGGJ_00203;dRep_bin152_LJMCIADF_…	dRep_bin336_MPGOKPOL_00896;dRep_bin147_EJLBNEBE_00136;dRep_bin085_MBHLGCDB_00357	glyA	2.1.2.1	Serine hydroxymethyltransferase
ORF_00450									24.6539	1	1	0,00037461	dRep_bin243_JDMELKLC_00450	dRep_bin243_JDMELKLC_00450			Preprotein translocase subunit
ORF_00453		25.7196	26.0442	25.2817	25.8861	26.8606	25.4797	26.1098	27.0267	5	2	1.1885e-23	dRep_bin243_JDMELKLC_00453	dRep_bin243_JDMELKLC_00453	asd	1.2.1.11	Aspartate-semialdehyde dehydrogenase
ORF_00478		25.2262		25.8768	25.6765	26.828	26.4079	25.2844	26.245	4	4	7.4974e-20	dRep_bin243_JDMELKLC_00478	dRep_bin243_JDMELKLC_00478	nanE	5.1.3.9	Putative N-acetylmannosamine-6-phosphate 2-epimerase
ORF_00480		27.1409	26.9725	27.189	26.5919	27.7076	27.5774	27.2465	28.3642	10	7	1.9815e-73	dRep_bin243_JDMELKLC_00480	dRep_bin243_JDMELKLC_00480	nanA	4.1.3.3	N-acetylneuraminate lyase
ORF_00483			24.7815							1	1	0,0065129	dRep_bin148_NAJFKJMD_01080;dRep_bin243_JDMELKLC_00483;dRep_bin238_OLNFACLE_01465	dRep_bin148_NAJFKJMD_01080;dRep_bin243_JDMELKLC_00483;dRep_bin238_OLNFACLE_01465			Bacterial extracellular solute-binding protein
ORF_00519						22.1006			23.2878	2	2	0.0026116	dRep_bin243_JDMELKLC_00519;dRep_bin085_MBHLGCDB_01590	dRep_bin243_JDMELKLC_00519;dRep_bin085_MBHLGCDB_01590	oppA		Oligopeptide-binding protein OppA
ORF_00540						26.9432	26.123	26.0652	26.9078	5	2	6.127e-26	dRep_bin243_JDMELKLC_00540;dRep_bin257_JHFDCHCB_00581;dRep_bin169_PNICKJKO_01385;dRep_bin348_LCLFDNEE_00791;dRep_bin302_AHDEPDKG_00610;dRep_bin238_OLNFACLE_00096;dRep_bin125_FADLGGII_00977;dRep_bin323_FBBLPLCG_00090;dRep_bin035_JBNPBOKG_01683	dRep_bin243_JDMELKLC_00540;dRep_bin257_JHFDCHCB_00581;dRep_bin169_PNICKJKO_01385	pfkA	2.7.1.11	ATP-dependent 6-phosphofructokinase
ORF_00545									22.6897	1	1	0,00080348	dRep_bin243_JDMELKLC_00545	dRep_bin243_JDMELKLC_00545	frr		Ribosome-recycling factor
ORF_00546						25.4269	24.8467		24.9691	3	3	2.0661e-08	dRep_bin243_JDMELKLC_00546	dRep_bin243_JDMELKLC_00546	pyrH	2.7.4.22	Uridylate kinase
ORF_00558	GH23
ORF_00559						24.767	24.0621		24.2635	2	2	9.6963e-05	dRep_bin243_JDMELKLC_00559	dRep_bin243_JDMELKLC_00559	apeA	3.4.11.-	putative M18 family aminopeptidase 1
ORF_00599						23.727			25.2954	2	2	4.1394e-21	dRep_bin243_JDMELKLC_00599	dRep_bin243_JDMELKLC_00599	fccA	1.3.5.4	Fumarate reductase flavoprotein subunit
ORF_00600		28.7294	29.3902	29.2607	29.1947	30.9106	29.4707	29.4556	30.6216	16	10	0	dRep_bin243_JDMELKLC_00600	dRep_bin243_JDMELKLC_00600			GGGtGRT protein
ORF_00601		28.9612	28.982	29.1706	29.0121	30.2648	29.2601	29.6707	30.2008	9	4	1.095e-139	dRep_bin243_JDMELKLC_00601	dRep_bin243_JDMELKLC_00601			hypothetical protein
ORF_00605		27.2266	25.4696	27.1396	26.7699					3	0	2.5341e-13	dRep_bin074_EHAOMODJ_00357;dRep_bin335_JIOGNAPG_00060;dRep_bin234_ECABPBME_00543;dRep_bin185_OOOLKACK_00415;dRep_bin095_HOBNOEEF_01010;dRep_bin194_MEPDOGGJ_00068;dRep_bin025_CBEJJMLE_00034;dRep_bin282_PKAAPBFP_01136;dRep_bin260_HELEPKJL_01581;dRep_bin135_HHKACLPM_00020;dRep_bin047_IFFANOMN_01119;dRep_bin049_MNFBDPNO_00067;dRep_bin268_LKMHIMLG_00651;dRep_bin303_DDDNDJCF_00095;dRep_bin248_CCDFPECI_…	dRep_bin074_EHAOMODJ_00357;dRep_bin335_JIOGNAPG_00060;dRep_bin234_ECABPBME_00543;dRep_bin185_OOOLKACK_00415;dRep_bin095_HOBNOEEF_01010;dRep_bin194_MEPDOGGJ_00068;dRep_bin025_CBEJJMLE_00034;dRep_bin282_PKAAPBFP_01136;dRep_bin260_HELEPKJL_01581;dRep_bin135_HHKACLPM_00020;dRep_bin047_IFFANOMN_01119;dRep_bin049_MNFBDPNO_00067;dRep_bin268_LKMHIMLG_00651;dRep_bin303_DDDNDJCF_00095;dRep_bin248_CCDFPECI_…	gltD_2	1.4.1.13	Glutamate synthase [NADPH] small chain
ORF_00611	GH2		25.084	24.971						2	2	0.0056421	dRep_bin243_JDMELKLC_00611;dRep_bin238_OLNFACLE_01395	dRep_bin243_JDMELKLC_00611;dRep_bin238_OLNFACLE_01395		3.2.1.23	Beta-galactosidase BoGH2A
ORF_00639						24.8327	25.9588	25.0056		2	2	9.5407e-10	dRep_bin344_CJJBDGAA_00523;dRep_bin057_BNCFHBBO_00358;dRep_bin019_MOJEPLJF_01089;dRep_bin269_PNILGKPH_01721;dRep_bin095_HOBNOEEF_00325;dRep_bin179_HFEIPPPA_00543;dRep_bin292_JIBLDOOH_01198;dRep_bin203_CLFNNOCF_02014;dRep_bin322_OJELOJOF_00079;dRep_bin243_JDMELKLC_00639;dRep_bin029_LFMGBBEC_00202;dRep_bin167_BLMEBMNN_00528;dRep_bin268_LKMHIMLG_00933;dRep_bin325_EIIGOGHN_00136;dRep_bin253_CPMOAOBJ_…	dRep_bin344_CJJBDGAA_00523;dRep_bin057_BNCFHBBO_00358;dRep_bin019_MOJEPLJF_01089;dRep_bin269_PNILGKPH_01721;dRep_bin095_HOBNOEEF_00325;dRep_bin179_HFEIPPPA_00543;dRep_bin292_JIBLDOOH_01198;dRep_bin203_CLFNNOCF_02014;dRep_bin322_OJELOJOF_00079;dRep_bin243_JDMELKLC_00639;dRep_bin029_LFMGBBEC_00202;dRep_bin167_BLMEBMNN_00528;dRep_bin268_LKMHIMLG_00933;dRep_bin325_EIIGOGHN_00136;dRep_bin253_CPMOAOBJ_…	cbiK	4.99.1.3	Sirohydrochlorin cobaltochelatase
ORF_00643			21.256			22.8426			22.8121	2	1	4.0939e-84	dRep_bin240_LDBBGJKG_00098;dRep_bin031_BNHMFOII_01241;dRep_bin142_NDNPJBEM_01312;dRep_bin248_CCDFPECI_01700;dRep_bin169_PNICKJKO_01291;dRep_bin257_JHFDCHCB_00613;dRep_bin322_OJELOJOF_00807;dRep_bin193_GDMDPNNM_00140;dRep_bin124_HIHDFGCL_00177;dRep_bin079_GAOGCKND_00330;dRep_bin068_ENOLAELK_00170;dRep_bin266_JFOCEDAE_01509;dRep_bin160_EFKMPBOM_01717;dRep_bin154_JGOKHKLI_02113;dRep_bin019_MOJEPLJF_…	dRep_bin240_LDBBGJKG_00098;dRep_bin031_BNHMFOII_01241;dRep_bin142_NDNPJBEM_01312;dRep_bin248_CCDFPECI_01700;dRep_bin169_PNICKJKO_01291;dRep_bin257_JHFDCHCB_00613;dRep_bin322_OJELOJOF_00807;dRep_bin193_GDMDPNNM_00140;dRep_bin124_HIHDFGCL_00177;dRep_bin079_GAOGCKND_00330;dRep_bin068_ENOLAELK_00170;dRep_bin266_JFOCEDAE_01509;dRep_bin160_EFKMPBOM_01717;dRep_bin154_JGOKHKLI_02113;dRep_bin019_MOJEPLJF_…	galT	2.7.7.12	Galactose-1-phosphate uridylyltransferase
ORF_00648						21.9185	20.7688	20.595	22.5448	1	1	0.00018868	dRep_bin243_JDMELKLC_00648	dRep_bin243_JDMELKLC_00648			PTS system EIIBC component
ORF_00657									21.3969	1	1	0.054134	dRep_bin243_JDMELKLC_00657	dRep_bin243_JDMELKLC_00657	murD	6.3.2.9	UDP-N-acetylmuramoylalanine--D-glutamate ligase
ORF_00672					23.6331					4	0	1.2226e-05	dRep_bin167_BLMEBMNN_00598;dRep_bin303_DDDNDJCF_00238;dRep_bin201_OLKDIBOK_00333;dRep_bin123_PJKBFKBB_00889;dRep_bin278_BFCONKOE_00892;dRep_bin243_JDMELKLC_00672;dRep_bin114_FJHJKHGL_00936	dRep_bin167_BLMEBMNN_00598;dRep_bin303_DDDNDJCF_00238;dRep_bin201_OLKDIBOK_00333;dRep_bin123_PJKBFKBB_00889;dRep_bin278_BFCONKOE_00892;dRep_bin243_JDMELKLC_00672;dRep_bin114_FJHJKHGL_00936	atpD_1	3.6.3.14	ATP synthase subunit beta
ORF_00674						25.2314	24.0658	25.4554	26.1919	3	3	1.8732e-06	dRep_bin243_JDMELKLC_00674	dRep_bin243_JDMELKLC_00674	glgD		Glycogen biosynthesis protein GlgD
ORF_00675						25.9219	24.7837		25.4572	7	4	3.2467e-13	dRep_bin243_JDMELKLC_00675	dRep_bin243_JDMELKLC_00675	glgC	2.7.7.27	Glucose-1-phosphate adenylyltransferase
ORF_00676									21.7577	2	2	0,00014615	dRep_bin243_JDMELKLC_00676	dRep_bin243_JDMELKLC_00676	glgB_1	2.4.1.18	1,4-alpha-glucan branching enzyme GlgB
ORF_00699							22.6921			2	1	0.0068595	dRep_bin243_JDMELKLC_00699	dRep_bin243_JDMELKLC_00699	argD	2.6.1.11	Acetylornithine aminotransferase
ORF_00711	GH32					23.6737				1	1	0,00042998	dRep_bin243_JDMELKLC_00711	dRep_bin243_JDMELKLC_00711	sacC	3.2.1.80	Levanase
ORF_00712						23.6233	23.074		24.2507	4	3	4.4157e-43	dRep_bin243_JDMELKLC_00712;dRep_bin023_HGFJFKAI_01368;dRep_bin095_HOBNOEEF_01225;dRep_bin260_HELEPKJL_01732;dRep_bin283_NLJJFFAC_01319;dRep_bin310_IMBAFDIF_01399;dRep_bin240_LDBBGJKG_00021;dRep_bin278_BFCONKOE_00740	dRep_bin243_JDMELKLC_00712			Bacterial extracellular solute-binding protein
ORF_00715						27.0239	26.4025	25.173	26.6768	2	1	4.8706e-17	dRep_bin243_JDMELKLC_00715;dRep_bin302_AHDEPDKG_01227	dRep_bin243_JDMELKLC_00715;dRep_bin302_AHDEPDKG_01227	ssbA		Single-stranded DNA-binding protein A
ORF_00716									23.5674	1	1	0,00098643	dRep_bin243_JDMELKLC_00716	dRep_bin243_JDMELKLC_00716	rpsF		30S ribosomal protein S6
ORF_00728						24.6979	24.0874	25.0285	25.6616	6	3	2.3145e-86	dRep_bin243_JDMELKLC_00728;dRep_bin287_DONBGKDH_00680;dRep_bin266_JFOCEDAE_00356;dRep_bin323_FBBLPLCG_01790;dRep_bin124_HIHDFGCL_00412	dRep_bin243_JDMELKLC_00728	sugC	3.6.3.-	Trehalose import ATP-binding protein SugC
ORF_00732	GH130					29.5527	27.7324	28.5833	29.7619	14	12	3.9275e-189	dRep_bin243_JDMELKLC_00732	dRep_bin243_JDMELKLC_00732		2.4.1.319	Beta-1,4-mannooligosaccharide phosphorylase
ORF_00733						23.6823	22.9722		22.9063	2	2	0.003928	dRep_bin243_JDMELKLC_00733	dRep_bin243_JDMELKLC_00733		5.1.3.11	Cellobiose 2-epimerase
ORF_00734	GH130					29.6236	28.65	28.092	29.5235	12	9	6.7276e-70	dRep_bin243_JDMELKLC_00734	dRep_bin243_JDMELKLC_00734		2.4.1.281	4-O-beta-D-mannosyl-D-glucose phosphorylase
ORF_00735
ORF_00736									24.6877	2	2	0.25361	dRep_bin243_JDMELKLC_00736	dRep_bin243_JDMELKLC_00736	pgcA_1	5.4.2.2	Phosphoglucomutase
ORF_00737						26.0653	25.5674		24.9679	4	4	5.7246e-07	dRep_bin243_JDMELKLC_00737	dRep_bin243_JDMELKLC_00737	yvyI	5.3.1.8	Putative mannose-6-phosphate isomerase YvyI
ORF_00738	GH1
ORF_00758										1	1	0,0060882	dRep_bin243_JDMELKLC_00758;dRep_bin069_EGGEOGDC_01504;dRep_bin238_OLNFACLE_01605;dRep_bin266_JFOCEDAE_01251;dRep_bin157_JPNIKEKI_01367;dRep_bin039_IJNOFOJK_00098	dRep_bin243_JDMELKLC_00758;dRep_bin069_EGGEOGDC_01504;dRep_bin238_OLNFACLE_01605;dRep_bin266_JFOCEDAE_01251;dRep_bin157_JPNIKEKI_01367;dRep_bin039_IJNOFOJK_00098	pepD	3.4.-.-	Dipeptidase
ORF_00765									23.8029	1	1	0.0032631	dRep_bin243_JDMELKLC_00765	dRep_bin243_JDMELKLC_00765	axe2	3.1.1.72	Acetylxylan esterase
ORF_00766	GH113
ORF_00767	CE2					22.3507	22.0934			2	2	5.929e-26	dRep_bin243_JDMELKLC_00767	dRep_bin243_JDMELKLC_00767	celE		Cellulase/esterase CelE
ORF_00768
ORF_00769						29.0205	27.9677	27.841	29.928	13	13	1.2621e-273	dRep_bin243_JDMELKLC_00769	dRep_bin243_JDMELKLC_00769	msmE		Multiple sugar-binding protein
ORF_00787									24.5539	6	1	1.6982e-17	dRep_bin243_JDMELKLC_00787	dRep_bin243_JDMELKLC_00787	pgcA_2	5.4.2.2	Phosphoglucomutase
ORF_00796		28.5329	28.738	28.4698	28.4761	30.0894	28.3349	28.6077	29.5002	17	8	5.0567e-76	dRep_bin243_JDMELKLC_00796	dRep_bin243_JDMELKLC_00796	gdh	1.4.1.4	NADP-specific glutamate dehydrogenase
ORF_00806	GH2
ORF_00811	GT35					26.6634	25.8303	25.4026	25.7452	5	4	7.2004e-16	dRep_bin243_JDMELKLC_00811;dRep_bin348_LCLFDNEE_01324	dRep_bin243_JDMELKLC_00811	malP_1	2.4.1.1	Maltodextrin phosphorylase
ORF_00822	GH77
ORF_00829						22.846			22.6859	1	1	0.51854	dRep_bin243_JDMELKLC_00829	dRep_bin243_JDMELKLC_00829	pheS	6.1.1.20	Phenylalanine--tRNA ligase alpha subunit
ORF_00863	GH1
ORF_00869						24.0993	23.3144	23.468	23.3215	2	2	0.55078	dRep_bin115_IFKGOGCL_02723;dRep_bin243_JDMELKLC_00869;dRep_bin263_OLEFOGIJ_01185;dRep_bin148_NAJFKJMD_00304;dRep_bin288_KOIAAABN_00547;dRep_bin302_AHDEPDKG_01130;dRep_bin173_BEBNCADL_00566;dRep_bin125_FADLGGII_00700;dRep_bin238_OLNFACLE_01748	dRep_bin115_IFKGOGCL_02723;dRep_bin243_JDMELKLC_00869;dRep_bin263_OLEFOGIJ_01185;dRep_bin148_NAJFKJMD_00304;dRep_bin288_KOIAAABN_00547;dRep_bin302_AHDEPDKG_01130;dRep_bin173_BEBNCADL_00566;dRep_bin125_FADLGGII_00700;dRep_bin238_OLNFACLE_01748	uxuA	4.2.1.8	Mannonate dehydratase
ORF_00870		24.3762	25.2499	25.4955	25.6479	26.6118	24.985	25.6492	27.4866	4	4	1.2326e-10	dRep_bin243_JDMELKLC_00870	dRep_bin243_JDMELKLC_00870	por	1.1.1.-	Polyol:NADP oxidoreductase
ORF_00928						25.8555	27.1978	24.9367	25.3595	4	4	0.0059767	dRep_bin243_JDMELKLC_00928	dRep_bin243_JDMELKLC_00928	htpG		Chaperone protein HtpG
ORF_00935	GT35	25.5195	25.9448	25.7773	25.3405	26.7174	26.1225	25.7296	26.2418	7	4	5.2076e-17	dRep_bin243_JDMELKLC_00935;dRep_bin238_OLNFACLE_00704;dRep_bin278_BFCONKOE_00741;dRep_bin027_OFJCHLJJ_00098	dRep_bin243_JDMELKLC_00935;dRep_bin238_OLNFACLE_00704	malP_2	2.4.1.1	Maltodextrin phosphorylase
ORF_00942	GT51
ORF_00966				19.7665						1	1	0,001202	dRep_bin005_CNDFPKJG_00879;dRep_bin058_GJKCICJN_00903;dRep_bin348_LCLFDNEE_00948;dRep_bin243_JDMELKLC_00966;dRep_bin286_OEMIJKMC_00274;dRep_bin231_CFOLMJBA_01022;dRep_bin126_PPDNCIBN_00779;dRep_bin166_DFIAJFEC_00308	dRep_bin005_CNDFPKJG_00879;dRep_bin058_GJKCICJN_00903;dRep_bin348_LCLFDNEE_00948;dRep_bin243_JDMELKLC_00966;dRep_bin286_OEMIJKMC_00274;dRep_bin231_CFOLMJBA_01022;dRep_bin126_PPDNCIBN_00779;dRep_bin166_DFIAJFEC_00308	glyQS	6.1.1.14	Glycine--tRNA ligase
ORF_00969	GH4
ORF_00986		23.3091	22.615	24.2218	22.0784	23.1702	23.2238	25.1523	22.9489	2	1	1.2031e-07	dRep_bin243_JDMELKLC_00986;dRep_bin125_FADLGGII_00970	dRep_bin243_JDMELKLC_00986;dRep_bin125_FADLGGII_00970		4.2.1.53	Oleate hydratase
ORF_00987						24.8357	23.6509	23.5128	25.5814	3	3	2.0103e-07	dRep_bin243_JDMELKLC_00987	dRep_bin243_JDMELKLC_00987	yfkN		Trifunctional nucleotide phosphoesterase protein YfkN
ORF_01012			22.0426							2	0	0.0063459	dRep_bin065_DFABHCBI_01552;dRep_bin019_MOJEPLJF_02137;dRep_bin243_JDMELKLC_01012	dRep_bin065_DFABHCBI_01552;dRep_bin019_MOJEPLJF_02137;dRep_bin243_JDMELKLC_01012	rplK		50S ribosomal protein L11
ORF_01021	GH13
ORF_01022	CBM48-GH13_9
ORF_01043						23.5171		22.7488	24.3899	2	2	0.0088448	dRep_bin243_JDMELKLC_01043	dRep_bin243_JDMELKLC_01043	prs	2.7.6.1	Ribose-phosphate pyrophosphokinase
ORF_01046						23.683			23.626	3	2	0,0006057	dRep_bin243_JDMELKLC_01046	dRep_bin243_JDMELKLC_01046	deoC	4.1.2.4	Deoxyribose-phosphate aldolase
ORF_01052									26.429	3	1	3.3102e-30	dRep_bin243_JDMELKLC_01052	dRep_bin243_JDMELKLC_01052	gno	1.1.1.69	Gluconate 5-dehydrogenase
ORF_01078	GT2
ORF_01088	GH2
ORF_01104						26.1191	24.9544	25.144	26.4258	4	3	3.7786e-08	dRep_bin243_JDMELKLC_01104	dRep_bin243_JDMELKLC_01104	deoD	2.4.2.1	Purine nucleoside phosphorylase DeoD-type
ORF_01109						27.3864	25.4022	25.5216	25.8993	10	8	9.6522e-20	dRep_bin243_JDMELKLC_01109;dRep_bin085_MBHLGCDB_00035;REV__dRep_bin060_HNFNENOI_01734;dRep_bin268_LKMHIMLG_01197	dRep_bin243_JDMELKLC_01109	glnA_2	6.3.1.2	Glutamine synthetase
ORF_01136						24.3254			24.8356	2	2	0.00013315	dRep_bin243_JDMELKLC_01136	dRep_bin243_JDMELKLC_01136	hmo	1.1.3.46	4-hydroxymandelate oxidase
ORF_01144							22.2465			2	2	0,00013697	dRep_bin243_JDMELKLC_01144;dRep_bin105_AAEIHAFF_00597;dRep_bin302_AHDEPDKG_00328;dRep_bin238_OLNFACLE_00969;dRep_bin125_FADLGGII_00091	dRep_bin243_JDMELKLC_01144;dRep_bin105_AAEIHAFF_00597;dRep_bin302_AHDEPDKG_00328;dRep_bin238_OLNFACLE_00969;dRep_bin125_FADLGGII_00091			hypothetical protein
ORF_01158	GT4
ORF_01162									22.4518	4	0	6.4263e-15	dRep_bin348_LCLFDNEE_01056;dRep_bin201_OLKDIBOK_00525;dRep_bin134_HIAPAODO_01156;dRep_bin220_PILICLLL_01541;dRep_bin139_KGAJINND_01274;dRep_bin062_BOFBFLDA_00419;dRep_bin019_MOJEPLJF_00009;dRep_bin344_CJJBDGAA_00530;dRep_bin243_JDMELKLC_01162;dRep_bin173_BEBNCADL_00240	dRep_bin348_LCLFDNEE_01056;dRep_bin201_OLKDIBOK_00525;dRep_bin134_HIAPAODO_01156;dRep_bin220_PILICLLL_01541;dRep_bin139_KGAJINND_01274;dRep_bin062_BOFBFLDA_00419;dRep_bin019_MOJEPLJF_00009;dRep_bin344_CJJBDGAA_00530;dRep_bin243_JDMELKLC_01162	atpD_2	3.6.3.14	ATP synthase subunit beta
ORF_01176	GH2
ORF_01192						25.9986				1	1	0,0022049	dRep_bin243_JDMELKLC_01192	dRep_bin243_JDMELKLC_01192	mglB		D-galactose-binding periplasmic protein
ORF_01207	GH43_28
ORF_01209	GH78
ORF_01211	GT2-GT2
ORF_01216	GH77
ORF_01236	GH2
ORF_01287						27.3466	25.2131	25.2057	26.4025	3	1	9.0657e-09	dRep_bin218_ACMPALGF_01115;dRep_bin243_JDMELKLC_01287;dRep_bin055_IBMMJAEE_00341	dRep_bin218_ACMPALGF_01115	pta	2.3.1.8	Phosphate acetyltransferase
ORF_01304		28.7203	29.6107	28.9957	29.4731	30.8808	30.7605	29.5952	30.0608	12	5	5.0218e-56	dRep_bin243_JDMELKLC_01304;dRep_bin242_LKAIBGGJ_00708;dRep_bin296_FDMPKPOH_00347	dRep_bin243_JDMELKLC_01304	rbr3B	1.11.1.1	Reverse rubrerythrin-2
ORF_01310						23.3391				3	2	1.9647e-10	dRep_bin243_JDMELKLC_01310;dRep_bin348_LCLFDNEE_00706;dRep_bin057_BNCFHBBO_01482	dRep_bin243_JDMELKLC_01310	fusA_2		Elongation factor G
ORF_01317		28.4891	28.5835	29.031	28.8379	29.8655	29.2015	28.28	29.557	11	10	6.868e-57	dRep_bin243_JDMELKLC_01317;dRep_bin238_OLNFACLE_00099;dRep_bin302_AHDEPDKG_01078	dRep_bin243_JDMELKLC_01317	ackA	2.7.2.1	Acetate kinase
ORF_01320	GH31					25.2257	22.9467	23.2845	23.4437	3	3	3.5578e-06	dRep_bin243_JDMELKLC_01320	dRep_bin243_JDMELKLC_01320		2.4.1.161	Oligosaccharide 4-alpha-D-glucosyltransferase
ORF_01326						27.853	25.8821	24.9849	26.2901	4	4	6.0304e-14	dRep_bin243_JDMELKLC_01326	dRep_bin243_JDMELKLC_01326	ilvK	2.6.1.42	Branched-chain-amino-acid aminotransferase 2
ORF_01342	GT2
ORF_01379	GH13_39
ORF_01402						27.4513	26.1992	26.4922	27.4954	7	4	1.0267e-16	dRep_bin243_JDMELKLC_01402	dRep_bin243_JDMELKLC_01402	cat1	2.8.3.-	Succinyl-CoA:coenzyme A transferase
ORF_01416	GH25
ORF_01434						26.5358	26.0887	26.0764	26.7792	2	2	0.22082	dRep_bin243_JDMELKLC_01434	dRep_bin243_JDMELKLC_01434	ptsH	2.7.11.-	Phosphocarrier protein HPr
ORF_01453						25.6074	24.5527		24.7842	2	2	2.5343e-07	dRep_bin243_JDMELKLC_01453	dRep_bin243_JDMELKLC_01453	acpP_3		Acyl carrier protein
ORF_01458		27.3838	27.6108	28.5271	28.5088	30.0515	29.112	28.7665	29.4663	10	9	3.2757e-141	dRep_bin243_JDMELKLC_01458	dRep_bin243_JDMELKLC_01458	fba	4.1.2.13	Fructose-bisphosphate aldolase
ORF_01480		27.9092	27.1354	29.5144	27.5017	29.5537	29.9777	29.7953	29.8669	18	14	3.1542e-161	dRep_bin053_OMGNPOOB_00760;dRep_bin243_JDMELKLC_01480;dRep_bin004_OCHNPJPO_00675;dRep_bin061_ONFGDLGO_00520;dRep_bin223_PIMCDKJI_01503;dRep_bin030_OGPDLGOC_00190;dRep_bin160_EFKMPBOM_01091;dRep_bin244_LBFMHLBI_00758;dRep_bin203_CLFNNOCF_01990;dRep_bin293_MEPKGOAN_01435;dRep_bin032_PPNIGLME_00774;dRep_bin090_IPGNHCBJ_01159;dRep_bin047_IFFANOMN_01452	dRep_bin053_OMGNPOOB_00760	hcp	1.7.99.1	Hydroxylamine reductase
ORF_01529					27.5365	28.4478	28.2625	26.8092	28.0766	9	5	1.5768e-52	dRep_bin243_JDMELKLC_01529	dRep_bin243_JDMELKLC_01529	dnaK_2		Chaperone protein DnaK

## Sheet: MAG053
Enzyme	Path (Fig.)	LFQ C1	LFQ C2	LFQ C3	LFQ C4	LFQ M1	LFQ M2	LFQ M3	LFQ M4	ORF	*E.C.	CAZy
Glycolysis
phosphoglucomutase	[1]						22.6138			ORF_00008	5.4.2.2
glucokinase	[2]									ORF_01649	2.7.1.2
glucose-6-phosphate isomerase	[3]	24.3272	23.6731	27.1376	24.7373	26.8451	27.1985	28.4038	27.0908	ORF_01389	5.3.1.9
6-phosphofructokinase	[4]	23.3181	23.6327	26.0374	24.0827	25.8222	25.3185	24.9061	25.7665	ORF_01204	2.7.1.11
fructose-bisphosphate aldolase	[5]	28.3247	27.7293	30.1328	28.2592	29.7241	30.2201	31.0698	29.7645	ORF_01183	4.1.2.13
fructose 1,6-bisphophate aldolase/phosphatase	[6]							23.7674		ORF_01666	3.1.3.11
triosephosphate isomerase	[7]	28.1471	27.2199	29.5011	28.106	29.2135	29.4305	29.2581	29.3197	ORF_01781	5.3.1.1
glyceraldehyde-3-phosphate dehydrogenase	[8]					27.2461	28.5281	26.7936	26.9537	ORF_01762	1.2.1.12
phosphoglycerate kinase	[9]					25.6247	25.3905	28.0456	25.6706	ORF_01780	2.7.2.3
phosphoglycerate mutase	[10]									ORF_01212	5.4.2.11
enolase	[11]										4.2.1.11
Pyruvate metabolism
pyruvate kinase	[12]						22.9483	23.1676	22.4547	ORF_00758	2.7.1.40
pyruvate:ferredoxin (flavodoxin) oxidoreductase	[13]	25.0188	23.8769	27.9616	23.1386	26.3022	28.8749	29.8394	27.432	ORF_00287	1.2.7.1
Phosphotransacetylase	[14]			27.7519	25.4742	27.2456	27.8986	29.3665	27.8843	ORF_01616	2.3.1.8
Acetate kinase	[15]	26.7767	26.8793	29.91	26.6303	29.2849	29.5593	31.3017	29.8768	ORF_01415	2.7.2.1
Lactate metabolism
L-lactate dehydrogenase	[16]					23.4613	24.7383	24.031	23.4748	ORF_01504	1.1.-.-
Lactate utilization protein C	[17]	27.8056	27.0901	29.3225	27.7959	29.5758	29.734	29.5879	29.6907	ORF_00773
Lactate utilization protein B	[18]	27.7951	27.2434	29.6689	27.9954	29.5608	30.2042	29.8078	29.6922	ORF_00774
Butyrate production
Acetyl-CoA acetyltransferase	[19]	32.6324	31.8665	34.1825	32.2185	34.1996	34.8149	34.7895	34.2173	ORF_01249	2.3.1.9
Acetyl-CoA acetyltransferase	[19]	31.8403	31.1234	33.6079	31.3299	33.299	34.0654	34.0282	33.4854	ORF_01250	2.3.1.9
Short-chain-enoyl-CoA hydratase	[21]	29.166	28.7933	31.7923	29.346	31.3155	32.284	31.5807	31.8728	ORF_00463	4.2.1.150
3-hydroxybutyryl-CoA dehydrogenase	[20]	31.6056	31.5177	33.6858	31.6799	33.2512	33.5104	33.8754	33.4683	ORF_00464	1.1.1.157
Desulfoferrodoxin		27.8091	27.0361	28.6864	26.8869	28.6573	29.4706	29.6986	28.392	ORF_00465	1.15.1.2
Short-chain-enoyl-CoA hydratase	[21]	30.9967	29.2512	31.9703	31.0596	31.1501	32.1332	31.4496	30.9846	ORF_00467	4.2.1.150
Acyl-CoA dehydrogenase, short-chain specific	[22]	30.3049	28.7163	31.1982	29.348	31.0649	34.0191	32.7442	31.9983	ORF_00684	1.3.8.1
Acetate CoA-transferase YdiF	[23]	29.0791	28.0569	29.5737	29.3227	29.3372	29.8453	29.5736	29.3211	ORF_00469	2.8.3.8
IDcomb	CAZy	LFQ intensity CtrPig1	LFQ intensity CtrPig2	LFQ intensity CtrPig3	LFQ intensity CtrPig4	LFQ intensity MannanPig1	LFQ intensity MannanPig2	LFQ intensity MannanPig3	LFQ intensity MannanPig4	Peptides	Unique peptides	PEP	Protein IDs	Majority protein IDs	gene	EC_number	product
ORF_00008							22.6138			2	2	0.095572	dRep_bin021_AJDDCGJC_00495;dRep_bin053_OMGNPOOB_00008	dRep_bin021_AJDDCGJC_00495;dRep_bin053_OMGNPOOB_00008	algC	5.4.2.2	Phosphomannomutase/phosphoglucomutase
ORF_00009				25.4082	24.9141	26.8197	27.4248	29.1203	27.1353	12	10	1.4415e-46	dRep_bin053_OMGNPOOB_00009;dRep_bin052_PGOOKKFH_00736	dRep_bin053_OMGNPOOB_00009	fhs	6.3.4.3	Formate--tetrahydrofolate ligase
ORF_00021		27.5092	28.4219	28.3901	26.2448	28.4915	27.5146	28.7497	28.3804	8	5	2.3509e-26	dRep_bin053_OMGNPOOB_00021	dRep_bin053_OMGNPOOB_00021	gdh	1.4.1.4	NADP-specific glutamate dehydrogenase
ORF_00039		25.2147	26.0459	29.0099		27.0618	27.9586	30.8442	27.5443	9	9	5.1272e-38	dRep_bin053_OMGNPOOB_00039	dRep_bin053_OMGNPOOB_00039	tsf		Elongation factor Ts
ORF_00041								28.1692	25.2867	4	4	2.1719e-06	dRep_bin053_OMGNPOOB_00041	dRep_bin053_OMGNPOOB_00041	frr		Ribosome-recycling factor
ORF_00048							24.2512	24.6669		2	2	0.0022033	dRep_bin053_OMGNPOOB_00048	dRep_bin053_OMGNPOOB_00048	proS_1	6.1.1.15	Proline--tRNA ligase
ORF_00053	GT28
ORF_00069								25.302		1	1	0,00032071	dRep_bin053_OMGNPOOB_00069	dRep_bin053_OMGNPOOB_00069	gmk	2.7.4.8	Guanylate kinase
ORF_00082							23.9059			3	3	0.00061533	dRep_bin053_OMGNPOOB_00082	dRep_bin053_OMGNPOOB_00082	rpe	5.1.3.1	Ribulose-phosphate 3-epimerase
ORF_00083							22.0361			1	1	5.6697e-06	dRep_bin053_OMGNPOOB_00083	dRep_bin053_OMGNPOOB_00083	ribD		Riboflavin biosynthesis protein RibD
ORF_00085		28.3249	27.6548	29.719	27.7131	29.4214	30.6585	31.1763	30.3855	8	6	5.201e-164	dRep_bin053_OMGNPOOB_00085;dRep_bin337_FHKPNFDB_00519;dRep_bin335_JIOGNAPG_00332;dRep_bin041_OPKGAAAG_01475;dRep_bin189_AHHEHGDL_00203;dRep_bin297_EDHEEICA_01809;dRep_bin270_GEJAHNCN_00082;dRep_bin218_ACMPALGF_00942;dRep_bin120_EKLBOPNC_01661;dRep_bin076_GLAOFBEC_00105	dRep_bin053_OMGNPOOB_00085	ribH	2.5.1.78	6,7-dimethyl-8-ribityllumazine synthase
ORF_00086	GT2
ORF_00092	GT2
ORF_00098								23.8784		1	1	0,0011482	dRep_bin053_OMGNPOOB_00098	dRep_bin053_OMGNPOOB_00098		2.4.2.44	S-methyl-5'-thioinosine phosphorylase
ORF_00100						26.42	26.597	27.7285	26.2359	6	5	3.1948e-38	dRep_bin053_OMGNPOOB_00100;dRep_bin150_HCDEOBMH_00063	dRep_bin053_OMGNPOOB_00100	ahcY	3.3.1.1	Adenosylhomocysteinase
ORF_00101						22.577	23.1395	22.3703		2	2	8.2431e-11	dRep_bin053_OMGNPOOB_00101	dRep_bin053_OMGNPOOB_00101	mtaD	3.5.4.28	5-methylthioadenosine/S-adenosylhomocysteine deaminase
ORF_00145				27.9286	26.022	27.1568	28.005	27.7793	27.8003	10	7	2.6733e-68	dRep_bin053_OMGNPOOB_00145	dRep_bin053_OMGNPOOB_00145	purH_1		Bifunctional purine biosynthesis protein PurH
ORF_00149			23.0253	24.487						1	1	0,0038435	dRep_bin053_OMGNPOOB_00149	dRep_bin053_OMGNPOOB_00149	rpsP		30S ribosomal protein S16
ORF_00151						22.6625	24.6402	28.8997	22.9488	5	5	5.5236e-36	dRep_bin053_OMGNPOOB_00151	dRep_bin053_OMGNPOOB_00151			YlqD protein
ORF_00179		25.5388	25.0298	28.0779	25.5427	27.9719	28.1241	29.999	28.6077	3	3	2.2914e-42	dRep_bin053_OMGNPOOB_00179	dRep_bin053_OMGNPOOB_00179	flK	3.1.2.29	Fluoroacetyl-CoA thioesterase
ORF_00181						24.4551	24.8612	25.0878	24.9533	3	3	6.5584e-12	dRep_bin053_OMGNPOOB_00181	dRep_bin053_OMGNPOOB_00181	alsS	2.2.1.6	Acetolactate synthase
ORF_00185								24.5128		2	1	0.023409	dRep_bin053_OMGNPOOB_00185	dRep_bin053_OMGNPOOB_00185	queF	1.7.1.13	NADPH-dependent 7-cyano-7-deazaguanine reductase
ORF_00198				26.1767		25.3557	26.4629	25.5669	25.3211	5	4	1.5154e-10	dRep_bin053_OMGNPOOB_00198	dRep_bin053_OMGNPOOB_00198	deoD	2.4.2.1	Purine nucleoside phosphorylase DeoD-type
ORF_00204						27.3172	27.2837	28.1357	27.0594	4	3	1.0565e-08	dRep_bin053_OMGNPOOB_00204	dRep_bin053_OMGNPOOB_00204	aldA	1.2.1.3	Putative aldehyde dehydrogenase AldA
ORF_00206						24.3153	24.5276	26.5872	24.9869	7	7	1.0834e-24	dRep_bin053_OMGNPOOB_00206	dRep_bin053_OMGNPOOB_00206			Peptidase M16C associated
ORF_00211						25.8507	26.3235	27.2623	25.9392	5	5	2.6209e-59	dRep_bin053_OMGNPOOB_00211	dRep_bin053_OMGNPOOB_00211	murE	6.3.2.13	UDP-N-acetylmuramoyl-L-alanyl-D-glutamate--2,6-diaminopimelate ligase
ORF_00212									21.8003	1	1	0,0017665	dRep_bin053_OMGNPOOB_00212	dRep_bin053_OMGNPOOB_00212	murF	6.3.2.10	UDP-N-acetylmuramoyl-tripeptide--D-alanyl-D-alanine ligase
ORF_00214						23.9401	23.5111	24.6044	24.0717	2	2	6.0199e-12	dRep_bin053_OMGNPOOB_00214	dRep_bin053_OMGNPOOB_00214	murD	6.3.2.9	UDP-N-acetylmuramoylalanine--D-glutamate ligase
ORF_00215	GT28
ORF_00217						24.9008	25.635	26.2938	24.9656	4	4	1.0774e-05	dRep_bin053_OMGNPOOB_00217	dRep_bin053_OMGNPOOB_00217	ddl	6.3.2.4	D-alanine--D-alanine ligase
ORF_00224	GT9
ORF_00225	GT9
ORF_00231				21.7724			22.1393		20.9829	3	3	5.8472e-05	dRep_bin053_OMGNPOOB_00231	dRep_bin053_OMGNPOOB_00231	pheT	6.1.1.20	Phenylalanine--tRNA ligase beta subunit
ORF_00232		26.0717	25.0741	28.5679	25.0199	27.0436	28.8766	30.2365	27.6069	9	9	3.997e-70	dRep_bin053_OMGNPOOB_00232	dRep_bin053_OMGNPOOB_00232	tig	5.2.1.8	Trigger factor
ORF_00233							26.1703	26.9072		2	2	4.4722e-08	dRep_bin053_OMGNPOOB_00233	dRep_bin053_OMGNPOOB_00233	clpP	3.4.21.92	ATP-dependent Clp protease proteolytic subunit
ORF_00238	GT2
ORF_00240							22.6111			1	1	0,00040395	dRep_bin053_OMGNPOOB_00240	dRep_bin053_OMGNPOOB_00240	alaS	6.1.1.7	Alanine--tRNA ligase
ORF_00243								24.8898		1	1	0.96909	dRep_bin053_OMGNPOOB_00243	dRep_bin053_OMGNPOOB_00243			hypothetical protein
ORF_00254								21.1893		1	1	0,0033714	dRep_bin053_OMGNPOOB_00254	dRep_bin053_OMGNPOOB_00254	pncB2	6.3.4.21	Nicotinate phosphoribosyltransferase pncB2
ORF_00260						22.46				2	2	0.00021367	dRep_bin053_OMGNPOOB_00260	dRep_bin053_OMGNPOOB_00260		1.1.1.38	NAD-dependent malic enzyme
ORF_00261							23.1126	24.5359		2	2	0,00061449	dRep_bin053_OMGNPOOB_00261	dRep_bin053_OMGNPOOB_00261	glpQ	3.1.4.46	Glycerophosphodiester phosphodiesterase
ORF_00265							22.3069			3	1	0.00063831	dRep_bin041_OPKGAAAG_00367;dRep_bin284_DEHKNOBF_00254;dRep_bin319_PBDBJGCJ_00655;dRep_bin203_CLFNNOCF_01297;dRep_bin181_MKGPMPIA_00407;dRep_bin179_HFEIPPPA_00842;dRep_bin139_KGAJINND_00918;dRep_bin133_NOBPDBPA_02473;dRep_bin066_AJACLPEE_00004;dRep_bin194_MEPDOGGJ_00508;dRep_bin152_LJMCIADF_01431;dRep_bin068_ENOLAELK_01095;dRep_bin038_EIGFILKG_01028;dRep_bin025_CBEJJMLE_01384;dRep_bin324_IPNHOHFK_…	dRep_bin041_OPKGAAAG_00367;dRep_bin284_DEHKNOBF_00254;dRep_bin319_PBDBJGCJ_00655;dRep_bin203_CLFNNOCF_01297;dRep_bin181_MKGPMPIA_00407;dRep_bin179_HFEIPPPA_00842;dRep_bin139_KGAJINND_00918;dRep_bin133_NOBPDBPA_02473;dRep_bin066_AJACLPEE_00004;dRep_bin194_MEPDOGGJ_00508;dRep_bin152_LJMCIADF_01431;dRep_bin068_ENOLAELK_01095;dRep_bin038_EIGFILKG_01028;dRep_bin025_CBEJJMLE_01384;dRep_bin324_IPNHOHFK_…	nadC	2.4.2.19	putative nicotinate-nucleotide pyrophosphorylase [carboxylating]
ORF_00282						22.283				1	1	0.21942	dRep_bin053_OMGNPOOB_00282	dRep_bin053_OMGNPOOB_00282	trpD_1	2.4.2.18	Anthranilate phosphoribosyltransferase
ORF_00287		25.0188	23.8769	27.9616	23.1386	26.3022	28.8749	29.8394	27.432	17	15	2.4396e-71	dRep_bin053_OMGNPOOB_00287	dRep_bin053_OMGNPOOB_00287	por_1	1.2.7.1	Pyruvate synthase
ORF_00288						25.658				1	1	0.10635	dRep_bin053_OMGNPOOB_00288	dRep_bin053_OMGNPOOB_00288			Putative bacterial sensory transduction regulator
ORF_00289						25.6061	26.1777	28.1366	25.9375	3	3	0.0067928	dRep_bin053_OMGNPOOB_00289;dRep_bin021_AJDDCGJC_00583	dRep_bin053_OMGNPOOB_00289	bsaA		Glutathione peroxidase BsaA
ORF_00290		25.9148	25.1011	27.4734		27.5531	27.7457	28.0944	26.3537	3	3	8,35E-16	dRep_bin053_OMGNPOOB_00290	dRep_bin053_OMGNPOOB_00290	dfx_1	1.15.1.2	Desulfoferrodoxin
ORF_00294				24.3102		23.2137	24.5657	24.3773	23.6342	4	4	8.0185e-09	dRep_bin053_OMGNPOOB_00294	dRep_bin053_OMGNPOOB_00294	prs	2.7.6.1	Ribose-phosphate pyrophosphokinase
ORF_00310									19.6645	1	1	0,00024633	dRep_bin053_OMGNPOOB_00310	dRep_bin053_OMGNPOOB_00310	aroF	2.5.1.54	Phospho-2-dehydro-3-deoxyheptonate aldolase
ORF_00327	GT83
ORF_00328	GT83
ORF_00343						26.1532	25.4322	27.3116	26.5825	8	2	6.4124e-43	dRep_bin053_OMGNPOOB_00343	dRep_bin053_OMGNPOOB_00343	ilvC_1	1.1.1.86	Ketol-acid reductoisomerase (NADP(+))
ORF_00351								24.3181		1	1	0,001082	dRep_bin053_OMGNPOOB_00351	dRep_bin053_OMGNPOOB_00351	thiS		Sulfur carrier protein ThiS
ORF_00352		26.2209	25.7354	28.6679	26.918	28.5343	29.314	28.9206	28.0866	9	9	2.3762e-52	dRep_bin053_OMGNPOOB_00352;dRep_bin021_AJDDCGJC_01390	dRep_bin053_OMGNPOOB_00352	thiG	2.8.1.10	Thiazole synthase
ORF_00353				25.5326	24.2728	25.6888	25.4283	25.2094	24.8504	6	6	1.9587e-32	dRep_bin053_OMGNPOOB_00353	dRep_bin053_OMGNPOOB_00353	thiH	4.1.99.19	2-iminoacetate synthase
ORF_00362							23.1136	24.3407		2	2	0.022879	dRep_bin053_OMGNPOOB_00362	dRep_bin053_OMGNPOOB_00362	adh1	1.1.1.192	Long-chain-alcohol dehydrogenase 1
ORF_00389								24.2337		1	1	0.0020504	dRep_bin053_OMGNPOOB_00389	dRep_bin053_OMGNPOOB_00389	hslV	3.4.25.2	ATP-dependent protease subunit HslV
ORF_00412						24.6613	24.298	23.6409	23.8471	2	2	0.44521	dRep_bin053_OMGNPOOB_00412	dRep_bin053_OMGNPOOB_00412	carE_1	1.3.1.108	Caffeyl-CoA reductase-Etf complex subunit CarE
ORF_00414									20.4098	2	1	5.3511e-13	dRep_bin053_OMGNPOOB_00414;dRep_bin021_AJDDCGJC_01553;dRep_bin097_CBBLIPAN_00016	dRep_bin053_OMGNPOOB_00414;dRep_bin021_AJDDCGJC_01553;dRep_bin097_CBBLIPAN_00016	typA		GTP-binding protein TypA/BipA
ORF_00415				22.3515						1	1	0,0063475	dRep_bin053_OMGNPOOB_00415	dRep_bin053_OMGNPOOB_00415	ywqN	1.-.-.-	Putative NAD(P)H-dependent FMN-containing oxidoreductase YwqN
ORF_00420						24.1606	24.5296	25.8046	24.54	2	2	0.00053027	dRep_bin053_OMGNPOOB_00420	dRep_bin053_OMGNPOOB_00420			hypothetical protein
ORF_00432						24.4467	24.721	26.9072	24.9411	2	2	0,0003742	dRep_bin053_OMGNPOOB_00432	dRep_bin053_OMGNPOOB_00432		1.12.7.2	Iron hydrogenase 1
ORF_00436								23.668		1	1	0,0029694	dRep_bin053_OMGNPOOB_00436	dRep_bin053_OMGNPOOB_00436	patA	2.6.1.-	Putative N-acetyl-LL-diaminopimelate aminotransferase
ORF_00441						20.8869			20.2603	2	2	0.00013591	dRep_bin053_OMGNPOOB_00441	dRep_bin053_OMGNPOOB_00441	aes	3.1.1.-	Acetyl esterase
ORF_00454		26.2066	25.6821	28.0422	26.353	28.675	28.704	29.36	28.2202	3	2	1.1698e-06	dRep_bin053_OMGNPOOB_00454;dRep_bin101_BNDDLDCL_00199;dRep_bin169_PNICKJKO_00585	dRep_bin053_OMGNPOOB_00454			putative HIT-like protein
ORF_00459		28.1242	27.5144	29.6681	27.9832	29.2459	30.2334	30.7903	29.452	19	11	1.6861e-211	dRep_bin053_OMGNPOOB_00459	dRep_bin053_OMGNPOOB_00459	dnaK		Chaperone protein DnaK
ORF_00460								22.6261		1	1	0,00090382	dRep_bin053_OMGNPOOB_00460	dRep_bin053_OMGNPOOB_00460	grpE		Protein GrpE
ORF_00463		29.166	28.7933	31.7923	29.346	31.3155	32.284	31.5807	31.8728	14	13	0	dRep_bin053_OMGNPOOB_00463;dRep_bin270_GEJAHNCN_01563;dRep_bin247_EKGBJCBM_01507;dRep_bin106_BKDHGPBE_01233	dRep_bin053_OMGNPOOB_00463	crt_1	4.2.1.150	Short-chain-enoyl-CoA hydratase
ORF_00464		31.6056	31.5177	33.6858	31.6799	33.2512	33.5104	33.8754	33.4683	19	19	0	dRep_bin053_OMGNPOOB_00464;dRep_bin040_EIFLLDOA_00878	dRep_bin053_OMGNPOOB_00464	hbd	1.1.1.157	3-hydroxybutyryl-CoA dehydrogenase
ORF_00465		27.8091	27.0361	28.6864	26.8869	28.6573	29.4706	29.6986	28.392	2	2	4.4347e-40	dRep_bin053_OMGNPOOB_00465	dRep_bin053_OMGNPOOB_00465	dfx_2	1.15.1.2	Desulfoferrodoxin
ORF_00467		30.9967	29.2512	31.9703	31.0596	31.1501	32.1332	31.4496	30.9846	15	14	0	dRep_bin053_OMGNPOOB_00467	dRep_bin053_OMGNPOOB_00467	crt_2	4.2.1.150	Short-chain-enoyl-CoA hydratase
ORF_00469		29.0791	28.0569	29.5737	29.3227	29.3372	29.8453	29.5736	29.3211	21	21	1.1194e-240	dRep_bin053_OMGNPOOB_00469	dRep_bin053_OMGNPOOB_00469	ydiF_1	2.8.3.8	Acetate CoA-transferase YdiF
ORF_00470								24.7912		2	2	0.0093819	dRep_bin053_OMGNPOOB_00470	dRep_bin053_OMGNPOOB_00470	cbiK	4.99.1.3	Sirohydrochlorin cobaltochelatase
ORF_00491						23.7751	24.8733	26.8295	24.5906	2	2	0,0017759	dRep_bin053_OMGNPOOB_00491	dRep_bin053_OMGNPOOB_00491			Outer membrane protein (OmpH-like)
ORF_00496				23.286	23.6109					4	1	5.7789e-10	dRep_bin133_NOBPDBPA_01467;dRep_bin209_NKIHFCEN_01581;dRep_bin179_HFEIPPPA_02264;dRep_bin226_NLNLHLLD_01531;dRep_bin324_IPNHOHFK_01023;dRep_bin335_JIOGNAPG_00849;dRep_bin297_EDHEEICA_01086;dRep_bin308_JBPDGLPP_01561;dRep_bin249_OFIIEIDJ_01347;dRep_bin024_OLHDGABE_00861;dRep_bin248_CCDFPECI_00398;dRep_bin095_HOBNOEEF_00461;dRep_bin168_HKDILBFE_01532;dRep_bin099_DNDAGJEJ_00152;dRep_bin091_MAFACGAD_…	dRep_bin133_NOBPDBPA_01467;dRep_bin209_NKIHFCEN_01581;dRep_bin179_HFEIPPPA_02264;dRep_bin226_NLNLHLLD_01531;dRep_bin324_IPNHOHFK_01023;dRep_bin335_JIOGNAPG_00849;dRep_bin297_EDHEEICA_01086	dmdA_2	4.2.1.85	2,3-dimethylmalate dehydratase large subunit
ORF_00497								23.1841		1	1	0,0042478	dRep_bin053_OMGNPOOB_00497	dRep_bin053_OMGNPOOB_00497	gltA	2.3.3.16	Citrate synthase
ORF_00498		24.5283	24.3384	25.8976	24.2468	25.6445	25.8444	26.035	25.5913	5	5	1.0327e-14	dRep_bin053_OMGNPOOB_00498	dRep_bin053_OMGNPOOB_00498	icd	1.1.1.42	Isocitrate dehydrogenase [NADP]
ORF_00522		26.9554	26.2957	29.2537	26.6815	29.6555	29.8435	31.3766	30.0249	6	6	3.5594e-41	dRep_bin053_OMGNPOOB_00522	dRep_bin053_OMGNPOOB_00522	ptsH	2.7.11.-	Phosphocarrier protein HPr
ORF_00523				23.6468						2	2	1.9182e-05	dRep_bin053_OMGNPOOB_00523	dRep_bin053_OMGNPOOB_00523	ptsI	2.7.3.9	Phosphoenolpyruvate-protein phosphotransferase
ORF_00524		23.9669		25.3861		23.8851	24.0034	25.6111	24.0925	2	2	0,0014587	dRep_bin053_OMGNPOOB_00524	dRep_bin053_OMGNPOOB_00524	glnH_1		Glutamine-binding periplasmic protein
ORF_00529				25.7017		26.2579	25.8641	26.4931	25.5928	4	3	5.644e-17	dRep_bin053_OMGNPOOB_00529;dRep_bin299_AKNBKJGM_01717	dRep_bin053_OMGNPOOB_00529	panC	6.3.2.1	Pantothenate synthetase
ORF_00542		25.9725	25.8397	28.4565	25.7722	28.4391	28.4013	29.0728	28.5384	14	14	1.0107e-75	dRep_bin053_OMGNPOOB_00542	dRep_bin053_OMGNPOOB_00542	purA	6.3.4.4	Adenylosuccinate synthetase
ORF_00560							27.3256			1	1	0.00010823	dRep_bin053_OMGNPOOB_00560;dRep_bin055_IBMMJAEE_01124	dRep_bin053_OMGNPOOB_00560;dRep_bin055_IBMMJAEE_01124	uxaB	1.1.1.58	Altronate oxidoreductase
ORF_00569							25.9892	26.1316		2	2	2.5171e-28	dRep_bin053_OMGNPOOB_00569	dRep_bin053_OMGNPOOB_00569			Flavodoxin
ORF_00570		24.61	24.1396	26.357	24.0079	26.7192	27.2344	25.905	26.3981	6	5	1.3253e-15	dRep_bin053_OMGNPOOB_00570	dRep_bin053_OMGNPOOB_00570	dapL	2.6.1.83	LL-diaminopimelate aminotransferase
ORF_00571							21.5606			2	2	0.0049264	dRep_bin053_OMGNPOOB_00571	dRep_bin053_OMGNPOOB_00571	ychF		Ribosome-binding ATPase YchF
ORF_00587									24.102	3	1	0.0011701	dRep_bin238_OLNFACLE_01567;dRep_bin074_EHAOMODJ_01332;dRep_bin257_JHFDCHCB_00694;dRep_bin101_BNDDLDCL_01900;dRep_bin053_OMGNPOOB_00587;dRep_bin187_CLPDGDBG_00542;dRep_bin192_GCMBELNN_00448;dRep_bin152_LJMCIADF_01345;dRep_bin068_ENOLAELK_00711;dRep_bin105_AAEIHAFF_00838;dRep_bin090_IPGNHCBJ_00365	dRep_bin238_OLNFACLE_01567;dRep_bin074_EHAOMODJ_01332;dRep_bin257_JHFDCHCB_00694;dRep_bin101_BNDDLDCL_01900		2.1.3.1	Methylmalonyl-CoA carboxyltransferase 5S subunit
ORF_00590		24.8195	24.8003	27.5396	24.7106	26.8218	27.0709	27.3935	27.0912	5	5	2.0481e-77	dRep_bin053_OMGNPOOB_00590	dRep_bin053_OMGNPOOB_00590	fabF	2.3.1.179	3-oxoacyl-[acyl-carrier-protein] synthase 2
ORF_00592		25.0747		27.2765		26.0998	26.8809	28.0178	26.8472	4	4	6.7361e-15	dRep_bin053_OMGNPOOB_00592	dRep_bin053_OMGNPOOB_00592	acpP		Acyl carrier protein
ORF_00594				23.5336			24.0608	24.6278	22.941	2	2	1.162e-12	dRep_bin053_OMGNPOOB_00594	dRep_bin053_OMGNPOOB_00594	fabD	2.3.1.39	Malonyl CoA-acyl carrier protein transacylase
ORF_00598							27.1602	25.7405	25.011	2	2	0,00041611	dRep_bin053_OMGNPOOB_00598	dRep_bin053_OMGNPOOB_00598			Transcriptional Coactivator p15 (PC4)
ORF_00609							25.4486			2	2	1.5729e-10	dRep_bin053_OMGNPOOB_00609	dRep_bin053_OMGNPOOB_00609	kdsA	2.5.1.55	2-dehydro-3-deoxyphosphooctonate aldolase
ORF_00612	GT30
ORF_00614	GT19
ORF_00618						24.1546	26.1094	24.2673	24.5036	3	3	0.0042446	dRep_bin053_OMGNPOOB_00618	dRep_bin053_OMGNPOOB_00618	fabZ	4.2.1.59	3-hydroxyacyl-[acyl-carrier-protein] dehydratase FabZ
ORF_00619				23.4634		22.6658	22.282	23.5723	22.7705	3	3	2.8611e-15	dRep_bin053_OMGNPOOB_00619	dRep_bin053_OMGNPOOB_00619	lpxC	3.5.1.108	UDP-3-O-acyl-N-acetylglucosamine deacetylase
ORF_00620				21.2413						1	1	0,00092997	dRep_bin053_OMGNPOOB_00620	dRep_bin053_OMGNPOOB_00620	argH	4.3.2.1	Argininosuccinate lyase
ORF_00621							24.4408		25.2697	3	3	0.72828	dRep_bin053_OMGNPOOB_00621;dRep_bin299_AKNBKJGM_01067;dRep_bin272_LGBDGEIM_00184;dRep_bin021_AJDDCGJC_01140;dRep_bin216_JNJMCPHB_01827;dRep_bin317_ABPHNCOD_01209;dRep_bin160_EFKMPBOM_02597;dRep_bin154_JGOKHKLI_02624;dRep_bin097_CBBLIPAN_00573;dRep_bin337_FHKPNFDB_00161;dRep_bin282_PKAAPBFP_01348;dRep_bin143_PFLDJMPF_00993;dRep_bin169_PNICKJKO_00207;dRep_bin032_PPNIGLME_00759;dRep_bin005_CNDFPKJG_…	dRep_bin053_OMGNPOOB_00621;dRep_bin299_AKNBKJGM_01067;dRep_bin272_LGBDGEIM_00184;dRep_bin021_AJDDCGJC_01140;dRep_bin216_JNJMCPHB_01827	argG	6.3.4.5	Argininosuccinate synthase
ORF_00622	GT51
ORF_00625								21.6007		1	1	0.35671	dRep_bin053_OMGNPOOB_00625	dRep_bin053_OMGNPOOB_00625			hypothetical protein
ORF_00634						25.124		27.1948	25.6921	4	4	2.4819e-07	dRep_bin053_OMGNPOOB_00634	dRep_bin053_OMGNPOOB_00634	pstS1		Phosphate-binding protein PstS 1
ORF_00639		28.678	28.7344	29.208	28.8065	30.1534	30.9105	29.9147	29.7253	8	4	8.648e-45	dRep_bin053_OMGNPOOB_00639	dRep_bin053_OMGNPOOB_00639	rbr3B	1.11.1.1	Reverse rubrerythrin-2
ORF_00654							25.216	25.5329		2	2	2.2098e-05	dRep_bin053_OMGNPOOB_00654	dRep_bin053_OMGNPOOB_00654			hypothetical protein
ORF_00656		25.475		26.8039		26.3458	26.7828	26.8743	26.3128	8	8	5.0504e-99	dRep_bin053_OMGNPOOB_00656	dRep_bin053_OMGNPOOB_00656	lysS	6.1.1.6	Lysine--tRNA ligase
ORF_00657						27.5962	27.1831	28.5554	27.0964	3	3	5.921e-12	dRep_bin053_OMGNPOOB_00657	dRep_bin053_OMGNPOOB_00657	greA		Transcription elongation factor GreA
ORF_00670									25.4468	1	1	0.015764	dRep_bin053_OMGNPOOB_00670	dRep_bin053_OMGNPOOB_00670			Rubredoxin
ORF_00675							25.5411			3	3	3.7259e-15	dRep_bin053_OMGNPOOB_00675;dRep_bin052_PGOOKKFH_00591	dRep_bin053_OMGNPOOB_00675	sufC		Vegetative protein 296
ORF_00678		24.4679	23.6103	26.4253	24.0058	26.5702	26.2845	27.7142	26.4386	9	9	2.2328e-129	dRep_bin053_OMGNPOOB_00678	dRep_bin053_OMGNPOOB_00678	sufS	2.8.1.7	Cysteine desulfurase SufS
ORF_00681	GH18
ORF_00682				25.7006		25.2321	25.1882	25.6944	25.2522	4	4	1.106e-07	dRep_bin053_OMGNPOOB_00682;dRep_bin218_ACMPALGF_00174;dRep_bin106_BKDHGPBE_01160;dRep_bin146_LCCIBLJG_00576;dRep_bin337_FHKPNFDB_01340	dRep_bin053_OMGNPOOB_00682	leuS	6.1.1.4	Leucine--tRNA ligase
ORF_00684		30.3049	28.7163	31.1982	29.348	31.0649	34.0191	32.7442	31.9983	25	24	0	dRep_bin053_OMGNPOOB_00684	dRep_bin053_OMGNPOOB_00684		1.3.8.1	Acyl-CoA dehydrogenase, short-chain specific
ORF_00685		25.6227	26.2198	29.2858	25.871	27.8913	30.3405	31.3648	29.1111	17	17	1.3196e-226	dRep_bin053_OMGNPOOB_00685	dRep_bin053_OMGNPOOB_00685	carD_1	1.3.1.108	Caffeyl-CoA reductase-Etf complex subunit CarD
ORF_00686		29.3852	29.2403	31.964	29.1277	30.9804	32.4172	32.6352	31.7724	23	23	0	dRep_bin053_OMGNPOOB_00686	dRep_bin053_OMGNPOOB_00686	carE_2	1.3.1.108	Caffeyl-CoA reductase-Etf complex subunit CarE
ORF_00687				25.0941		25.2106	25.208	25.633	25.9225	3	3	1.3493e-15	dRep_bin053_OMGNPOOB_00687;dRep_bin150_HCDEOBMH_00724	dRep_bin053_OMGNPOOB_00687	thrZ	6.1.1.3	Threonine--tRNA ligase 2
ORF_00718				28.0413		28.251	28.0523	28.8142	28.6116	5	5	1.1931e-12	dRep_bin053_OMGNPOOB_00718	dRep_bin053_OMGNPOOB_00718	lysC	2.7.2.4	Aspartokinase
ORF_00726		25.4768		25.9957	25.2571	27.4738	26.5822	26.7747	25.913	12	7	0	dRep_bin053_OMGNPOOB_00726	dRep_bin053_OMGNPOOB_00726	slpA_2		S-layer protein SlpA
ORF_00727		28.6333	28.2724	30.2344	28.7935	30.5794	29.4394	30.5332	29.8161	15	10	0	dRep_bin053_OMGNPOOB_00727;dRep_bin053_OMGNPOOB_00430;dRep_bin053_OMGNPOOB_01310	dRep_bin053_OMGNPOOB_00727	slpA_3		S-layer protein SlpA
ORF_00732		25.9027	26.2412	26.6674	26.1963	27.5044	27.5853	26.2678	27.0631	6	0	1.8647e-19	dRep_bin224_NFENHJGB_00255;dRep_bin196_BIELHBNH_00286;dRep_bin294_EHJINIDK_00698;dRep_bin183_FPGIOKBG_01504;dRep_bin346_JKFDGFHC_00280;dRep_bin036_DOKCEIDH_01837;dRep_bin053_OMGNPOOB_00732;dRep_bin193_GDMDPNNM_00011;dRep_bin081_JDPCKDNP_01932;dRep_bin053_OMGNPOOB_00742	dRep_bin224_NFENHJGB_00255;dRep_bin196_BIELHBNH_00286;dRep_bin294_EHJINIDK_00698	pepT_1	3.4.11.4	Peptidase T
ORF_00758							22.9483	23.1676	22.4547	2	2	0.036622	dRep_bin053_OMGNPOOB_00758	dRep_bin053_OMGNPOOB_00758	pyk	2.7.1.40	Pyruvate kinase
ORF_00760		27.9092	27.1354	29.5144	27.5017	29.5537	29.9777	29.7953	29.8669	18	14	3.1542e-161	dRep_bin053_OMGNPOOB_00760;dRep_bin243_JDMELKLC_01480;dRep_bin004_OCHNPJPO_00675;dRep_bin061_ONFGDLGO_00520;dRep_bin223_PIMCDKJI_01503;dRep_bin030_OGPDLGOC_00190;dRep_bin160_EFKMPBOM_01091;dRep_bin244_LBFMHLBI_00758;dRep_bin203_CLFNNOCF_01990;dRep_bin293_MEPKGOAN_01435;dRep_bin032_PPNIGLME_00774;dRep_bin090_IPGNHCBJ_01159;dRep_bin047_IFFANOMN_01452	dRep_bin053_OMGNPOOB_00760	hcp	1.7.99.1	Hydroxylamine reductase
ORF_00761				27.1613		27.4958	26.9545	28.8933	27.5756	6	6	1.0201e-30	dRep_bin053_OMGNPOOB_00761	dRep_bin053_OMGNPOOB_00761	cypB	5.2.1.8	Peptidyl-prolyl cis-trans isomerase B
ORF_00766		31.6435	31.5571	31.5266	32.4707	31.6445	32.2029	31.4926	31.7771	21	6	0	dRep_bin272_LGBDGEIM_01496;dRep_bin053_OMGNPOOB_00766;dRep_bin097_CBBLIPAN_01039;dRep_bin097_CBBLIPAN_01038;dRep_bin024_OLHDGABE_00367;dRep_bin300_MJPPENNL_01218;dRep_bin279_IAEFEPEN_01199;dRep_bin157_JPNIKEKI_00542;dRep_bin215_ABBFGCAF_00661;dRep_bin350_EKOOEEGH_00321	dRep_bin272_LGBDGEIM_01496	glpK	2.7.1.30	Glycerol kinase
ORF_00768				25.5803		25.4876	25.8434	27.0468	25.7935	9	9	2.9311e-32	dRep_bin053_OMGNPOOB_00768	dRep_bin053_OMGNPOOB_00768	lhgO	1.1.3.15	L-2-hydroxyglutarate oxidase LhgO
ORF_00769				24.9123		25.3936	25.071	25.3934	25.4158	5	5	2.4435e-32	dRep_bin053_OMGNPOOB_00769	dRep_bin053_OMGNPOOB_00769	hcnB	1.4.99.5	Hydrogen cyanide synthase subunit HcnB
ORF_00771		24.7112		25.0211		28.996	27.6771	27.4168	29.2846	13	13	1.4321e-121	dRep_bin053_OMGNPOOB_00771	dRep_bin053_OMGNPOOB_00771	cysK1	2.5.1.47	O-acetylserine sulfhydrylase
ORF_00773		27.8056	27.0901	29.3225	27.7959	29.5758	29.734	29.5879	29.6907	12	12	4.4753e-92	dRep_bin053_OMGNPOOB_00773	dRep_bin053_OMGNPOOB_00773	lutC		Lactate utilization protein C
ORF_00774		27.7951	27.2434	29.6689	27.9954	29.5608	30.2042	29.8078	29.6922	16	16	4.8602e-159	dRep_bin053_OMGNPOOB_00774	dRep_bin053_OMGNPOOB_00774	lutB		Lactate utilization protein B
ORF_00778		27.6247	27.2047	29.4056	26.924	28.9296	27.6139	29.7474	29.6042	18	18	4.6468e-187	dRep_bin053_OMGNPOOB_00778	dRep_bin053_OMGNPOOB_00778		1.5.5.1	Electron transfer flavoprotein-ubiquinone oxidoreductase
ORF_00779						28.0016	25.5088	27.5382	27.7133	4	4	1.7229e-38	dRep_bin053_OMGNPOOB_00779	dRep_bin053_OMGNPOOB_00779	fixX		Ferredoxin-like protein FixX
ORF_00780									23.1128	1	1	0.16163	dRep_bin053_OMGNPOOB_00780	dRep_bin053_OMGNPOOB_00780			Beta-lactamase superfamily domain protein
ORF_00791						26.561	26.4378	27.5981	25.1857	8	4	2.7207e-44	dRep_bin053_OMGNPOOB_00791	dRep_bin053_OMGNPOOB_00791	ilvC_2	1.1.1.382	Ketol-acid reductoisomerase (NAD(+))
ORF_00794		24.687		25.7448	23.8493	25.0057	26.5027	26.7676	26.8178	6	6	4.4414e-47	dRep_bin053_OMGNPOOB_00794	dRep_bin053_OMGNPOOB_00794	gldA	1.1.1.6	Glycerol dehydrogenase
ORF_00808	GT35
ORF_00809	CBM48-GH13_9
ORF_00810	GT5
ORF_00811	CBM34-GH13_39-GH77						21.9505			1	1	0,0016604	dRep_bin053_OMGNPOOB_00811	dRep_bin053_OMGNPOOB_00811	apu		Amylopullulanase
ORF_00822		25.3549	24.5118	27.4138	25.126	25.744	27.2493	28.1639	26.2049	12	12	4.6048e-73	dRep_bin053_OMGNPOOB_00822	dRep_bin053_OMGNPOOB_00822	pgm	5.4.2.2	Phosphoglucomutase
ORF_00823		26.0542	24.7139	28.3919	26.1953	28.591	29.0839	30.0919	28.7728	4	4	7.3548e-26	dRep_bin053_OMGNPOOB_00823	dRep_bin053_OMGNPOOB_00823			ACT domain protein
ORF_00824		24.6505	26.6438	27.1228	24.7334	27.2105	26.4088	28.4088	27.4325	9	9	2.3077e-50	dRep_bin053_OMGNPOOB_00824;dRep_bin108_BPNCDINP_01472;dRep_bin148_NAJFKJMD_00812;dRep_bin309_BIOHLCGG_00325;dRep_bin270_GEJAHNCN_01037;dRep_bin162_JBGCCDIN_00055	dRep_bin053_OMGNPOOB_00824			hypothetical protein
ORF_00826				20.0668						2	2	7.5616e-34	dRep_bin053_OMGNPOOB_00826	dRep_bin053_OMGNPOOB_00826	mnaA	5.1.3.14	UDP-N-acetylglucosamine 2-epimerase
ORF_00833					21.8688					3	1	1.3797e-09	dRep_bin021_AJDDCGJC_00051;dRep_bin252_NDAKLAGD_00826;dRep_bin317_ABPHNCOD_01131;dRep_bin216_JNJMCPHB_01076;dRep_bin272_LGBDGEIM_00618;dRep_bin097_CBBLIPAN_01579;dRep_bin053_OMGNPOOB_00833;dRep_bin337_FHKPNFDB_00090;dRep_bin052_PGOOKKFH_01594;dRep_bin168_HKDILBFE_01015;dRep_bin322_OJELOJOF_01622;dRep_bin220_PILICLLL_01543;dRep_bin055_IBMMJAEE_00610;dRep_bin061_ONFGDLGO_01234;dRep_bin168_HKDILBFE_…	dRep_bin021_AJDDCGJC_00051;dRep_bin252_NDAKLAGD_00826;dRep_bin317_ABPHNCOD_01131;dRep_bin216_JNJMCPHB_01076;dRep_bin272_LGBDGEIM_00618;dRep_bin097_CBBLIPAN_01579;dRep_bin053_OMGNPOOB_00833;dRep_bin337_FHKPNFDB_00090;dRep_bin052_PGOOKKFH_01594	atpA	3.6.3.14	ATP synthase subunit alpha
ORF_00837			24.9992	27.0273		26.1773	26.4566	26.2734	25.685	5	4	1.6467e-34	dRep_bin053_OMGNPOOB_00837;dRep_bin097_CBBLIPAN_01688	dRep_bin053_OMGNPOOB_00837	glyQ	6.1.1.14	Glycine--tRNA ligase alpha subunit
ORF_00838		24.6414	25.8072	27.3873	24.4441	26.6802	26.6341	25.2893	27.0217	10	10	6.2652e-93	dRep_bin053_OMGNPOOB_00838	dRep_bin053_OMGNPOOB_00838	glyS	6.1.1.14	Glycine--tRNA ligase beta subunit
ORF_00839							24.1329			1	1	0.013154	dRep_bin053_OMGNPOOB_00839	dRep_bin053_OMGNPOOB_00839			hypothetical protein
ORF_00842		26.0017	26.0967	28.6947	25.8722	28.2711	28.7312	28.8314	28.665	13	13	4.1323e-173	dRep_bin053_OMGNPOOB_00842	dRep_bin053_OMGNPOOB_00842	ppaC	3.6.1.1	Manganese-dependent inorganic pyrophosphatase
ORF_00846		27.6345	26.3873	28.9319	26.9811	27.3931	27.56	29.7376	27.3743	11	10	8.0678e-104	dRep_bin053_OMGNPOOB_00846;dRep_bin053_OMGNPOOB_00466	dRep_bin053_OMGNPOOB_00846;dRep_bin053_OMGNPOOB_00466		1.3.8.1	Acyl-CoA dehydrogenase, short-chain specific
ORF_00847		29.3619	29.4591	32.0997	28.5022	30.4295	31.3183	32.8544	30.5927	15	15	0	dRep_bin053_OMGNPOOB_00847	dRep_bin053_OMGNPOOB_00847	hadC	4.2.1.157	(R)-2-hydroxyisocaproyl-CoA dehydratase beta subunit
ORF_00848		30.0458	30.0173	32.3384	28.7906	31.2681	31.2315	33.6977	31.5512	25	25	0	dRep_bin053_OMGNPOOB_00848	dRep_bin053_OMGNPOOB_00848	hadB	4.2.1.157	(R)-2-hydroxyisocaproyl-CoA dehydratase alpha subunit
ORF_00851		29.0495	28.6207	31.3395	27.8144	29.9858	30.705	32.6244	30.2827	21	21	0	dRep_bin053_OMGNPOOB_00851	dRep_bin053_OMGNPOOB_00851	ydiF_2	2.8.3.8	Acetate CoA-transferase YdiF
ORF_00854		29.505	29.2442	31.5765	30.2026	32.0926	31.4809	31.245	31.5876	19	10	6.7723e-194	dRep_bin053_OMGNPOOB_00854	dRep_bin053_OMGNPOOB_00854	tuf		Elongation factor Tu
ORF_00885				23.2502						1	1	0,0058346	dRep_bin053_OMGNPOOB_00885	dRep_bin053_OMGNPOOB_00885	metQ_2		D-methionine-binding lipoprotein MetQ
ORF_00910									24.2829	1	1	0.00024208	dRep_bin053_OMGNPOOB_00910	dRep_bin053_OMGNPOOB_00910	lpxD	2.3.1.-	UDP-3-O-acylglucosamine N-acyltransferase
ORF_00915								27.2502	25.9144	6	5	5.8256e-12	dRep_bin053_OMGNPOOB_00915	dRep_bin053_OMGNPOOB_00915	tkt_2	2.2.1.1	Transketolase
ORF_00937		24.9202	23.1415	28.0428	24.9263	28.0808	29.2306	30.0192	28.4363	13	13	1.3794e-118	dRep_bin053_OMGNPOOB_00937	dRep_bin053_OMGNPOOB_00937	rpsA_1		30S ribosomal protein S1
ORF_00949		23.655	22.6264	25.155	23.3068	24.9115	24.5252	26.0518	25.7265	6	6	6.0067e-16	dRep_bin053_OMGNPOOB_00949	dRep_bin053_OMGNPOOB_00949	hom	1.1.1.3	Homoserine dehydrogenase
ORF_00962		26.758	27.654	28.7387	27.0514	28.8958	28.7355	29.5015	28.8096	10	1	1.6173e-45	dRep_bin053_OMGNPOOB_00962;dRep_bin052_PGOOKKFH_00694	dRep_bin053_OMGNPOOB_00962	purC	6.3.2.6	Phosphoribosylaminoimidazole-succinocarboxamide synthase
ORF_00967	GH23
ORF_00973		25.2956	24.2381	26.363	24.829	26.7861	26.2854	26.9833	26.6482	9	9	2.3587e-78	dRep_bin053_OMGNPOOB_00973;dRep_bin150_HCDEOBMH_00263	dRep_bin053_OMGNPOOB_00973	thrC	4.2.3.1	Threonine synthase
ORF_00979							25.1902			3	3	1.2693e-05	dRep_bin053_OMGNPOOB_00979;dRep_bin293_MEPKGOAN_00324	dRep_bin053_OMGNPOOB_00979	glnS	6.1.1.18	Glutamine--tRNA ligase
ORF_01014		24.646	24.8203	27.471	24.0011	26.5038	26.3487	27.9009	27.1843	5	5	3.6589e-30	dRep_bin053_OMGNPOOB_01014	dRep_bin053_OMGNPOOB_01014	tyrB	2.6.1.5	Tyrosine aminotransferase
ORF_01017		27.3189	26.4955	29.2802	26.5017	28.0744	29.1998	29.1735	29.5914	12	12	5.744e-84	dRep_bin053_OMGNPOOB_01017	dRep_bin053_OMGNPOOB_01017		1.-.-.-	putative FAD-linked oxidoreductase
ORF_01018		28.8315	28.3661	30.7126	28.632	30.1962	30.0578	31.0217	30.2291	22	22	0	dRep_bin053_OMGNPOOB_01018	dRep_bin053_OMGNPOOB_01018			hypothetical protein
ORF_01036		26.5719	26.349	28.529	26.7867	28.9474	29.5347	29.1784	27.7015	4	4	1.6818e-47	dRep_bin053_OMGNPOOB_01036;dRep_bin339_DBNBAHDK_01650	dRep_bin053_OMGNPOOB_01036	gloA	4.4.1.5	Lactoylglutathione lyase
ORF_01043								23.0215		1	1	0,0036122	dRep_bin053_OMGNPOOB_01043	dRep_bin053_OMGNPOOB_01043	prfA		Peptide chain release factor 1
ORF_01046		26.197	26.0136	27.9139	25.8349	28.0127	29.2043	28.6846	28.2419	7	7	7.2106e-55	dRep_bin053_OMGNPOOB_01046	dRep_bin053_OMGNPOOB_01046	ywlF	5.3.1.-	Putative sugar phosphate isomerase YwlF
ORF_01047				24.8847		25.079	26.0369	24.9793	24.396	5	5	1.1246e-12	dRep_bin053_OMGNPOOB_01047;dRep_bin286_OEMIJKMC_01249;dRep_bin126_PPDNCIBN_01142	dRep_bin053_OMGNPOOB_01047	upp	2.4.2.9	Uracil phosphoribosyltransferase
ORF_01049		22.6275	23.8741	27.0005	24.7873	27.6827	28.512	27.855	26.9527	11	11	4.159e-102	dRep_bin053_OMGNPOOB_01049;dRep_bin150_HCDEOBMH_00544	dRep_bin053_OMGNPOOB_01049	mgl	4.4.1.11	L-methionine gamma-lyase
ORF_01071				27.5447		25.5516	25.4217	28.1714	26.4089	8	7	3.2103e-29	dRep_bin053_OMGNPOOB_01071	dRep_bin053_OMGNPOOB_01071	cfiB	6.4.1.7	2-oxoglutarate carboxylase small subunit
ORF_01073			24.2108	27.0719						2	2	5,7E-10	dRep_bin053_OMGNPOOB_01073	dRep_bin053_OMGNPOOB_01073	albA	1.3.3.13	Albonoursin synthase
ORF_01078	GT2
ORF_01081	GT26
ORF_01082		26.9412	26.736	29.3621	26.5925	28.9372	28.695	29.9394	28.9507	14	13	2.7059e-108	dRep_bin053_OMGNPOOB_01082	dRep_bin053_OMGNPOOB_01082	guaB_1	1.1.1.205	Inosine-5'-monophosphate dehydrogenase
ORF_01089						26.4503	26.5899	26.6659	26.3087	6	5	7.9581e-19	dRep_bin053_OMGNPOOB_01089;dRep_bin337_FHKPNFDB_00142;dRep_bin052_PGOOKKFH_01521	dRep_bin053_OMGNPOOB_01089	ppsA	2.7.9.2	Phosphoenolpyruvate synthase
ORF_01090	GT51
ORF_01092		24.1265		26.418		24.1826	25.7368	25.1551	25.0717	4	4	2.9522e-10	dRep_bin053_OMGNPOOB_01092	dRep_bin053_OMGNPOOB_01092	atoD	2.8.3.8	Acetate CoA-transferase subunit alpha
ORF_01093				25.3572		24.5974	25.1499		25.2447	5	5	1.0213e-19	dRep_bin053_OMGNPOOB_01093	dRep_bin053_OMGNPOOB_01093	fabM	5.3.3.14	Trans-2-decenoyl-[acyl-carrier-protein] isomerase
ORF_01095				27.1176	24.7593	27.1175	26.801	27.2361	27.0075	6	5	3.4225e-14	dRep_bin053_OMGNPOOB_01095;dRep_bin097_CBBLIPAN_01720;dRep_bin052_PGOOKKFH_00279	dRep_bin053_OMGNPOOB_01095	gltX_2	6.1.1.17	Glutamate--tRNA ligase
ORF_01096		23.1365		24.6921		24.049	24.4683	25.1508	24.0707	3	3	1.6189e-05	dRep_bin053_OMGNPOOB_01096;dRep_bin317_ABPHNCOD_01682;dRep_bin272_LGBDGEIM_01818;dRep_bin299_AKNBKJGM_00730	dRep_bin053_OMGNPOOB_01096	cysS	6.1.1.16	Cysteine--tRNA ligase
ORF_01114	GT2
ORF_01115	GT83
ORF_01117	GH23
ORF_01123									20.4093	1	1	0.82315	dRep_bin053_OMGNPOOB_01123	dRep_bin053_OMGNPOOB_01123	infB		Translation initiation factor IF-2
ORF_01129		25.6278	25.3424	28.3362	25.7222	25.3505	26.3252	28.0147	26.2427	10	10	3.5716e-41	dRep_bin053_OMGNPOOB_01129;dRep_bin053_OMGNPOOB_01128	dRep_bin053_OMGNPOOB_01129	lysN_2	2.6.1.39	2-aminoadipate transaminase
ORF_01133		28.2037	26.6133	29.4799	27.4495	29.4093	29.9624	31.1784	29.8858	3	3	1.7577e-183	dRep_bin053_OMGNPOOB_01133	dRep_bin053_OMGNPOOB_01133	cspLA		Cold shock-like protein CspLA
ORF_01140	GH73
ORF_01142						23.6382				1	1	0,0045855	dRep_bin053_OMGNPOOB_01142	dRep_bin053_OMGNPOOB_01142	hcrC	1.3.7.9	4-hydroxybenzoyl-CoA reductase subunit gamma
ORF_01146			22.404	24.804		24.5943	24.1795	25.3738	24.7774	3	3	5.9787e-16	dRep_bin053_OMGNPOOB_01146	dRep_bin053_OMGNPOOB_01146	speE	2.5.1.16	Polyamine aminopropyltransferase
ORF_01151		24.6169		26.3645		26.0718		25.298	25.2555	2	2	7.7771e-08	dRep_bin053_OMGNPOOB_01151	dRep_bin053_OMGNPOOB_01151			Putative universal stress protein
ORF_01155		27.0205	27.0365	29.1662	26.8306	28.9791	29.4627	29.4802	29.3363	14	14	4.171e-202	dRep_bin053_OMGNPOOB_01155;dRep_bin108_BPNCDINP_00011;dRep_bin105_AAEIHAFF_00294	dRep_bin053_OMGNPOOB_01155	roo	1.-.-.-	Rubredoxin-oxygen oxidoreductase
ORF_01158						23.6237	24.2014	25.5781	23.7819	2	2	0.012068	dRep_bin053_OMGNPOOB_01158;dRep_bin097_CBBLIPAN_01314	dRep_bin053_OMGNPOOB_01158;dRep_bin097_CBBLIPAN_01314	argS	6.1.1.19	Arginine--tRNA ligase
ORF_01159						27.2116	26.9309	27.9134	27.0662	3	3	7.0142e-22	dRep_bin053_OMGNPOOB_01159	dRep_bin053_OMGNPOOB_01159	pyrG	6.3.4.2	CTP synthase
ORF_01160						24.6001	24.993	27.1466	25.5669	3	3	3.8038e-13	dRep_bin053_OMGNPOOB_01160	dRep_bin053_OMGNPOOB_01160	rnfC		Electron transport complex subunit RnfC
ORF_01162		26.5071	26.3764	28.3153	26.444	27.9413	28.1948	28.3921	28.2225	6	6	1.946e-44	dRep_bin053_OMGNPOOB_01162	dRep_bin053_OMGNPOOB_01162	rsxG		Electron transport complex subunit RsxG
ORF_01167		25.4069	25.1942	27.7016	25.4464	27.4371	28.9828	28.4898	27.9042	3	3	2.993e-13	dRep_bin053_OMGNPOOB_01167	dRep_bin053_OMGNPOOB_01167	lrp		Leucine-responsive regulatory protein
ORF_01170							24.4831		24.3983	3	3	3.2254e-06	dRep_bin053_OMGNPOOB_01170	dRep_bin053_OMGNPOOB_01170	ribBA		Riboflavin biosynthesis protein RibBA
ORF_01173						25.4403	24.9452	26.9972	26.1909	2	2	5,23E-10	dRep_bin053_OMGNPOOB_01173	dRep_bin053_OMGNPOOB_01173	yugI		General stress protein 13
ORF_01176				25.6343		25.8032	26.1538	26.3297	25.5778	2	2	0,00012787	dRep_bin053_OMGNPOOB_01176	dRep_bin053_OMGNPOOB_01176	hpt	2.4.2.8	Hypoxanthine-guanine phosphoribosyltransferase
ORF_01183		28.3247	27.7293	30.1328	28.2592	29.7241	30.2201	31.0698	29.7645	16	12	0	dRep_bin053_OMGNPOOB_01183	dRep_bin053_OMGNPOOB_01183	fba	4.1.2.13	Fructose-bisphosphate aldolase
ORF_01187								23.5388		1	1	0,0003561	dRep_bin053_OMGNPOOB_01187	dRep_bin053_OMGNPOOB_01187	metN_2	3.6.3.-	Methionine import ATP-binding protein MetN
ORF_01189						23.5624	23.6648	24.1956	23.6879	2	2	1.3125e-24	dRep_bin053_OMGNPOOB_01189	dRep_bin053_OMGNPOOB_01189	pyrDB	1.3.1.14	Dihydroorotate dehydrogenase B (NAD(+)), catalytic subunit
ORF_01190		21.5301		23.3824						2	2	0.0062224	dRep_bin053_OMGNPOOB_01190	dRep_bin053_OMGNPOOB_01190	pyrK		Dihydroorotate dehydrogenase B (NAD(+)), electron transfer subunit
ORF_01195							26.1274	26.3694		4	4	1.5476e-32	dRep_bin053_OMGNPOOB_01195;dRep_bin135_HHKACLPM_01200;dRep_bin247_EKGBJCBM_01591	dRep_bin053_OMGNPOOB_01195		1.6.5.2	NAD(P)H dehydrogenase (quinone)
ORF_01201									21.8689	1	1	0.91791	dRep_bin150_HCDEOBMH_00159;dRep_bin053_OMGNPOOB_01201	dRep_bin150_HCDEOBMH_00159;dRep_bin053_OMGNPOOB_01201	hemL2	5.4.3.8	Glutamate-1-semialdehyde 2,1-aminomutase 2
ORF_01204		23.3181	23.6327	26.0374	24.0827	25.8222	25.3185	24.9061	25.7665	4	3	6.119e-34	dRep_bin053_OMGNPOOB_01204;dRep_bin343_JCMCKBGF_00477;dRep_bin094_LBLICAAO_01122;dRep_bin341_NBEGOKEF_00757;dRep_bin274_DBJHKLDG_01564;dRep_bin060_HNFNENOI_01102;dRep_bin031_BNHMFOII_00957;dRep_bin049_MNFBDPNO_00940;dRep_bin085_MBHLGCDB_01560	dRep_bin053_OMGNPOOB_01204	pfkA	2.7.1.11	ATP-dependent 6-phosphofructokinase 1
ORF_01216				22.984		21.5078		21.1012	23.3569	1	1	9.3965e-05	dRep_bin053_OMGNPOOB_01216	dRep_bin053_OMGNPOOB_01216			Nitroreductase family protein
ORF_01217				28.8787	26.5334	27.1425	27.2318	29.277	27.4626	5	3	1.9743e-08	dRep_bin053_OMGNPOOB_01217	dRep_bin053_OMGNPOOB_01217	rpsD		30S ribosomal protein S4
ORF_01221						24.3246	24.7397	25.7123	24.4786	2	2	0.25811	dRep_bin053_OMGNPOOB_01221	dRep_bin053_OMGNPOOB_01221	moaB		Molybdenum cofactor biosynthesis protein B
ORF_01227		27.0677		29.5821	27.084	28.4417	29.2214	31.1091	29.6835	6	6	3.3906e-39	dRep_bin053_OMGNPOOB_01227	dRep_bin053_OMGNPOOB_01227	efp		Elongation factor P
ORF_01240		24.8023	24.4662	27.5557	24.7758	27.1123	26.9223	27.8246	26.6934	6	6	1.3071e-51	dRep_bin053_OMGNPOOB_01240	dRep_bin053_OMGNPOOB_01240	dapB	1.17.1.8	4-hydroxy-tetrahydrodipicolinate reductase
ORF_01249		32.6324	31.8665	34.1825	32.2185	34.1996	34.8149	34.7895	34.2173	26	26	0	dRep_bin053_OMGNPOOB_01249;dRep_bin108_BPNCDINP_00585	dRep_bin053_OMGNPOOB_01249	thlA_1	2.3.1.9	Acetyl-CoA acetyltransferase
ORF_01250		31.8403	31.1234	33.6079	31.3299	33.299	34.0654	34.0282	33.4854	26	26	0	dRep_bin053_OMGNPOOB_01250	dRep_bin053_OMGNPOOB_01250	thlA_2	2.3.1.9	Acetyl-CoA acetyltransferase
ORF_01252						27.9016		27.8773		3	3	0.00064311	dRep_bin053_OMGNPOOB_01252	dRep_bin053_OMGNPOOB_01252			hypothetical protein
ORF_01257								24.2862		1	1	0,00084186	dRep_bin053_OMGNPOOB_01257	dRep_bin053_OMGNPOOB_01257	aspC	2.6.1.1	Aspartate aminotransferase
ORF_01263		28.3605	27.2797	29.7675	28.2121	29.8475	30.5967	30.1661	29.7452	19	16	8.0383e-182	dRep_bin053_OMGNPOOB_01263;dRep_bin052_PGOOKKFH_00099	dRep_bin053_OMGNPOOB_01263	ilvE	2.6.1.42	Branched-chain-amino-acid aminotransferase
ORF_01273						21.2654				1	1	0.0034997	dRep_bin053_OMGNPOOB_01273	dRep_bin053_OMGNPOOB_01273	dcyD	4.4.1.15	D-cysteine desulfhydrase
ORF_01277				26.1945						3	3	1.8308e-33	dRep_bin053_OMGNPOOB_01277	dRep_bin053_OMGNPOOB_01277	rpsF		30S ribosomal protein S6
ORF_01278		25.9293	25.8033	28.5659	25.6087	28.3308	28.8512	29.5652	28.0639	23	21	2.0039e-256	dRep_bin053_OMGNPOOB_01278;dRep_bin302_AHDEPDKG_00299;dRep_bin238_OLNFACLE_00618;dRep_bin125_FADLGGII_00735;dRep_bin097_CBBLIPAN_01892;dRep_bin134_HIAPAODO_01198;dRep_bin261_FJICAFFM_00295;dRep_bin282_PKAAPBFP_01577;dRep_bin074_EHAOMODJ_00946;dRep_bin347_EKGCMFPD_01776;dRep_bin127_FIPNHBCH_01523;dRep_bin075_EPEMMOCL_00770;dRep_bin201_OLKDIBOK_02470;dRep_bin323_FBBLPLCG_00116;dRep_bin242_LKAIBGGJ_…	dRep_bin053_OMGNPOOB_01278	purL	6.3.5.3	Phosphoribosylformylglycinamidine synthase
ORF_01289							25.2831			2	2	0.00049755	dRep_bin053_OMGNPOOB_01289;dRep_bin053_OMGNPOOB_00556	dRep_bin053_OMGNPOOB_01289;dRep_bin053_OMGNPOOB_00556	kdgA_2		KHG/KDPG aldolase
ORF_01300						28.6172	29.966	24.0728	26.1606	14	11	3.2978e-158	dRep_bin053_OMGNPOOB_01300;dRep_bin075_EPEMMOCL_01425	dRep_bin053_OMGNPOOB_01300	argD	2.6.1.11	Acetylornithine aminotransferase
ORF_01302								23.322		1	1	0,0017637	dRep_bin053_OMGNPOOB_01302	dRep_bin053_OMGNPOOB_01302	trpS	6.1.1.2	Tryptophan--tRNA ligase
ORF_01304									26.0467	1	1	0,0065748	dRep_bin053_OMGNPOOB_01304	dRep_bin053_OMGNPOOB_01304			hypothetical protein
ORF_01306						25.9777	26.2528	26.6613	26.0927	6	6	6.9212e-12	dRep_bin053_OMGNPOOB_01306	dRep_bin053_OMGNPOOB_01306	ileS	6.1.1.5	Isoleucine--tRNA ligase
ORF_01313						21.3883				1	1	0,0020483	dRep_bin053_OMGNPOOB_01313	dRep_bin053_OMGNPOOB_01313	dhaT	1.1.1.202	1,3-propanediol dehydrogenase
ORF_01315		23.5572		26.6894						3	2	0.025065	dRep_bin053_OMGNPOOB_01315	dRep_bin053_OMGNPOOB_01315	rpsI		30S ribosomal protein S9
ORF_01316				26.2733	24.4857					2	2	0.0026622	dRep_bin053_OMGNPOOB_01316	dRep_bin053_OMGNPOOB_01316	rplM		50S ribosomal protein L13
ORF_01325							23.4671			1	1	0,0030634	dRep_bin053_OMGNPOOB_01325	dRep_bin053_OMGNPOOB_01325			hypothetical protein
ORF_01327						26.1008	26.5146	26.6125	26.0199	7	5	8.7117e-13	dRep_bin053_OMGNPOOB_01327;dRep_bin339_DBNBAHDK_01802;dRep_bin097_CBBLIPAN_01339;dRep_bin086_HHEJBMCP_00287;dRep_bin059_OOBKFNPP_00186;dRep_bin147_EJLBNEBE_01381;dRep_bin333_EFOKIBLA_00847;dRep_bin164_KHMELCCL_01305;dRep_bin262_LLCGOPIE_00173;dRep_bin336_MPGOKPOL_01950;dRep_bin215_ABBFGCAF_00176;dRep_bin182_EMCFODCD_00688;dRep_bin166_DFIAJFEC_01191;dRep_bin142_NDNPJBEM_00220;dRep_bin126_PPDNCIBN_…	dRep_bin053_OMGNPOOB_01327;dRep_bin339_DBNBAHDK_01802	guaA	6.3.5.2	GMP synthase [glutamine-hydrolyzing]
ORF_01330							23.8002			1	1	0.14271	dRep_bin053_OMGNPOOB_01330	dRep_bin053_OMGNPOOB_01330	yabJ	3.5.99.10	2-iminobutanoate/2-iminopropanoate deaminase
ORF_01332						24.3118	26.5201	24.4523	24.2031	7	7	3.4971e-44	dRep_bin053_OMGNPOOB_01332	dRep_bin053_OMGNPOOB_01332	tdcB	4.3.1.19	L-threonine ammonia-lyase
ORF_01336		26.8825	25.2869	27.523	26.8695	26.0024	28.3803	27.0458	26.0282	9	6	6.3287e-63	dRep_bin053_OMGNPOOB_01336;dRep_bin097_CBBLIPAN_01518	dRep_bin053_OMGNPOOB_01336	groL		60 kDa chaperonin
ORF_01337						26.1215	26.2348	30.7547		2	2	0.055657	dRep_bin053_OMGNPOOB_01337	dRep_bin053_OMGNPOOB_01337	groS		10 kDa chaperonin
ORF_01348		27.1082	27.5077	28.6959	26.431	28.6948	29.6051	29.4541	28.4331	13	3	8.4896e-97	dRep_bin053_OMGNPOOB_01348	dRep_bin053_OMGNPOOB_01348			hypothetical protein
ORF_01352				24.901	23.5777	25.5965	26.1507	25.6148	25.5288	6	6	1.5214e-32	dRep_bin053_OMGNPOOB_01352	dRep_bin053_OMGNPOOB_01352			hypothetical protein
ORF_01386						25.4676	25.2273	26.2931	25.5034	3	3	9.2113e-08	dRep_bin053_OMGNPOOB_01386	dRep_bin053_OMGNPOOB_01386	fliY_2		L-cystine-binding protein FliY
ORF_01389		24.3272	23.6731	27.1376	24.7373	26.8451	27.1985	28.4038	27.0908	10	10	1.4232e-61	dRep_bin053_OMGNPOOB_01389	dRep_bin053_OMGNPOOB_01389	pgi	5.3.1.9	Glucose-6-phosphate isomerase
ORF_01390				23.5157			23.9445	25.8276	25.3789	2	2	1.9101e-05	dRep_bin053_OMGNPOOB_01390	dRep_bin053_OMGNPOOB_01390	galE	5.1.3.2	UDP-glucose 4-epimerase
ORF_01397						25.0822	25.8641	25.3729	25.3843	3	3	2.9717e-21	dRep_bin053_OMGNPOOB_01397	dRep_bin053_OMGNPOOB_01397			hypothetical protein
ORF_01410								20.4969		1	1	0.17425	dRep_bin053_OMGNPOOB_01410	dRep_bin053_OMGNPOOB_01410	sadA		Autotransporter adhesin SadA
ORF_01415		26.7767	26.8793	29.91	26.6303	29.2849	29.5593	31.3017	29.8768	16	15	3.2688e-62	dRep_bin053_OMGNPOOB_01415	dRep_bin053_OMGNPOOB_01415	ackA	2.7.2.1	Acetate kinase
ORF_01419		33.6115	33.0071	35.3932	33.2391	35.0993	36.139	36	35.2799	76	73	0	dRep_bin053_OMGNPOOB_01419;dRep_bin066_AJACLPEE_01042;dRep_bin258_DAMEHFEK_00860;dRep_bin012_KEBBILMO_00910;dRep_bin121_BHOOLFKN_01091;dRep_bin156_GFIMJAAC_00256	dRep_bin053_OMGNPOOB_01419	por_2	1.2.7.1	Pyruvate synthase
ORF_01429			24.6703	27.1066	25.401	26.7786	27.8982	27.5692	27.2437	5	2	7.812e-17	dRep_bin053_OMGNPOOB_01429	dRep_bin053_OMGNPOOB_01429	aspS	6.1.1.12	Aspartate--tRNA ligase
ORF_01441							24.4626			1	1	0,00024959	dRep_bin053_OMGNPOOB_01441	dRep_bin053_OMGNPOOB_01441	hisI	3.5.4.19	Phosphoribosyl-AMP cyclohydrolase
ORF_01442							22.4237			2	2	5.2838e-06	dRep_bin053_OMGNPOOB_01442	dRep_bin053_OMGNPOOB_01442	hisF	4.1.3.-	Imidazole glycerol phosphate synthase subunit HisF
ORF_01444							22.6781	24.7027	22.1366	2	2	0.072193	dRep_bin053_OMGNPOOB_01444	dRep_bin053_OMGNPOOB_01444	hisH	2.4.2.-	Imidazole glycerol phosphate synthase subunit HisH
ORF_01454		28.7529	28.1037	30.2393	28.3765	30.4599	31.2592	30.8784	30.769	14	12	3.1058e-252	dRep_bin053_OMGNPOOB_01454	dRep_bin053_OMGNPOOB_01454	rbr		Rubrerythrin
ORF_01475			24.5132	24.6131		24.9875	25.7023	26.1598	24.4786	8	8	1.047e-23	dRep_bin053_OMGNPOOB_01475	dRep_bin053_OMGNPOOB_01475	metG	6.1.1.10	Methionine--tRNA ligase
ORF_01488	GH13_31
ORF_01504						23.4613	24.7383	24.031	23.4748	3	3	0.00014644	dRep_bin053_OMGNPOOB_01504	dRep_bin053_OMGNPOOB_01504	lldD	1.1.-.-	L-lactate dehydrogenase
ORF_01533									24.2239	1	1	0,0021294	dRep_bin053_OMGNPOOB_01533	dRep_bin053_OMGNPOOB_01533	gutB	1.1.1.14	Sorbitol dehydrogenase
ORF_01534					25.6095					2	2	0,00041922	dRep_bin053_OMGNPOOB_01534	dRep_bin053_OMGNPOOB_01534	mtlF	2.7.1.197	Mannitol-specific phosphotransferase enzyme IIA component
ORF_01545		24.1508		26.3713		25.2583	24.841	25.8143	25.4614	5	5	3.1775e-13	dRep_bin053_OMGNPOOB_01545	dRep_bin053_OMGNPOOB_01545	glmS	2.6.1.16	Glutamine--fructose-6-phosphate aminotransferase [isomerizing]
ORF_01558									23.5287	1	1	0.0026008	dRep_bin053_OMGNPOOB_01558	dRep_bin053_OMGNPOOB_01558	queA	2.4.99.17	S-adenosylmethionine:tRNA ribosyltransferase-isomerase
ORF_01567		24.9896	24.3563	26.9526	24.7532	26.7928	26.3962	25.9747	26.3691	7	7	4.0021e-34	dRep_bin053_OMGNPOOB_01567	dRep_bin053_OMGNPOOB_01567	lysA	4.1.1.20	Diaminopimelate decarboxylase
ORF_01578				25.2323		25.2325	24.8583	25.4301	25.1717	5	5	9.0441e-74	dRep_bin053_OMGNPOOB_01578	dRep_bin053_OMGNPOOB_01578	purD	6.3.4.13	Phosphoribosylamine--glycine ligase
ORF_01579		27.0892	25.811	28.6594	25.9373	28.6017	28.3928	30.0231	29.2322	7	6	1.3592e-83	dRep_bin053_OMGNPOOB_01579	dRep_bin053_OMGNPOOB_01579	purH_2		Bifunctional purine biosynthesis protein PurH
ORF_01580		25.3035	24.8866	27.4568	25.0053	27.0982	27.3814	28.2543	27.6022	9	9	7.9123e-24	dRep_bin053_OMGNPOOB_01580	dRep_bin053_OMGNPOOB_01580	purN	2.1.2.2	Phosphoribosylglycinamide formyltransferase
ORF_01582		24.3233		25.7879		24.8183	25.0968	25.401	25.1105	2	2	0.00051064	dRep_bin053_OMGNPOOB_01582	dRep_bin053_OMGNPOOB_01582	purF	2.4.2.14	Amidophosphoribosyltransferase
ORF_01583		25.6842	24.9418	28.1075	25.2215	27.4766	28.1461	28.0952	27.8003	3	3	6.6505e-06	dRep_bin053_OMGNPOOB_01583	dRep_bin053_OMGNPOOB_01583	purE_2	5.4.99.18	N5-carboxyaminoimidazole ribonucleotide mutase
ORF_01616				27.7519	25.4742	27.2456	27.8986	29.3665	27.8843	6	6	2.4106e-51	dRep_bin053_OMGNPOOB_01616	dRep_bin053_OMGNPOOB_01616	pta_2	2.3.1.8	Phosphate acetyltransferase
ORF_01623		27.8583	28.1297	29.57	27.6214	29.6639	29.9745	29.9491	29.3715	18	16	1.8908e-179	dRep_bin053_OMGNPOOB_01623	dRep_bin053_OMGNPOOB_01623	purB	4.3.2.2	Adenylosuccinate lyase
ORF_01650	GH3
ORF_01662				24.6911	24.2991	23.9431		25.0976	24.2686	5	5	5.1548e-13	dRep_bin053_OMGNPOOB_01662;dRep_bin052_PGOOKKFH_00130	dRep_bin053_OMGNPOOB_01662	serC	2.6.1.52	Phosphoserine aminotransferase
ORF_01663		22.9195	23.5274	25.8262	23.599	26.2135	25.7169	25.877	26.1187	4	4	1.4743e-08	dRep_bin053_OMGNPOOB_01663;dRep_bin097_CBBLIPAN_00718	dRep_bin053_OMGNPOOB_01663	serA	1.1.1.95	D-3-phosphoglycerate dehydrogenase
ORF_01665							24.9688	26.5181		3	3	9.8767e-13	dRep_bin053_OMGNPOOB_01665	dRep_bin053_OMGNPOOB_01665	serS	6.1.1.11	Serine--tRNA ligase
ORF_01666								23.7674		1	1	0.48989	dRep_bin053_OMGNPOOB_01666	dRep_bin053_OMGNPOOB_01666	glpX	3.1.3.11	Fructose-1,6-bisphosphatase class 2
ORF_01667						22.8895	22.643	24.1399	23.4357	3	3	6.4324e-38	dRep_bin053_OMGNPOOB_01667	dRep_bin053_OMGNPOOB_01667	murAA	2.5.1.7	UDP-N-acetylglucosamine 1-carboxyvinyltransferase 1
ORF_01677		29.9269	29.5197	31.5643	29.681	31.5912	31.7988	32.1343	31.7346	28	27	0	dRep_bin053_OMGNPOOB_01677	dRep_bin053_OMGNPOOB_01677	cat1_1	2.8.3.-	Succinyl-CoA:coenzyme A transferase
ORF_01680				23.786		24.0381	22.7225	24.9277	24.306	3	3	3.1128e-09	dRep_bin053_OMGNPOOB_01680	dRep_bin053_OMGNPOOB_01680	apeA	3.4.11.-	putative M18 family aminopeptidase 1
ORF_01682		26.0008	25.8367	28.3714	25.4071	27.9752	28.7881	29.7586	27.9156	13	13	6.7678e-63	dRep_bin053_OMGNPOOB_01682	dRep_bin053_OMGNPOOB_01682	fusA		Elongation factor G
ORF_01694		26.5272	26.2197	29.2008	26.155	29.2097	29.6848	30.7439	29.6902	32	31	0	dRep_bin053_OMGNPOOB_01694;dRep_bin097_CBBLIPAN_00368	dRep_bin053_OMGNPOOB_01694	carB	6.3.5.5	Carbamoyl-phosphate synthase large chain
ORF_01695		23.2558		26.5125	23.8079			27.3075	24.9889	8	8	4.0234e-54	dRep_bin053_OMGNPOOB_01695	dRep_bin053_OMGNPOOB_01695	carA_3	6.3.5.5	Carbamoyl-phosphate synthase small chain
ORF_01696		25.3869	24.9294	27.4295	24.692	27.0807	26.9094	28.6076	27.4087	8	8	1.4632e-56	dRep_bin053_OMGNPOOB_01696	dRep_bin053_OMGNPOOB_01696	pyrC	3.5.2.3	Dihydroorotase
ORF_01697						25.6533	25.7692	26.798	25.9771	7	7	2.8251e-27	dRep_bin053_OMGNPOOB_01697	dRep_bin053_OMGNPOOB_01697	pyrB	2.1.3.2	Aspartate carbamoyltransferase
ORF_01700						25.9024	26.5976	27.3286	25.9331	5	4	3.3584e-57	dRep_bin053_OMGNPOOB_01700	dRep_bin053_OMGNPOOB_01700	pyrE	2.4.2.10	Orotate phosphoribosyltransferase
ORF_01701						23.6867	24.0445	25.7783	23.692	3	3	1.5979e-11	dRep_bin053_OMGNPOOB_01701	dRep_bin053_OMGNPOOB_01701	pyrF	4.1.1.23	Orotidine 5'-phosphate decarboxylase
ORF_01707						22.8092	23.5327	23.2093	23.2838	2	2	0.00015163	dRep_bin053_OMGNPOOB_01707	dRep_bin053_OMGNPOOB_01707		1.1.1.-	L-2-hydroxyisocaproate dehydrogenase
ORF_01738			23.803	25.8979		24.8595	25.2412	26.3243	24.3533	6	6	1.3092e-39	dRep_bin053_OMGNPOOB_01738	dRep_bin053_OMGNPOOB_01738	cfa	2.1.1.79	Cyclopropane-fatty-acyl-phospholipid synthase
ORF_01741							22.9208	24.9487	22.9171	2	2	0.0056348	dRep_bin053_OMGNPOOB_01741	dRep_bin053_OMGNPOOB_01741	metQ_3		D-methionine-binding lipoprotein MetQ
ORF_01748							24.4869	27.1203		2	2	0.010632	dRep_bin053_OMGNPOOB_01748	dRep_bin053_OMGNPOOB_01748	carE_4	1.3.1.108	Caffeyl-CoA reductase-Etf complex subunit CarE
ORF_01762						27.2461	28.5281	26.7936	26.9537	14	6	1.7133e-214	dRep_bin053_OMGNPOOB_01762;dRep_bin054_NNOKONMC_00685;dRep_bin178_FLGBGGJB_00776	dRep_bin053_OMGNPOOB_01762	gapA	1.2.1.12	Glyceraldehyde-3-phosphate dehydrogenase A
ORF_01769		27.2643	27.1492	26.1097	26.8001	28.3339	28.4291	26.5624	26.4638	15	8	1.7447e-205	dRep_bin238_OLNFACLE_01186;dRep_bin250_NMCAMJIO_01308;dRep_bin332_KAOPCDPF_00075;dRep_bin053_OMGNPOOB_01769;dRep_bin048_PABMBHAL_02088	dRep_bin238_OLNFACLE_01186	pckA	4.1.1.49	Phosphoenolpyruvate carboxykinase (ATP)
ORF_01777		27.1122	26.3356	28.5864	26.1087	27.9298	28.7899	29.56	27.9618	14	11	1.2438e-101	dRep_bin053_OMGNPOOB_01777;dRep_bin184_MBMMJHKO_00817	dRep_bin053_OMGNPOOB_01777	por_3	1.2.7.1	Pyruvate synthase
ORF_01780						25.6247	25.3905	28.0456	25.6706	3	3	2.1861e-05	dRep_bin053_OMGNPOOB_01780	dRep_bin053_OMGNPOOB_01780	pgk	2.7.2.3	Phosphoglycerate kinase
ORF_01781		28.1471	27.2199	29.5011	28.106	29.2135	29.4305	29.2581	29.3197	11	10	1.1268e-151	dRep_bin053_OMGNPOOB_01781	dRep_bin053_OMGNPOOB_01781	tpiA	5.3.1.1	Triosephosphate isomerase
ORF_01782		26.5389	25.9565	27.4135	25.5857	27.2867	26.8476	27.3996	26.8649	13	6	1.0074e-272	dRep_bin053_OMGNPOOB_01782	dRep_bin053_OMGNPOOB_01782			GGGtGRT protein
ORF_01783		26.7111	26.6634	27.7721	26.4355	27.6337	27.6068	28.4502	27.6676	6	5	4.9461e-110	dRep_bin053_OMGNPOOB_01783	dRep_bin053_OMGNPOOB_01783			NifU_clost: FeS cluster assembly scaffold protein NifU
ORF_01785		26.4544	26.7526	27.8501	24.4705	27.3597	28.0891	29.1791	28.2218	4	4	1.696e-34	dRep_bin053_OMGNPOOB_01785	dRep_bin053_OMGNPOOB_01785			hypothetical protein

## Sheet: MAG150
Enzyme	Path (Fig.)	LFQ C1	LFQ C2	LFQ C3	LFQ C4	LFQ M1	LFQ M2	LFQ M3	LFQ M4	ORF	*E.C.
Glycolysis
phosphoglucomutase	[1]						25.8575			ORF_00036	5.4.2.2
glucokinase	[2]										2.7.1.2
glucose-6-phosphate isomerase	[3]									ORF_01297	5.3.1.9
6-phosphofructokinase	[4]									ORF_01669	2.7.1.11
fructose-bisphosphate aldolase	[5]									ORF_00650	4.1.2.13
fructose 1,6-bisphophate aldolase/phosphatase	[6]									ORF_01638	3.1.3.11
triosephosphate isomerase	[7]									ORF_00173	5.3.1.1
glyceraldehyde-3-phosphate dehydrogenase	[8]									ORF_00175	1.2.1.12
phosphoglycerate kinase	[9]					24.9019	25.7853	24.7115	25.4816	ORF_00174	2.7.2.3
phosphoglycerate mutase	[10]									ORF_00088	5.4.2.11
enolase	[11]					26.6112	27.4301	27.2798	27.5785	ORF_00172	4.2.1.11
Acetate metabolism
pyruvate:ferredoxin (flavodoxin) oxidoreductase	[12]					24.8341	25.839	24.5591	24.5037	ORF_00954	1.2.7.1
Phosphotransacetylase	[13]										2.3.1.8
Acetate kinase	[14]										2.7.2.1
Propionate production
NAD-dependent malic enzyme	[15]					25.1814	27.1522	26.3418	25.6727	ORF_00486	1.1.1.38
Fumarate hydratase class II	[16]					23.6765	23.5431	23.3526	23.7567	ORF_00489	4.2.1.2
Fumarate reductase	[17]										1.3.5.1
Succinate--CoA ligase [ADP-forming] subunit alpha	[18]						22.2308			ORF_01269	6.2.1.5
Succinate--CoA ligase [ADP-forming] subunit beta	[18]									ORF_01270	6.2.1.5
Propionyl-CoA carboxylase beta chain	[20]					29.2208	30.7444	30.3513	30.54	ORF_01276	6.4.1.3
Glyoxalase/Bleomycin resistance protein/Dioxygenase superfamily protein						30.6113	33.1494	31.3122	30.9629	ORF_01277
Methylmalonyl-CoA mutase	[19]	31.2698	30.8067	29.5146	30.0068	34.5872	35.4287	35.4583	35.0457	ORF_01279	5.4.99.2
Methylmalonyl-CoA mutase large subunit	[19]	32.5286	33.0356	32.7316	33.0817	34.7882	35.5168	34.6498	34.9151	ORF_01280	5.4.99.2
Succinyl-CoA:coenzyme A transferase	[21]	26.3217			24.8533	32.4582	33.5574	32.7995	33.0293	ORF_01281	2.8.3.-
IDcomb	CAZy	LFQ intensity CtrPig1	LFQ intensity CtrPig2	LFQ intensity CtrPig3	LFQ intensity CtrPig4	LFQ intensity MannanPig1	LFQ intensity MannanPig2	LFQ intensity MannanPig3	LFQ intensity MannanPig4	Peptides	Unique peptides	PEP	Protein IDs	Majority protein IDs	gene	EC_number	product
ORF_00008							21.7839			1	1	0,00064081	dRep_bin150_HCDEOBMH_00008	dRep_bin150_HCDEOBMH_00008	cobN_1	6.6.1.2	Aerobic cobaltochelatase subunit CobN
ORF_00010							19.2121			1	1	0.02525	dRep_bin150_HCDEOBMH_00010	dRep_bin150_HCDEOBMH_00010	bchI_1	6.6.1.1	Magnesium-chelatase 38 kDa subunit
ORF_00036							25.8575			2	1	7.8218e-06	dRep_bin150_HCDEOBMH_00036	dRep_bin150_HCDEOBMH_00036	pgcA	5.4.2.2	Phosphoglucomutase
ORF_00039						29.1897	30.4615	29.3497	30.0093	8	8	2.9431e-93	dRep_bin150_HCDEOBMH_00039	dRep_bin150_HCDEOBMH_00039	ndkA	2.7.4.6	Nucleoside diphosphate kinase
ORF_00063						26.42	26.597	27.7285	26.2359	6	5	3.1948e-38	dRep_bin053_OMGNPOOB_00100;dRep_bin150_HCDEOBMH_00063	dRep_bin053_OMGNPOOB_00100	ahcY	3.3.1.1	Adenosylhomocysteinase
ORF_00067						27.0552	27.6044	27.6295	27.5883	3	3	4.5412e-09	dRep_bin150_HCDEOBMH_00067	dRep_bin150_HCDEOBMH_00067	cspC		Cold shock protein CspC
ORF_00088						24.7292	26.5567			5	4	1.2726e-22	dRep_bin294_EHJINIDK_01619;dRep_bin180_JMFOHHIL_00394;dRep_bin156_GFIMJAAC_00476;dRep_bin315_AGEMOMDG_01323;dRep_bin265_LFKFBJPC_00133;dRep_bin028_GKEJLBAM_01564;dRep_bin022_BOEAFNDE_00249;dRep_bin207_OHNPDPFI_00897;dRep_bin151_AHBJLMBI_01232;dRep_bin132_FAPBDCMG_00509;dRep_bin009_KMMEHEKA_00755;dRep_bin342_BMMENEMP_00091;dRep_bin283_NLJJFFAC_01654;dRep_bin309_BIOHLCGG_01579;dRep_bin295_EJGKDKNE_…	dRep_bin294_EHJINIDK_01619	gpmA_1	5.4.2.11	2,3-bisphosphoglycerate-dependent phosphoglycerate mutase
ORF_00104							22.1424			1	1	0.0064118	dRep_bin150_HCDEOBMH_00104	dRep_bin150_HCDEOBMH_00104	rpe	5.1.3.1	Ribulose-phosphate 3-epimerase
ORF_00112							22.22	21.0073	22.2779	3	3	2.0362e-07	dRep_bin150_HCDEOBMH_00112	dRep_bin150_HCDEOBMH_00112	ppaC	3.6.1.1	Manganese-dependent inorganic pyrophosphatase
ORF_00117							26.8884			3	3	2.3477e-05	dRep_bin150_HCDEOBMH_00117	dRep_bin150_HCDEOBMH_00117	cbiK	4.99.1.3	Sirohydrochlorin cobaltochelatase
ORF_00127						25.3335	26.073	27.2615	25.4548	3	3	1.8026e-15	dRep_bin150_HCDEOBMH_00127	dRep_bin150_HCDEOBMH_00127	tsf		Elongation factor Ts
ORF_00136									23.4624	1	1	4.059e-09	dRep_bin150_HCDEOBMH_00136	dRep_bin150_HCDEOBMH_00136	trxB	1.8.1.9	Thioredoxin reductase
ORF_00137						27.5109	30.0693	27.8895	28.603	7	6	4.3343e-49	dRep_bin150_HCDEOBMH_00137	dRep_bin150_HCDEOBMH_00137	ahpC	1.11.1.15	Alkyl hydroperoxide reductase subunit C
ORF_00159									21.8689	1	1	0.91791	dRep_bin150_HCDEOBMH_00159;dRep_bin053_OMGNPOOB_01201	dRep_bin150_HCDEOBMH_00159;dRep_bin053_OMGNPOOB_01201	hemL	5.4.3.8	Glutamate-1-semialdehyde 2,1-aminomutase
ORF_00170						24.5511	25.0305	23.6471	25.3688	2	2	0.017832	dRep_bin150_HCDEOBMH_00170	dRep_bin150_HCDEOBMH_00170	prs	2.7.6.1	Ribose-phosphate pyrophosphokinase
ORF_00172						26.6112	27.4301	27.2798	27.5785	8	7	2.978e-76	dRep_bin150_HCDEOBMH_00172;dRep_bin217_MJCEAEPB_01222	dRep_bin150_HCDEOBMH_00172	eno	4.2.1.11	Enolase
ORF_00174						24.9019	25.7853	24.7115	25.4816	4	4	1.4483e-14	dRep_bin150_HCDEOBMH_00174	dRep_bin150_HCDEOBMH_00174	pgk	2.7.2.3	Phosphoglycerate kinase
ORF_00213						28.864	30.6952	29.5064	29.4029	5	5	7.4604e-33	dRep_bin150_HCDEOBMH_00213	dRep_bin150_HCDEOBMH_00213	rbr		Rubrerythrin
ORF_00222						25.7686	27.482	26.4841	26.6122	5	5	3.645e-15	dRep_bin150_HCDEOBMH_00222	dRep_bin150_HCDEOBMH_00222			hypothetical protein
ORF_00225						23.3798	24.4131	23.3034	23.4837	3	3	8.121e-09	dRep_bin150_HCDEOBMH_00225	dRep_bin150_HCDEOBMH_00225			Peptidase M16C associated
ORF_00233	GT2
ORF_00263		25.2956	24.2381	26.363	24.829	26.7861	26.2854	26.9833	26.6482	9	9	2.3587e-78	dRep_bin053_OMGNPOOB_00973;dRep_bin150_HCDEOBMH_00263	dRep_bin053_OMGNPOOB_00973	thrC	4.2.3.1	Threonine synthase
ORF_00276						25.7886	27.8541	26.0781	25.8485	7	3	1.5512e-17	dRep_bin150_HCDEOBMH_00276	dRep_bin150_HCDEOBMH_00276	dnaK		Chaperone protein DnaK
ORF_00277									22.7926	1	1	0,00055527	dRep_bin150_HCDEOBMH_00277	dRep_bin150_HCDEOBMH_00277	grpE		Protein GrpE
ORF_00307						24.6654	26.2553	24.7264	25.209	3	3	1.0915e-76	dRep_bin150_HCDEOBMH_00307;dRep_bin353_PPDHLNJB_01065	dRep_bin150_HCDEOBMH_00307	glyA	2.1.2.1	Serine hydroxymethyltransferase
ORF_00309						23.571	25.0531	23.8174	23.8264	2	2	0.07428	dRep_bin150_HCDEOBMH_00309	dRep_bin150_HCDEOBMH_00309	ywlF	5.3.1.-	Putative sugar phosphate isomerase YwlF
ORF_00358						23.8913		23.7572	24.6719	2	2	9.9626e-05	dRep_bin150_HCDEOBMH_00358	dRep_bin150_HCDEOBMH_00358	futA1		Iron uptake protein A1
ORF_00361		29.7483	29.8202	29.9313	30.3256	30.3082	30.6062	29.7404	30.2263	8	5	3.417e-218	dRep_bin285_IPHKFJAN_01865;dRep_bin134_HIAPAODO_00851;dRep_bin062_BOFBFLDA_00805;dRep_bin150_HCDEOBMH_00361;dRep_bin028_GKEJLBAM_01294;dRep_bin145_KMJJJOEJ_00968;dRep_bin344_CJJBDGAA_01136	dRep_bin285_IPHKFJAN_01865	ulaF	5.1.3.4	L-ribulose-5-phosphate 4-epimerase UlaF
ORF_00368	GT9
ORF_00370	GT9
ORF_00372						24.0991	25.1674	24.3998	24.5553	2	2	1,83E-07	dRep_bin150_HCDEOBMH_00372	dRep_bin150_HCDEOBMH_00372	hldD	5.1.3.20	ADP-L-glycero-D-manno-heptose-6-epimerase
ORF_00375	GT2
ORF_00432						25.5885	26.7098	24.9614	25.509	6	5	8.6493e-27	dRep_bin150_HCDEOBMH_00432	dRep_bin150_HCDEOBMH_00432	purB	4.3.2.2	Adenylosuccinate lyase
ORF_00435							19.8131			1	1	0,0044778	dRep_bin150_HCDEOBMH_00435	dRep_bin150_HCDEOBMH_00435			D-alanyl-D-alanine carboxypeptidase
ORF_00455	GT51
ORF_00473						24.9499	26.2554	25.7316	25.3057	9	3	2.4824e-61	dRep_bin150_HCDEOBMH_00473	dRep_bin150_HCDEOBMH_00473	rpoB	2.7.7.6	DNA-directed RNA polymerase subunit beta
ORF_00474						25.944	26.5267	26.4741	26.6823	13	5	6.0994e-54	dRep_bin150_HCDEOBMH_00474	dRep_bin150_HCDEOBMH_00474	rpoC	2.7.7.6	DNA-directed RNA polymerase subunit beta'
ORF_00480		25.9293	25.8033	28.5659	25.6087	28.3308	28.8512	29.5652	28.0639	23	21	2.0039e-256	dRep_bin053_OMGNPOOB_01278;dRep_bin302_AHDEPDKG_00299;dRep_bin238_OLNFACLE_00618;dRep_bin125_FADLGGII_00735;dRep_bin097_CBBLIPAN_01892;dRep_bin134_HIAPAODO_01198;dRep_bin261_FJICAFFM_00295;dRep_bin282_PKAAPBFP_01577;dRep_bin074_EHAOMODJ_00946;dRep_bin347_EKGCMFPD_01776;dRep_bin127_FIPNHBCH_01523;dRep_bin075_EPEMMOCL_00770;dRep_bin201_OLKDIBOK_02470;dRep_bin323_FBBLPLCG_00116;dRep_bin242_LKAIBGGJ_…	dRep_bin053_OMGNPOOB_01278	purL	6.3.5.3	Phosphoribosylformylglycinamidine synthase subunit PurL
ORF_00486						25.1814	27.1522	26.3418	25.6727	6	6	6.7283e-14	dRep_bin150_HCDEOBMH_00486	dRep_bin150_HCDEOBMH_00486		1.1.1.38	NAD-dependent malic enzyme
ORF_00489						23.6765	23.5431	23.3526	23.7567	2	2	0.00065748	dRep_bin150_HCDEOBMH_00489	dRep_bin150_HCDEOBMH_00489	fumC	4.2.1.2	Fumarate hydratase class II
ORF_00515							25.3224		24.5429	2	2	0.22675	dRep_bin150_HCDEOBMH_00515	dRep_bin150_HCDEOBMH_00515	flK_1	3.1.2.29	Fluoroacetyl-CoA thioesterase
ORF_00535						25.7936	27.3993	25.6949	27.6356	4	4	4.4213e-11	dRep_bin150_HCDEOBMH_00535	dRep_bin150_HCDEOBMH_00535	dapH	2.3.1.89	2,3,4,5-tetrahydropyridine-2,6-dicarboxylate N-acetyltransferase
ORF_00544		22.6275	23.8741	27.0005	24.7873	27.6827	28.512	27.855	26.9527	11	11	4.159e-102	dRep_bin053_OMGNPOOB_01049;dRep_bin150_HCDEOBMH_00544	dRep_bin053_OMGNPOOB_01049	mgl	4.4.1.11	L-methionine gamma-lyase
ORF_00553									23.3593	1	1	0,0016628	dRep_bin150_HCDEOBMH_00553	dRep_bin150_HCDEOBMH_00553	gloA	4.4.1.5	Lactoylglutathione lyase
ORF_00569									24.2117	1	1	0,0045755	dRep_bin150_HCDEOBMH_00569	dRep_bin150_HCDEOBMH_00569	rplQ		50S ribosomal protein L17
ORF_00571							24.0124			1	1	0,0063792	dRep_bin150_HCDEOBMH_00571;dRep_bin097_CBBLIPAN_01162	dRep_bin150_HCDEOBMH_00571;dRep_bin097_CBBLIPAN_01162	rpsK		30S ribosomal protein S11
ORF_00579									24.6125	2	2	0,0002374	dRep_bin150_HCDEOBMH_00579	dRep_bin150_HCDEOBMH_00579	rpsE		30S ribosomal protein S5
ORF_00580						27.4113	28.95	27.864	27.9899	3	2	7.1224e-13	dRep_bin150_HCDEOBMH_00580	dRep_bin150_HCDEOBMH_00580	rplR		50S ribosomal protein L18
ORF_00586		25.0842	24.9366	26.5388	26.8692	25.9851	24.6204	24.9352	24.6565	3	0	2.2235e-24	dRep_bin282_PKAAPBFP_00481;dRep_bin160_EFKMPBOM_01980;dRep_bin154_JGOKHKLI_00793;dRep_bin139_KGAJINND_01524;dRep_bin127_FIPNHBCH_00036;dRep_bin089_PAJFOJBN_02082;dRep_bin047_IFFANOMN_01724;dRep_bin347_EKGCMFPD_01107;dRep_bin308_JBPDGLPP_01114;dRep_bin266_JFOCEDAE_01005;dRep_bin328_GIGKNKPJ_01841;dRep_bin260_HELEPKJL_01354;dRep_bin216_JNJMCPHB_00018;dRep_bin186_HJAAFFNP_00342;dRep_bin167_BLMEBMNN_…	dRep_bin282_PKAAPBFP_00481;dRep_bin160_EFKMPBOM_01980;dRep_bin154_JGOKHKLI_00793;dRep_bin139_KGAJINND_01524;dRep_bin127_FIPNHBCH_00036;dRep_bin089_PAJFOJBN_02082;dRep_bin047_IFFANOMN_01724;dRep_bin347_EKGCMFPD_01107;dRep_bin308_JBPDGLPP_01114;dRep_bin266_JFOCEDAE_01005;dRep_bin328_GIGKNKPJ_01841;dRep_bin260_HELEPKJL_01354;dRep_bin216_JNJMCPHB_00018;dRep_bin186_HJAAFFNP_00342;dRep_bin167_BLMEBMNN_…	rplN		50S ribosomal protein L14
ORF_00588				24.5973	26.7128	26.1108	26.413		24.6732	3	2	0.00017134	dRep_bin272_LGBDGEIM_00924;dRep_bin216_JNJMCPHB_00020;dRep_bin097_CBBLIPAN_01180;dRep_bin150_HCDEOBMH_00588	dRep_bin272_LGBDGEIM_00924;dRep_bin216_JNJMCPHB_00020	rpmC		50S ribosomal protein L29
ORF_00590						23.6967	23.4697	24.0502	24.402	2	2	0.014786	dRep_bin150_HCDEOBMH_00590	dRep_bin150_HCDEOBMH_00590	rpsC		30S ribosomal protein S3
ORF_00592								27.0415		8	0	3.6665e-50	dRep_bin135_HHKACLPM_00482;dRep_bin308_JBPDGLPP_01108;dRep_bin186_HJAAFFNP_00336;dRep_bin127_FIPNHBCH_00030;dRep_bin328_GIGKNKPJ_01343;dRep_bin065_DFABHCBI_01275;dRep_bin001_GHHJMDAL_00750;dRep_bin062_BOFBFLDA_00727;dRep_bin158_OGFICEAP_00611;dRep_bin211_LGJEFJIK_00743;dRep_bin260_HELEPKJL_01348;dRep_bin234_ECABPBME_00125;dRep_bin115_IFKGOGCL_00642;dRep_bin088_DNGPPFDK_00693;dRep_bin001_GHHJMDAL_…	dRep_bin135_HHKACLPM_00482;dRep_bin308_JBPDGLPP_01108;dRep_bin186_HJAAFFNP_00336;dRep_bin127_FIPNHBCH_00030;dRep_bin328_GIGKNKPJ_01343;dRep_bin065_DFABHCBI_01275;dRep_bin001_GHHJMDAL_00750;dRep_bin062_BOFBFLDA_00727;dRep_bin158_OGFICEAP_00611;dRep_bin211_LGJEFJIK_00743	rpsS		30S ribosomal protein S19
ORF_00593							22.5854			2	1	0.073871	dRep_bin150_HCDEOBMH_00593;dRep_bin265_LFKFBJPC_00857;dRep_bin216_JNJMCPHB_00025;dRep_bin161_JMKPMHCO_00408;dRep_bin212_IEMJENOD_00035;dRep_bin171_FIDMCACI_00308;dRep_bin012_KEBBILMO_00565;dRep_bin318_IEDEJOFJ_00789;dRep_bin247_EKGBJCBM_00031;dRep_bin218_ACMPALGF_00067;dRep_bin200_JJGKEOHI_00813;dRep_bin177_HLHGKLFL_00458;dRep_bin078_GKFCBAEI_00304;dRep_bin236_BNONDECB_00449	dRep_bin150_HCDEOBMH_00593;dRep_bin265_LFKFBJPC_00857;dRep_bin216_JNJMCPHB_00025;dRep_bin161_JMKPMHCO_00408;dRep_bin212_IEMJENOD_00035;dRep_bin171_FIDMCACI_00308;dRep_bin012_KEBBILMO_00565;dRep_bin318_IEDEJOFJ_00789;dRep_bin247_EKGBJCBM_00031;dRep_bin218_ACMPALGF_00067;dRep_bin200_JJGKEOHI_00813;dRep_bin177_HLHGKLFL_00458;dRep_bin078_GKFCBAEI_00304;dRep_bin236_BNONDECB_00449	rplB		50S ribosomal protein L2
ORF_00599		26.6625	26.7106	26.1184	27.415	30.0036	30.8287	27.9333	29.8523	18	12	6,77E-234	dRep_bin150_HCDEOBMH_00599	dRep_bin150_HCDEOBMH_00599	tufA		Elongation factor Tu-A
ORF_00600		27.7533	28.0557	29.7343	28.0982	30.3408	31.4637	31.3716	30.7632	30	23	0	dRep_bin150_HCDEOBMH_00600	dRep_bin150_HCDEOBMH_00600	fusA		Elongation factor G
ORF_00601		26.5581	25.7286	27.664	28.8815	26.1001			25.8017	5	3	4.1196e-28	dRep_bin317_ABPHNCOD_00391;dRep_bin216_JNJMCPHB_00032;dRep_bin272_LGBDGEIM_00936;dRep_bin299_AKNBKJGM_01135;dRep_bin342_BMMENEMP_00952;dRep_bin338_LIGGOPOO_00101;dRep_bin350_EKOOEEGH_01199;dRep_bin334_NAPFFNLD_00299;dRep_bin274_DBJHKLDG_01757;dRep_bin195_DDMDFNOK_01686;dRep_bin150_HCDEOBMH_00601;dRep_bin060_HNFNENOI_01597	dRep_bin317_ABPHNCOD_00391;dRep_bin216_JNJMCPHB_00032;dRep_bin272_LGBDGEIM_00936;dRep_bin299_AKNBKJGM_01135	rpsG		30S ribosomal protein S7
ORF_00658						27.1994	28.1585	27.3271	27.9542	4	4	6.0958e-29	dRep_bin150_HCDEOBMH_00658	dRep_bin150_HCDEOBMH_00658			Flavodoxin
ORF_00668						25.787	26.24	25.5166	26.2847	5	5	1.4341e-12	dRep_bin150_HCDEOBMH_00668	dRep_bin150_HCDEOBMH_00668	dapA	4.3.3.7	4-hydroxy-tetrahydrodipicolinate synthase
ORF_00670						24.0267	25.5286		24.2119	5	5	2.5359e-10	dRep_bin150_HCDEOBMH_00670	dRep_bin150_HCDEOBMH_00670	dapB	1.17.1.8	4-hydroxy-tetrahydrodipicolinate reductase
ORF_00701	GT4
ORF_00712	GT2
ORF_00713	GT2
ORF_00724				25.0941		25.2106	25.208	25.633	25.9225	3	3	1.3493e-15	dRep_bin053_OMGNPOOB_00687;dRep_bin150_HCDEOBMH_00724	dRep_bin053_OMGNPOOB_00687	thrZ	6.1.1.3	Threonine--tRNA ligase 2
ORF_00787									23.8514	1	1	0,003929	dRep_bin150_HCDEOBMH_00787	dRep_bin150_HCDEOBMH_00787	glnH_2		Glutamine-binding periplasmic protein
ORF_00789	GT83
ORF_00812									21.4643	2	2	0,0030292	dRep_bin150_HCDEOBMH_00812	dRep_bin150_HCDEOBMH_00812	pyrC	3.5.2.3	Dihydroorotase
ORF_00814							24.4998	23.1492	23.5901	6	5	3.6928e-20	dRep_bin150_HCDEOBMH_00814	dRep_bin150_HCDEOBMH_00814	carB	6.3.5.5	Carbamoyl-phosphate synthase large chain
ORF_00816							24.0871			2	2	6.2855e-27	dRep_bin150_HCDEOBMH_00816	dRep_bin150_HCDEOBMH_00816	pyrD	1.3.1.14	Dihydroorotate dehydrogenase B (NAD(+)), catalytic subunit
ORF_00869							24.4408		25.2697	3	3	0.72828	dRep_bin053_OMGNPOOB_00621;dRep_bin299_AKNBKJGM_01067;dRep_bin272_LGBDGEIM_00184;dRep_bin021_AJDDCGJC_01140;dRep_bin216_JNJMCPHB_01827;dRep_bin317_ABPHNCOD_01209;dRep_bin160_EFKMPBOM_02597;dRep_bin154_JGOKHKLI_02624;dRep_bin097_CBBLIPAN_00573;dRep_bin337_FHKPNFDB_00161;dRep_bin282_PKAAPBFP_01348;dRep_bin143_PFLDJMPF_00993;dRep_bin169_PNICKJKO_00207;dRep_bin032_PPNIGLME_00759;dRep_bin005_CNDFPKJG_…	dRep_bin053_OMGNPOOB_00621;dRep_bin299_AKNBKJGM_01067;dRep_bin272_LGBDGEIM_00184;dRep_bin021_AJDDCGJC_01140;dRep_bin216_JNJMCPHB_01827	argG	6.3.4.5	Argininosuccinate synthase
ORF_00886							25.7158	23.3688		2	2	0.95237	dRep_bin150_HCDEOBMH_00886	dRep_bin150_HCDEOBMH_00886			ACT domain protein
ORF_00931						27.0602	28.1023	26.4665	27.4283	8	7	6.2783e-34	dRep_bin150_HCDEOBMH_00931	dRep_bin150_HCDEOBMH_00931	guaA	6.3.5.2	GMP synthase [glutamine-hydrolyzing]
ORF_00954						24.8341	25.839	24.5591	24.5037	5	3	1.2397e-15	dRep_bin150_HCDEOBMH_00954	dRep_bin150_HCDEOBMH_00954	por	1.2.7.1	Pyruvate synthase
ORF_00961						26.9884	28.8093	27.351	27.6378	4	4	5.4076e-35	dRep_bin150_HCDEOBMH_00961	dRep_bin150_HCDEOBMH_00961	dfx	1.15.1.2	Desulfoferrodoxin
ORF_00967						26.0986	27.6285	26.9939	27.0128	9	9	5.717e-84	dRep_bin150_HCDEOBMH_00967	dRep_bin150_HCDEOBMH_00967	dat	2.6.1.21	D-alanine aminotransferase
ORF_00970								18.8374		1	1	3.634e-09	dRep_bin150_HCDEOBMH_00970	dRep_bin150_HCDEOBMH_00970	pyrG	6.3.4.2	CTP synthase
ORF_00988						27.0281	27.81	27.6141	27.1451	6	5	1.1895e-33	dRep_bin150_HCDEOBMH_00988;dRep_bin216_JNJMCPHB_01477	dRep_bin150_HCDEOBMH_00988	pyrE_2	2.4.2.10	Orotate phosphoribosyltransferase
ORF_00989						23.4005	23.4733	23.4615	23.1479	2	2	0.28763	dRep_bin150_HCDEOBMH_00989	dRep_bin150_HCDEOBMH_00989	pyrF	4.1.1.23	Orotidine 5'-phosphate decarboxylase
ORF_01002						26.7918	28.2919	27.193	27.9859	4	4	2.122e-62	dRep_bin150_HCDEOBMH_01002	dRep_bin150_HCDEOBMH_01002	trxA_2		Thioredoxin
ORF_01032						24.0728	24.3819		24.7044	3	2	2.0726e-06	dRep_bin150_HCDEOBMH_01032	dRep_bin150_HCDEOBMH_01032	guaB_2	1.1.1.205	Inosine-5'-monophosphate dehydrogenase
ORF_01033	GT26
ORF_01051						25.9001	27.4699	26.8499	26.3251	4	0	3.2743e-24	dRep_bin307_AOCKHIKF_00160;dRep_bin098_DDEBHDKK_00652;dRep_bin183_FPGIOKBG_00590;dRep_bin128_JPBBHEMA_00391;dRep_bin137_NABPABPB_01015;dRep_bin198_GMLJKALI_00983;dRep_bin112_NDMGAKCH_00558;dRep_bin073_AKBCEHHO_00630;dRep_bin111_FPJIHFKE_01146;dRep_bin064_CMDDCDKG_00952;dRep_bin070_EMBHKIOF_00143;dRep_bin037_GEAOEKHA_00627;dRep_bin314_KCHFPLIP_01340;dRep_bin232_JGAEDAFA_00436;dRep_bin290_OIOJKBNK_…	dRep_bin307_AOCKHIKF_00160;dRep_bin098_DDEBHDKK_00652;dRep_bin183_FPGIOKBG_00590;dRep_bin128_JPBBHEMA_00391;dRep_bin137_NABPABPB_01015;dRep_bin198_GMLJKALI_00983;dRep_bin112_NDMGAKCH_00558;dRep_bin073_AKBCEHHO_00630;dRep_bin111_FPJIHFKE_01146;dRep_bin064_CMDDCDKG_00952;dRep_bin070_EMBHKIOF_00143;dRep_bin037_GEAOEKHA_00627;dRep_bin314_KCHFPLIP_01340;dRep_bin232_JGAEDAFA_00436;dRep_bin290_OIOJKBNK_…	queF	1.7.1.13	NADPH-dependent 7-cyano-7-deazaguanine reductase
ORF_01081							20.5187			1	1	0,00011346	dRep_bin150_HCDEOBMH_01081	dRep_bin150_HCDEOBMH_01081	aspC_2	2.6.1.1	Aspartate aminotransferase
ORF_01094								19.1151		1	1	0,0020515	dRep_bin150_HCDEOBMH_01094	dRep_bin150_HCDEOBMH_01094	alr	5.1.1.1	Alanine racemase
ORF_01109						23.452	25.6491		24.0018	3	2	0.00046773	dRep_bin150_HCDEOBMH_01109	dRep_bin150_HCDEOBMH_01109	fabZ	4.2.1.59	3-hydroxyacyl-[acyl-carrier-protein] dehydratase FabZ
ORF_01127									23.9707	1	1	0,00080087	dRep_bin150_HCDEOBMH_01127	dRep_bin150_HCDEOBMH_01127	cbiF	2.1.1.271	Cobalt-precorrin-4 C(11)-methyltransferase
ORF_01129									23.2367	1	1	0,0012891	dRep_bin150_HCDEOBMH_01129	dRep_bin150_HCDEOBMH_01129	cbiH	2.1.1.-	putative cobalt-factor III C(17)-methyltransferase
ORF_01133									20.2384	1	1	0,0028839	dRep_bin150_HCDEOBMH_01133	dRep_bin150_HCDEOBMH_01133			ABC transporter substrate binding protein
ORF_01148						27.822	28.996	27.9893	28.0455	10	10	1.7434e-112	dRep_bin150_HCDEOBMH_01148	dRep_bin150_HCDEOBMH_01148	adhE		Aldehyde-alcohol dehydrogenase
ORF_01163						24.902	25.6037	25.0386	25.6881	3	3	3.8891e-41	dRep_bin150_HCDEOBMH_01163	dRep_bin150_HCDEOBMH_01163	purH		Bifunctional purine biosynthesis protein PurH
ORF_01164									23.9243	1	1	0.061223	dRep_bin150_HCDEOBMH_01164	dRep_bin150_HCDEOBMH_01164	purN	2.1.2.2	Phosphoribosylglycinamide formyltransferase
ORF_01167					24.3682					7	0	3.6015e-28	dRep_bin157_JPNIKEKI_01941;dRep_bin150_HCDEOBMH_01167	dRep_bin157_JPNIKEKI_01941	purC	6.3.2.6	Phosphoribosylaminoimidazole-succinocarboxamide synthase
ORF_01177	GH18
ORF_01179	GT2
ORF_01208						25.3034	24.7395		25.3132	3	3	9.4331e-07	dRep_bin150_HCDEOBMH_01208	dRep_bin150_HCDEOBMH_01208	lysN	2.6.1.39	2-aminoadipate transaminase
ORF_01217						25.2778	25.4878	24.7763	25.5492	3	3	1.7373e-09	dRep_bin150_HCDEOBMH_01217	dRep_bin150_HCDEOBMH_01217	apeA	3.4.11.-	putative M18 family aminopeptidase 1
ORF_01251							23.2547			1	1	0,0024647	dRep_bin150_HCDEOBMH_01251	dRep_bin150_HCDEOBMH_01251	clpP	3.4.21.92	ATP-dependent Clp protease proteolytic subunit
ORF_01269							22.2308			3	1	3.9067e-07	dRep_bin150_HCDEOBMH_01269	dRep_bin150_HCDEOBMH_01269	sucD	6.2.1.5	Succinate--CoA ligase [ADP-forming] subunit alpha
ORF_01276						29.2208	30.7444	30.3513	30.54	22	22	2.4687e-193	dRep_bin150_HCDEOBMH_01276	dRep_bin150_HCDEOBMH_01276	pccB	6.4.1.3	Propionyl-CoA carboxylase beta chain
ORF_01277						30.6113	33.1494	31.3122	30.9629	11	11	8.3659e-232	dRep_bin150_HCDEOBMH_01277	dRep_bin150_HCDEOBMH_01277			Glyoxalase/Bleomycin resistance protein/Dioxygenase superfamily protein
ORF_01279		31.2698	30.8067	29.5146	30.0068	34.5872	35.4287	35.4583	35.0457	9	8	6.3767e-188	dRep_bin150_HCDEOBMH_01279	dRep_bin150_HCDEOBMH_01279	scpA_2	5.4.99.2	Methylmalonyl-CoA mutase
ORF_01280		32.5286	33.0356	32.7316	33.0817	34.7882	35.5168	34.6498	34.9151	36	25	0	dRep_bin150_HCDEOBMH_01280	dRep_bin150_HCDEOBMH_01280	mutB_1	5.4.99.2	Methylmalonyl-CoA mutase large subunit
ORF_01281		26.3217			24.8533	32.4582	33.5574	32.7995	33.0293	33	33	0	dRep_bin150_HCDEOBMH_01281	dRep_bin150_HCDEOBMH_01281	cat1	2.8.3.-	Succinyl-CoA:coenzyme A transferase
ORF_01288						28.1435	29.2684	29.8488	29.4046	10	8	0	dRep_bin150_HCDEOBMH_01288	dRep_bin150_HCDEOBMH_01288			hypothetical protein
ORF_01326	GH23
ORF_01332							23.1997			4	0	2.4012e-08	dRep_bin112_NDMGAKCH_00731;dRep_bin289_KALDCNNP_00011;dRep_bin113_LIFKCGBF_00608;dRep_bin137_NABPABPB_00033;dRep_bin002_CFBNDKDN_00319;dRep_bin329_GDOHKPBL_01539;dRep_bin063_PJANDMAH_01116;dRep_bin136_NAIECEIF_00598;dRep_bin071_JHMCIJPE_00513;dRep_bin275_NIDIBBDA_01478;dRep_bin283_NLJJFFAC_00658;dRep_bin316_FNLHDNEO_00538;dRep_bin016_JLGAHGOJ_01021;dRep_bin093_PGADNPMG_00614;dRep_bin128_JPBBHEMA_…	dRep_bin112_NDMGAKCH_00731;dRep_bin289_KALDCNNP_00011;dRep_bin113_LIFKCGBF_00608;dRep_bin137_NABPABPB_00033;dRep_bin002_CFBNDKDN_00319;dRep_bin329_GDOHKPBL_01539;dRep_bin063_PJANDMAH_01116;dRep_bin136_NAIECEIF_00598;dRep_bin071_JHMCIJPE_00513;dRep_bin275_NIDIBBDA_01478;dRep_bin283_NLJJFFAC_00658;dRep_bin316_FNLHDNEO_00538;dRep_bin016_JLGAHGOJ_01021;dRep_bin093_PGADNPMG_00614;dRep_bin128_JPBBHEMA_…	infB		Translation initiation factor IF-2
ORF_01352	GT28
ORF_01373						26.3934	27.2666	26.5471	26.6585	10	10	3.4715e-47	dRep_bin150_HCDEOBMH_01373	dRep_bin150_HCDEOBMH_01373	ileS	6.1.1.5	Isoleucine--tRNA ligase
ORF_01376						27.0606	27.6989	27.966	27.6891	4	3	5.4672e-28	dRep_bin150_HCDEOBMH_01376	dRep_bin150_HCDEOBMH_01376	slpA_2		S-layer protein SlpA
ORF_01379						27.3717	28.4112	27.2427	27.9697	9	9	1.2899e-47	dRep_bin150_HCDEOBMH_01379	dRep_bin150_HCDEOBMH_01379	aldA	1.2.1.3	Putative aldehyde dehydrogenase AldA
ORF_01384						26.4898	27.0791	27.5735	27.3031	3	2	8.4379e-134	dRep_bin150_HCDEOBMH_01384	dRep_bin150_HCDEOBMH_01384	slpA_3		S-layer protein SlpA
ORF_01428								23.0565		1	1	0.0004074	dRep_bin150_HCDEOBMH_01428	dRep_bin150_HCDEOBMH_01428	glyS	6.1.1.14	Glycine--tRNA ligase beta subunit
ORF_01431	GT83
ORF_01445		25.9965	25.3974	26.1231	25.2354					2	2	1.6404e-12	dRep_bin013_IODPEDPB_01879;dRep_bin175_HANCENAK_01337;dRep_bin299_AKNBKJGM_01359;dRep_bin150_HCDEOBMH_01445	dRep_bin013_IODPEDPB_01879;dRep_bin175_HANCENAK_01337;dRep_bin299_AKNBKJGM_01359;dRep_bin150_HCDEOBMH_01445	hup		DNA-binding protein HU
ORF_01459						26.614	28.3463	28.4624	27.776	3	3	5.2883e-05	dRep_bin150_HCDEOBMH_01459	dRep_bin150_HCDEOBMH_01459	groS		10 kDa chaperonin
ORF_01460						26.7792	28.5518	27.0012	26.9014	9	7	6.8086e-62	dRep_bin150_HCDEOBMH_01460	dRep_bin150_HCDEOBMH_01460	groL		60 kDa chaperonin
ORF_01488						23.7617	24.6031	24.0587	23.7728	2	2	0.0055357	dRep_bin150_HCDEOBMH_01488;dRep_bin021_AJDDCGJC_00070;dRep_bin216_JNJMCPHB_01135	dRep_bin150_HCDEOBMH_01488;dRep_bin021_AJDDCGJC_00070;dRep_bin216_JNJMCPHB_01135	kdsA	2.5.1.55	2-dehydro-3-deoxyphosphooctonate aldolase
ORF_01492						23.5537	25.4665	23.4672	23.7698	4	4	2.7469e-50	dRep_bin150_HCDEOBMH_01492	dRep_bin150_HCDEOBMH_01492	gluD	1.4.1.2	NAD-specific glutamate dehydrogenase
ORF_01523						24.8448	26.4904	25.6558	25.9449	3	3	5.1927e-07	dRep_bin150_HCDEOBMH_01523	dRep_bin150_HCDEOBMH_01523			hypothetical protein
ORF_01527								21.2279		1	1	0,0013256	dRep_bin150_HCDEOBMH_01527	dRep_bin150_HCDEOBMH_01527	mnaA	5.1.3.14	UDP-N-acetylglucosamine 2-epimerase
ORF_01534						26.2782	26.5782	27.0387	26.8748	5	3	1.9419e-11	dRep_bin150_HCDEOBMH_01534	dRep_bin150_HCDEOBMH_01534	atpA	3.6.3.14	ATP synthase subunit alpha
ORF_01536						26.8855	27.1134	27.205	27.3024	7	4	8.4462e-48	dRep_bin150_HCDEOBMH_01536	dRep_bin150_HCDEOBMH_01536	atpD	3.6.3.14	ATP synthase subunit beta
ORF_01568							24.1134			2	1	0.0025993	dRep_bin240_LDBBGJKG_01001;dRep_bin001_GHHJMDAL_01372;dRep_bin143_PFLDJMPF_00153;dRep_bin024_OLHDGABE_00846;dRep_bin181_MKGPMPIA_00709;dRep_bin077_DNNBMPMC_01859;dRep_bin005_CNDFPKJG_00656;dRep_bin150_HCDEOBMH_01568;dRep_bin135_HHKACLPM_01559;dRep_bin075_EPEMMOCL_02034;dRep_bin091_MAFACGAD_00181;dRep_bin007_LNLEAAAN_01218;dRep_bin282_PKAAPBFP_00655;dRep_bin254_GJDPFAEA_01551;dRep_bin249_OFIIEIDJ_…	dRep_bin240_LDBBGJKG_01001;dRep_bin001_GHHJMDAL_01372;dRep_bin143_PFLDJMPF_00153;dRep_bin024_OLHDGABE_00846;dRep_bin181_MKGPMPIA_00709;dRep_bin077_DNNBMPMC_01859;dRep_bin005_CNDFPKJG_00656;dRep_bin150_HCDEOBMH_01568;dRep_bin135_HHKACLPM_01559;dRep_bin075_EPEMMOCL_02034;dRep_bin091_MAFACGAD_00181;dRep_bin007_LNLEAAAN_01218;dRep_bin282_PKAAPBFP_00655;dRep_bin254_GJDPFAEA_01551;dRep_bin249_OFIIEIDJ_…	gcdB_3	4.1.1.70	Glutaconyl-CoA decarboxylase subunit beta
ORF_01588							23.5373			1	1	0,0007992	dRep_bin150_HCDEOBMH_01588	dRep_bin150_HCDEOBMH_01588	trxA_3		Thioredoxin
ORF_01598						25.6621	26.6321			2	2	0,0029475	dRep_bin150_HCDEOBMH_01598	dRep_bin150_HCDEOBMH_01598		3.9.1.-	Purine nucleoside phosphoramidase
ORF_01612						25.0323	25.7737	25.1062	25.0743	5	5	3.9591e-12	dRep_bin150_HCDEOBMH_01612	dRep_bin150_HCDEOBMH_01612	serS	6.1.1.11	Serine--tRNA ligase
ORF_01623						23.4109	22.0945	22.5196	22.2521	2	1	3.7227e-57	dRep_bin150_HCDEOBMH_01623	dRep_bin150_HCDEOBMH_01623			hypothetical protein
ORF_01632						23.9597				1	1	0,00083261	dRep_bin150_HCDEOBMH_01632	dRep_bin150_HCDEOBMH_01632	rplL		50S ribosomal protein L7/L12
ORF_01673						25.0851	26.0271	25.5791	25.2858	3	2	1.1753e-07	dRep_bin150_HCDEOBMH_01673	dRep_bin150_HCDEOBMH_01673	fhs	6.3.4.3	Formate--tetrahydrofolate ligase
ORF_01687	GH25
ORF_01722						22.8778	24.7541	23.4515	23.004	4	3	3.2101e-82	dRep_bin150_HCDEOBMH_01722;dRep_bin241_LMMMGDNI_00498	dRep_bin150_HCDEOBMH_01722	tal	2.2.1.2	Transaldolase
ORF_01734						24.3241	26.5872			2	2	1.3499e-05	dRep_bin150_HCDEOBMH_01734	dRep_bin150_HCDEOBMH_01734			hypothetical protein

## Sheet: MAG191
Enzyme	Path (Fig.)	LFQ C1	LFQ C2	LFQ C3	LFQ C4	LFQ M1	LFQ M2	LFQ M3	LFQ M4	ORF	*E.C.	CAZy
Carbohydrate dedradation
Starch PUL
Amylo-alpha-1,6-glucosidase	[gh133]								26.0621	ORF_00549	3.2.1.33	GH133
Glycogen synthase						25.3525	26.7009	24.518	26.3322	ORF_00550	2.4.1.11	GT4
Glycosyl hydrolase family 57	[gh57]					24.7384	23.4877	24.3213	24.8334	ORF_00551	3.2.1.1	GH57
TonB-dependent receptor SusC										ORF_00552
TonB-dependent receptor SusC										ORF_00553
SusD-like protein										ORF_00554
4-alpha-glucanotransferase	[gh77]	23.3764	24.2666	23.7133	26.8398	26.5037	26.3625	25.4796	26.9505	ORF_00765	2.4.1.25	CBM20-GH77
1,4-alpha-glucan branching enzyme GlgB	[gh13]					24.3299	24.7935	23.8161	23.9565	ORF_01377	2.4.1.18	CBM48-GH13_8
Beta-galactosidase	[gh2]						25.9712		25.8426	ORF_01813	3.2.1.23	GH2
Alpha-xylosidase BoGH31A	[gh31]								23.2386	ORF_01841	3.2.1.177	GH31
Bifunctional alpha-galactosidase/sucrose kinase AgaSK	[gh36]	23.8481	23.1761	27.1739	25.2374	27.5614	27.298	27.8092	26.7505	ORF_01571		GH36
Bifunctional alpha-galactosidase/sucrose kinase AgaSK						22.2782				ORF_02008		GH36
Cellobiose phosphorylase	[gh94]	25.569	24.6317	25.5148	26.6442	27.9173	30.0705	28.1107	27.2278	ORF_01463	2.4.1.20	GH94
Galactose and mannose metabolism
Aldose 1-epimerase							26.6736			ORF_00802	5.1.3.3
Galactokinase	[galK]	26.3605	23.8152	28.0633	26.4911	29.0692	30.1899	27.1148	29.0023	ORF_00803	2.7.1.6
Aldose 1-epimerase	[mro]	28.4833	28.0546	29.0623	28.8046	30.1061	30.1245	29.8046	29.7892	ORF_00805	5.1.3.3
uridyl transferase	[galT]										2.7.7.12
UTP--glucose-1-phosphate uridylyltransferase	[ugp2]									ORF_01656	2.7.7.9
Mannose-6-phosphate isomerase	[manA]					27.447	27.4461	27.6767	27.4363	ORF_01673	5.3.1.8
Hexokinase	[manK]										2.7.1.1
Glycolysis (Glucose to pyruvate)
Phosphomannomutase/phosphoglucomutase	[1]	26.5087	26.0041	26.7705	26.8865	27.1971	27.8865	27.8621	27.3383	ORF_00953	5.4.2.2
phosphoglucomutase	[1]	29.8018	29.28	30.9954	30.4665	31.4132	31.141	31.9297	31.7416	ORF_00377	5.4.2.2
glucokinase	[2]										2.7.1.2
glucose-6-phosphate isomerase	[3]	26.1328	25.5959	26.7503	27.3791	27.7493	29.5167	27.9019	27.7838	ORF_00360	5.3.1.9
6-phosphofructokinase	[4]	27.5708	26.8961	28.3422	29.2038	29.577	29.4852	29.84	29.571	ORF_01307	2.7.1.11
fructose-bisphosphate aldolase	[5]										4.1.2.13
fructose 1,6-bisphophate aldolase/phosphatase	[6]										3.1.3.11
triosephosphate isomerase	[7]	33.5286	33.5317	33.6109	34.5248	34.2654	34.901	33.9036	34.0198	ORF_00729	5.3.1.1
glyceraldehyde-3-phosphate dehydrogenase	[8]	30.0783	29.6563	30.7282	30.2401	31.0448	32.5051	30.2818	31.201	ORF_00546	1.2.1.12
phosphoglycerate kinase	[9]	32.7243	31.9413	32.6333	33.3044	33.8531	34.2576	32.7706	33.5985	ORF_00077	2.7.2.3
phosphoglycerate mutase	[10]										5.4.2.12
enolase	[11]						21.4757			ORF_01500	4.2.1.11
enolase	[11]						24.523			ORF_01789	4.2.1.11
Pentose phosphate pathway (PPP)
Arabinose 5-phosphate isomerase										ORF_00131
xylose isomerase											5.3.1.5
Xylulose kinase		28.449	28.3909	28.965	29.4188	29.7431	29.8029	30.1244	30.4081	ORF_00469	2.7.1.17
Ribose-5-phosphate isomerase B		28.5136	27.2065	28.1356	28.0335	29.4737	28.4714	29.4958	29.9014	ORF_02013	5.3.1.6
Ribose/ribulose-phosphate 3-epimerase									27.7572	ORF_00529	5.1.3.1
transaldolase											2.2.1.2
transketolase											2.2.1.1
Ribose-phosphate pyrophosphokinase		28.4932	28.0583	28.7712	29.2339	30.1762	30.0562	29.1624	29.5879	ORF_01366	2.7.6.1
Pyruvate metabolism
pyruvate kinase	[12]				22.5155					ORF_01635	2.7.1.40
pyruvate:ferredoxin (flavodoxin) oxidoreductase	[12]										1.2.7.1
pyruvate formate-lyase	[13]	29.0906	29.0167	29.5221	29.2071	29.91	29.7369	30.4474	29.8072	ORF_01448	2.3.1.54
Phosphotransacetylase	[14]										2.3.1.8
Acetate kinase	[15]										2.7.2.1
Propionate production
Malate dehydrogenase	[16]	27.7434	27.1404	28.4405	29.3262	29.6887	30.0153	29.2613	30.1138	ORF_01521	1.1.1.37
NADP-dependent malic enzyme	[17]					28.1311	27.3665	26.9291	27.1095	ORF_00326	1.1.1.40
Fumarate hydratase class I, aerobic	[18]	31.4987	31.4052	32.1564	32.664	32.852	32.9285	32.6696	32.7226	ORF_01977	4.2.1.2
Fumarate reductase	[19]										1.3.5.1
Succinate--CoA ligase	[20]										6.2.1.5
Methylmalonyl-CoA mutase	[21]										5.4.99.2
Propionyl-CoA carboxylase beta chain	[22]	28.5383	27.4682	28.9766	28.3581	29.5512	30.2202	29.6331	29.7662	ORF_00069	6.4.1.3
Methylmalonyl-CoA carboxyltransferase 5S subunit	[23]					27.3578	27.3486	26.4071	26.6058	ORF_01220	2.1.3.1
Propionyl-CoA:succinate CoA transferase	[24]						23.2357			ORF_00992	2.8.3.-
IDcomb	CAZy	LFQ C1	LFQ C2	LFQ C3	LFQ C4	LFQ M1	LFQ M2	LFQ M3	LFQ M4	Peptides	Uni. Pep.	PEP	Protein IDs	Majority protein IDs	gene	EC_number	product
ORF_00009	GT51
ORF_00011						24.4205	23.3846	24.0092	23.8713	4	3	3.7707e-10	dRep_bin191_NGFJMLOL_00011	dRep_bin191_NGFJMLOL_00011	lpxA_1	2.3.1.129	Acyl-[acyl-carrier-protein]--UDP-N-acetylglucosamine O-acyltransferase
ORF_00012		28.3533	28.6209	28.3608	28.6595	29.4762	29.4702	29.4123	29.4557	9	6	1.4919e-68	dRep_bin191_NGFJMLOL_00012;dRep_bin138_EJGHNBMI_00863;dRep_bin183_FPGIOKBG_01151;dRep_bin224_NFENHJGB_00683;dRep_bin170_LICLFCFF_00118;dRep_bin331_HPKAPHAF_00952;dRep_bin196_BIELHBNH_00179;dRep_bin036_DOKCEIDH_00123;dRep_bin137_NABPABPB_00381	dRep_bin191_NGFJMLOL_00012	lpxC	3.5.1.108	UDP-3-O-acyl-N-acetylglucosamine deacetylase
ORF_00013						27.3873	27.1656	27.0332	27.5818	5	5	8.8279e-09	dRep_bin191_NGFJMLOL_00013;dRep_bin224_NFENHJGB_00682	dRep_bin191_NGFJMLOL_00013	lpxD	2.3.1.-	UDP-3-O-acylglucosamine N-acyltransferase
ORF_00014		28.4267	28.9101	28.706	29.3017	29.1202	29.303	28.8767	28.6511	9	6	5.0809e-69	dRep_bin191_NGFJMLOL_00014;dRep_bin002_CFBNDKDN_00926;dRep_bin331_HPKAPHAF_00954;dRep_bin014_CHIHIMAN_00975;dRep_bin070_EMBHKIOF_00443;dRep_bin289_KALDCNNP_00766;dRep_bin170_LICLFCFF_00116;dRep_bin314_KCHFPLIP_01683;dRep_bin345_GLPJDLOI_00279;dRep_bin196_BIELHBNH_00176	dRep_bin191_NGFJMLOL_00014	pyrF	4.1.1.23	Orotidine 5'-phosphate decarboxylase
ORF_00016						26.1382		26.5012	25.8238	3	1	3.9211e-09	dRep_bin196_BIELHBNH_00173;dRep_bin191_NGFJMLOL_00016;dRep_bin113_LIFKCGBF_00426;dRep_bin183_FPGIOKBG_01964;dRep_bin045_GJACFFBC_01161;dRep_bin036_DOKCEIDH_00128;dRep_bin138_EJGHNBMI_00869;dRep_bin289_KALDCNNP_00768;dRep_bin137_NABPABPB_00386;dRep_bin301_NJFJIJGA_00903;dRep_bin307_AOCKHIKF_01369;dRep_bin232_JGAEDAFA_01196;dRep_bin198_GMLJKALI_00654;dRep_bin112_NDMGAKCH_00435;dRep_bin098_DDEBHDKK_…	dRep_bin196_BIELHBNH_00173;dRep_bin191_NGFJMLOL_00016;dRep_bin113_LIFKCGBF_00426;dRep_bin183_FPGIOKBG_01964;dRep_bin045_GJACFFBC_01161;dRep_bin036_DOKCEIDH_00128;dRep_bin138_EJGHNBMI_00869;dRep_bin289_KALDCNNP_00768;dRep_bin137_NABPABPB_00386;dRep_bin301_NJFJIJGA_00903;dRep_bin307_AOCKHIKF_01369;dRep_bin232_JGAEDAFA_01196;dRep_bin198_GMLJKALI_00654;dRep_bin112_NDMGAKCH_00435;dRep_bin098_DDEBHDKK_…	purM	6.3.3.1	Phosphoribosylformylglycinamidine cyclo-ligase
ORF_00017		26.3515	26.0335	26.1581	27.6069	27.3877	27.2846	25.6835	26.7738	5	4	7.9108e-08	dRep_bin191_NGFJMLOL_00017;dRep_bin063_PJANDMAH_00086;dRep_bin034_MEBMFDLL_00430;dRep_bin289_KALDCNNP_00769;dRep_bin183_FPGIOKBG_01963;dRep_bin064_CMDDCDKG_00923;dRep_bin138_EJGHNBMI_00870;dRep_bin131_HLFNHDGI_00607;dRep_bin198_GMLJKALI_00653;dRep_bin196_BIELHBNH_00172;dRep_bin170_LICLFCFF_00113;dRep_bin229_FFOBPPJI_00812;dRep_bin084_CGBIKHBH_01562;dRep_bin331_HPKAPHAF_00957;dRep_bin224_NFENHJGB_…	dRep_bin191_NGFJMLOL_00017;dRep_bin063_PJANDMAH_00086;dRep_bin034_MEBMFDLL_00430;dRep_bin289_KALDCNNP_00769;dRep_bin183_FPGIOKBG_01963	aroE	1.1.1.25	Shikimate dehydrogenase (NADP(+))
ORF_00019		30.2827	29.971	30.4818	31.0231	31.0037	31.5716	30.2844	31.2988	19	2	1.3983e-266	dRep_bin191_NGFJMLOL_00019	dRep_bin191_NGFJMLOL_00019	purC	6.3.2.6	Phosphoribosylaminoimidazole-succinocarboxamide synthase
ORF_00025	GH29					23.7407				1	1	0.0011371	dRep_bin170_LICLFCFF_01118;dRep_bin191_NGFJMLOL_00025	dRep_bin170_LICLFCFF_01118;dRep_bin191_NGFJMLOL_00025			Alpha-L-fucosidase
ORF_00035									24.4548	1	1	0,0066442	dRep_bin191_NGFJMLOL_00035	dRep_bin191_NGFJMLOL_00035	leuA_1	2.3.3.13	2-isopropylmalate synthase
ORF_00036						22.3226	25.5475	23.1849		2	2	0.0027294	dRep_bin191_NGFJMLOL_00036;dRep_bin138_EJGHNBMI_01577	dRep_bin191_NGFJMLOL_00036;dRep_bin138_EJGHNBMI_01577	leuC	4.2.1.33	3-isopropylmalate dehydratase large subunit
ORF_00037						26.407	28.1128	27.0333	26.9923	6	5	2.2348e-22	dRep_bin191_NGFJMLOL_00037;dRep_bin113_LIFKCGBF_00040;dRep_bin034_MEBMFDLL_01498;dRep_bin170_LICLFCFF_00092	dRep_bin191_NGFJMLOL_00037;dRep_bin113_LIFKCGBF_00040	leuD	4.2.1.33	3-isopropylmalate dehydratase small subunit
ORF_00048						26.4545	26.9313	26.1513	26.316	3	3	0.026802	dRep_bin191_NGFJMLOL_00048;dRep_bin070_EMBHKIOF_01230;dRep_bin294_EHJINIDK_00345;dRep_bin045_GJACFFBC_00618;dRep_bin037_GEAOEKHA_01582;dRep_bin289_KALDCNNP_01580;dRep_bin285_IPHKFJAN_00927;dRep_bin183_FPGIOKBG_00602	dRep_bin191_NGFJMLOL_00048	proS	6.1.1.15	Proline--tRNA ligase
ORF_00050						25.4492	26.2262	25.9737	26.1018	2	2	5.2917e-39	dRep_bin191_NGFJMLOL_00050	dRep_bin191_NGFJMLOL_00050	yiaD		putative lipoprotein YiaD
ORF_00051	GT51
ORF_00054		27.272	27.7801	29.7371	30.6097	29.4158	28.6158	28.4145	28.1257	6	5	3.4375e-42	dRep_bin191_NGFJMLOL_00054;dRep_bin285_IPHKFJAN_00952;dRep_bin170_LICLFCFF_00270;dRep_bin137_NABPABPB_00686;dRep_bin165_HMDFFMMM_00628;dRep_bin331_HPKAPHAF_01662;dRep_bin329_GDOHKPBL_00586;dRep_bin314_KCHFPLIP_01316;dRep_bin307_AOCKHIKF_00097;dRep_bin298_EIPJCOMF_01280;dRep_bin232_JGAEDAFA_00932;dRep_bin196_BIELHBNH_01067;dRep_bin183_FPGIOKBG_02202;dRep_bin138_EJGHNBMI_00815;dRep_bin098_DDEBHDKK_…	dRep_bin191_NGFJMLOL_00054	rplU		50S ribosomal protein L21
ORF_00055		24.9766	24.7082	26.101	28.1577	26.73	26.3606	25.7497	25.8308	5	2	2.3065e-14	dRep_bin191_NGFJMLOL_00055	dRep_bin191_NGFJMLOL_00055	rpmA		50S ribosomal protein L27
ORF_00056		26.8014	26.5851	27.7433	27.5275	28.833	29.5789	26.4093	28.4606	8	7	3.8766e-111	dRep_bin191_NGFJMLOL_00056;dRep_bin113_LIFKCGBF_01661;dRep_bin294_EHJINIDK_00715;dRep_bin224_NFENHJGB_01481;dRep_bin289_KALDCNNP_00210;dRep_bin298_EIPJCOMF_01298;dRep_bin170_LICLFCFF_01087;dRep_bin138_EJGHNBMI_01938;dRep_bin183_FPGIOKBG_01352;dRep_bin285_IPHKFJAN_00954;dRep_bin198_GMLJKALI_01184;dRep_bin229_FFOBPPJI_00611;dRep_bin110_JGOEJECF_00005;dRep_bin093_PGADNPMG_00589;dRep_bin271_NGFBCHKH_…	dRep_bin191_NGFJMLOL_00056;dRep_bin113_LIFKCGBF_01661;dRep_bin294_EHJINIDK_00715;dRep_bin224_NFENHJGB_01481;dRep_bin289_KALDCNNP_00210	serS	6.1.1.11	Serine--tRNA ligase
ORF_00057		25.5101		25.1911	26.6492	27.3023	28.7689	24.9863	26.012	12	7	2,37E-91	dRep_bin191_NGFJMLOL_00057;dRep_bin301_NJFJIJGA_01595;dRep_bin036_DOKCEIDH_00536;dRep_bin198_GMLJKALI_01185;dRep_bin329_GDOHKPBL_00277;dRep_bin298_EIPJCOMF_00492;dRep_bin289_KALDCNNP_00211;dRep_bin063_PJANDMAH_01010;dRep_bin002_CFBNDKDN_00508;dRep_bin113_LIFKCGBF_01660;dRep_bin138_EJGHNBMI_01937;dRep_bin037_GEAOEKHA_01112	dRep_bin191_NGFJMLOL_00057			Dihydroorotate dehydrogenase B (NAD(+)), electron transfer subunit
ORF_00069		28.5383	27.4682	28.9766	28.3581	29.5512	30.2202	29.6331	29.7662	15	6	7.0658e-145	dRep_bin191_NGFJMLOL_00069;dRep_bin224_NFENHJGB_01091	dRep_bin191_NGFJMLOL_00069	pccB	6.4.1.3	Propionyl-CoA carboxylase beta chain
ORF_00071		26.7308	26.8001	26.3177	27.0412	27.21	27.2145	27.4028	27.2191	1	1	2.1336e-13	dRep_bin191_NGFJMLOL_00071	dRep_bin191_NGFJMLOL_00071	accB		Biotin carboxyl carrier protein of acetyl-CoA carboxylase
ORF_00074				24.77		27.185	24.6065	24.6252	26.5846	7	7	6.6918e-96	dRep_bin191_NGFJMLOL_00074;dRep_bin138_EJGHNBMI_00112;dRep_bin183_FPGIOKBG_02135;dRep_bin137_NABPABPB_01103;dRep_bin045_GJACFFBC_01013;dRep_bin298_EIPJCOMF_00465;dRep_bin224_NFENHJGB_01735;dRep_bin170_LICLFCFF_01602;dRep_bin196_BIELHBNH_01079;dRep_bin329_GDOHKPBL_01236;dRep_bin289_KALDCNNP_00860;dRep_bin036_DOKCEIDH_00797	dRep_bin191_NGFJMLOL_00074	thrA_1		Bifunctional aspartokinase/homoserine dehydrogenase 1
ORF_00075							25.2222	24.525		2	2	0.0055318	dRep_bin191_NGFJMLOL_00075;dRep_bin064_CMDDCDKG_00888	dRep_bin191_NGFJMLOL_00075;dRep_bin064_CMDDCDKG_00888			2,3-bisphosphoglycerate-independent phosphoglycerate mutase
ORF_00076		25.6194	25.3624	26.0514	26.4224	27.2157	27.37	25.0029	26.672	8	8	1.0112e-119	dRep_bin191_NGFJMLOL_00076;dRep_bin034_MEBMFDLL_01802;dRep_bin289_KALDCNNP_00858;dRep_bin063_PJANDMAH_01173;dRep_bin036_DOKCEIDH_00799;dRep_bin138_EJGHNBMI_00114;dRep_bin183_FPGIOKBG_02137;dRep_bin191_NGFJMLOL_00441;dRep_bin045_GJACFFBC_01015;dRep_bin331_HPKAPHAF_00600;dRep_bin329_GDOHKPBL_01234;dRep_bin113_LIFKCGBF_00221;dRep_bin064_CMDDCDKG_00887;dRep_bin070_EMBHKIOF_01350;dRep_bin037_GEAOEKHA_…	dRep_bin191_NGFJMLOL_00076	thrC_1	4.2.3.1	Threonine synthase
ORF_00077		32.7243	31.9413	32.6333	33.3044	33.8531	34.2576	32.7706	33.5985	23	8	0	dRep_bin191_NGFJMLOL_00077;dRep_bin113_LIFKCGBF_01804	dRep_bin191_NGFJMLOL_00077	pgk	2.7.2.3	Phosphoglycerate kinase
ORF_00085									23.2112	3	1	0.87117	dRep_bin170_LICLFCFF_00346;dRep_bin271_NGFBCHKH_00619;dRep_bin346_JKFDGFHC_00073;dRep_bin298_EIPJCOMF_00788;dRep_bin036_DOKCEIDH_00651;dRep_bin064_CMDDCDKG_00627;dRep_bin138_EJGHNBMI_00040;dRep_bin191_NGFJMLOL_00085	dRep_bin170_LICLFCFF_00346;dRep_bin271_NGFBCHKH_00619;dRep_bin346_JKFDGFHC_00073;dRep_bin298_EIPJCOMF_00788;dRep_bin036_DOKCEIDH_00651			FHA domain protein
ORF_00088						22.9186	24.9619	22.6054	22.693	2	2	0.00022774	dRep_bin191_NGFJMLOL_00088	dRep_bin191_NGFJMLOL_00088	hisF	4.1.3.-	Imidazole glycerol phosphate synthase subunit HisF
ORF_00091							26.9308	24.7782	25.5095	3	2	0.0034248	dRep_bin191_NGFJMLOL_00091;dRep_bin138_EJGHNBMI_01197;dRep_bin198_GMLJKALI_01056	dRep_bin191_NGFJMLOL_00091;dRep_bin138_EJGHNBMI_01197;dRep_bin198_GMLJKALI_01056	lysC	2.7.2.4	Lysine-sensitive aspartokinase 3
ORF_00092						26.1597	25.9347	23.8574	24.8815	3	3	4.1845e-06	dRep_bin191_NGFJMLOL_00092	dRep_bin191_NGFJMLOL_00092	lysA	4.1.1.20	Diaminopimelate decarboxylase
ORF_00093	GT2
ORF_00097						26.1461	25.9736	25.1379	25.8174	3	2	7.5846e-10	dRep_bin191_NGFJMLOL_00097	dRep_bin191_NGFJMLOL_00097	purF_1	2.4.2.14	Amidophosphoribosyltransferase
ORF_00098						24.1099				1	1	0,002604	dRep_bin191_NGFJMLOL_00098;dRep_bin191_NGFJMLOL_01553	dRep_bin191_NGFJMLOL_00098;dRep_bin191_NGFJMLOL_01553	gltA_1	2.3.3.16	Citrate synthase
ORF_00099							24.2446			11	1	4.3443e-79	dRep_bin191_NGFJMLOL_00099	dRep_bin191_NGFJMLOL_00099	acnA	4.2.1.3	Aconitate hydratase A
ORF_00100		27.7394	27.1902	28.0212	28.2492	28.5638	28.4757	28.9787	29.2364	14	14	2.7825e-123	dRep_bin191_NGFJMLOL_00100	dRep_bin191_NGFJMLOL_00100			Carboxypeptidase regulatory-like domain protein
ORF_00102						25.697	25.5409	25.3496	26.2098	3	3	1.8724e-14	dRep_bin191_NGFJMLOL_00102	dRep_bin191_NGFJMLOL_00102			hypothetical protein
ORF_00125						28.6416	28.0867	26.5789	26.9334	9	9	2.7336e-65	dRep_bin191_NGFJMLOL_00125;dRep_bin198_GMLJKALI_01065;dRep_bin196_BIELHBNH_01014;dRep_bin289_KALDCNNP_00031;dRep_bin137_NABPABPB_01095;dRep_bin346_JKFDGFHC_01286;dRep_bin064_CMDDCDKG_00909;dRep_bin229_FFOBPPJI_01028;dRep_bin170_LICLFCFF_01855;dRep_bin036_DOKCEIDH_01816;dRep_bin294_EHJINIDK_01783;dRep_bin183_FPGIOKBG_01010;dRep_bin063_PJANDMAH_00233;dRep_bin034_MEBMFDLL_00761;dRep_bin112_NDMGAKCH_…	dRep_bin191_NGFJMLOL_00125	dapL_1	2.6.1.83	LL-diaminopimelate aminotransferase
ORF_00126	GH5_4
ORF_00127	GH5_7
ORF_00130									24.5677	1	1	0.0016745	dRep_bin191_NGFJMLOL_00130	dRep_bin191_NGFJMLOL_00130	kdsA	2.5.1.55	2-dehydro-3-deoxyphosphooctonate aldolase
ORF_00139									24.6619	1	1	0,00013456	dRep_bin285_IPHKFJAN_00558;dRep_bin113_LIFKCGBF_00158;dRep_bin346_JKFDGFHC_01039;dRep_bin294_EHJINIDK_00047;dRep_bin198_GMLJKALI_00054;dRep_bin191_NGFJMLOL_00139;dRep_bin137_NABPABPB_00663;dRep_bin063_PJANDMAH_00189;dRep_bin036_DOKCEIDH_00664;dRep_bin034_MEBMFDLL_00251;dRep_bin329_GDOHKPBL_00722;dRep_bin170_LICLFCFF_00620;dRep_bin232_JGAEDAFA_00882;dRep_bin224_NFENHJGB_00693;dRep_bin073_AKBCEHHO_…	dRep_bin285_IPHKFJAN_00558;dRep_bin113_LIFKCGBF_00158;dRep_bin346_JKFDGFHC_01039;dRep_bin294_EHJINIDK_00047;dRep_bin198_GMLJKALI_00054;dRep_bin191_NGFJMLOL_00139;dRep_bin137_NABPABPB_00663;dRep_bin063_PJANDMAH_00189;dRep_bin036_DOKCEIDH_00664;dRep_bin034_MEBMFDLL_00251;dRep_bin329_GDOHKPBL_00722;dRep_bin170_LICLFCFF_00620;dRep_bin232_JGAEDAFA_00882;dRep_bin224_NFENHJGB_00693;dRep_bin073_AKBCEHHO_…	rny	3.1.-.-	Ribonuclease Y
ORF_00145						26.5776	26.9513	26.423	27.4049	3	1	0.052424	dRep_bin191_NGFJMLOL_00145;dRep_bin170_LICLFCFF_00626;dRep_bin196_BIELHBNH_00270;dRep_bin113_LIFKCGBF_00154;dRep_bin298_EIPJCOMF_00652;dRep_bin138_EJGHNBMI_01265;dRep_bin045_GJACFFBC_00756;dRep_bin224_NFENHJGB_00198	dRep_bin191_NGFJMLOL_00145;dRep_bin170_LICLFCFF_00626;dRep_bin196_BIELHBNH_00270;dRep_bin113_LIFKCGBF_00154;dRep_bin298_EIPJCOMF_00652;dRep_bin138_EJGHNBMI_01265;dRep_bin045_GJACFFBC_00756	rfbA	2.7.7.24	Glucose-1-phosphate thymidylyltransferase 1
ORF_00148						27.3699	27.6069	27.4813	27.8042	8	8	7.513e-26	dRep_bin191_NGFJMLOL_00148	dRep_bin191_NGFJMLOL_00148	surA_1	5.2.1.8	Chaperone SurA
ORF_00154						25.5751	26.7378	25.1315	25.2107	3	3	2.6068e-06	dRep_bin191_NGFJMLOL_00154;dRep_bin045_GJACFFBC_00079;dRep_bin111_FPJIHFKE_00406;dRep_bin138_EJGHNBMI_01064;dRep_bin285_IPHKFJAN_00515;dRep_bin196_BIELHBNH_01025;dRep_bin224_NFENHJGB_01269;dRep_bin296_FDMPKPOH_01413;dRep_bin128_JPBBHEMA_00518;dRep_bin073_AKBCEHHO_01705;dRep_bin232_JGAEDAFA_01214;dRep_bin110_JGOEJECF_00385;dRep_bin307_AOCKHIKF_01479;dRep_bin098_DDEBHDKK_01514;dRep_bin018_ILOONPIC_…	dRep_bin191_NGFJMLOL_00154;dRep_bin045_GJACFFBC_00079;dRep_bin111_FPJIHFKE_00406;dRep_bin138_EJGHNBMI_01064;dRep_bin285_IPHKFJAN_00515;dRep_bin196_BIELHBNH_01025;dRep_bin224_NFENHJGB_01269	secA		Protein translocase subunit SecA
ORF_00164						23.6662	22.7358		22.896	1	1	0.0064635	dRep_bin170_LICLFCFF_00582;dRep_bin296_FDMPKPOH_01955;dRep_bin331_HPKAPHAF_00839;dRep_bin329_GDOHKPBL_00184;dRep_bin196_BIELHBNH_00238;dRep_bin191_NGFJMLOL_00164;dRep_bin138_EJGHNBMI_00665;dRep_bin064_CMDDCDKG_01172;dRep_bin063_PJANDMAH_00741;dRep_bin034_MEBMFDLL_01622;dRep_bin285_IPHKFJAN_00690;dRep_bin346_JKFDGFHC_00538;dRep_bin113_LIFKCGBF_00073;dRep_bin036_DOKCEIDH_00215;dRep_bin002_CFBNDKDN_…	dRep_bin170_LICLFCFF_00582;dRep_bin296_FDMPKPOH_01955;dRep_bin331_HPKAPHAF_00839;dRep_bin329_GDOHKPBL_00184;dRep_bin196_BIELHBNH_00238;dRep_bin191_NGFJMLOL_00164;dRep_bin138_EJGHNBMI_00665;dRep_bin064_CMDDCDKG_01172;dRep_bin063_PJANDMAH_00741;dRep_bin034_MEBMFDLL_01622;dRep_bin285_IPHKFJAN_00690;dRep_bin346_JKFDGFHC_00538;dRep_bin113_LIFKCGBF_00073;dRep_bin036_DOKCEIDH_00215;dRep_bin002_CFBNDKDN_…	hisD	1.1.1.23	Histidinol dehydrogenase
ORF_00170	GH25
ORF_00175								25.75		1	1	0,0063482	dRep_bin191_NGFJMLOL_00175	dRep_bin191_NGFJMLOL_00175	dsbD	1.8.1.8	Thiol:disulfide interchange protein DsbD
ORF_00179		24.5528	24.3706	25.1569	26.1747	25.9006	26.4497	25.9608	25.986	4	3	2.1444e-13	dRep_bin191_NGFJMLOL_00179;dRep_bin329_GDOHKPBL_00046;dRep_bin118_FGIOKLBC_00265;dRep_bin113_LIFKCGBF_01446;dRep_bin111_FPJIHFKE_00389;dRep_bin331_HPKAPHAF_01581;dRep_bin298_EIPJCOMF_00209;dRep_bin285_IPHKFJAN_00616;dRep_bin138_EJGHNBMI_00845;dRep_bin084_CGBIKHBH_00950;dRep_bin036_DOKCEIDH_00573;dRep_bin301_NJFJIJGA_00502;dRep_bin165_HMDFFMMM_00562;dRep_bin137_NABPABPB_00883;dRep_bin112_NDMGAKCH_…	dRep_bin191_NGFJMLOL_00179;dRep_bin329_GDOHKPBL_00046;dRep_bin118_FGIOKLBC_00265	dapL_2	2.6.1.83	LL-diaminopimelate aminotransferase
ORF_00180						25.3528	26.6306	23.8912	24.5029	4	3	1.4286e-16	dRep_bin191_NGFJMLOL_00180;dRep_bin331_HPKAPHAF_01580;dRep_bin271_NGFBCHKH_00375;dRep_bin196_BIELHBNH_01129;dRep_bin045_GJACFFBC_01375;dRep_bin232_JGAEDAFA_00695;dRep_bin073_AKBCEHHO_01316;dRep_bin294_EHJINIDK_00514	dRep_bin191_NGFJMLOL_00180	aroF	2.5.1.54	Phospho-2-dehydro-3-deoxyheptonate aldolase
ORF_00186	GH43_18-GH51
ORF_00188						28.2591	28.5798	28.8506	28.9039	8	8	1.6568e-137	dRep_bin191_NGFJMLOL_00188	dRep_bin191_NGFJMLOL_00188			Outer membrane protein 41
ORF_00189		28.3189	27.7501	27.9099	28.7758	29.5886	30.8386	29.1454	29.0119	13	5	4.846e-269	dRep_bin191_NGFJMLOL_00189;dRep_bin037_GEAOEKHA_00060	dRep_bin191_NGFJMLOL_00189	ilvD_1	4.2.1.9	Dihydroxy-acid dehydratase
ORF_00190						25.6007	26.8533	25.7653	25.7027	3	2	0.002193	dRep_bin191_NGFJMLOL_00190;dRep_bin191_NGFJMLOL_01196;dRep_bin070_EMBHKIOF_00701;dRep_bin314_KCHFPLIP_00305;dRep_bin224_NFENHJGB_01467;dRep_bin138_EJGHNBMI_00831	dRep_bin191_NGFJMLOL_00190	ilvB_1	2.2.1.6	Acetolactate synthase large subunit
ORF_00191		26.1665	26.2208	26.1918	27.032	27.8539	27.9543	27.1908	27.6483	7	7	5.6622e-44	dRep_bin191_NGFJMLOL_00191;dRep_bin224_NFENHJGB_01466;dRep_bin137_NABPABPB_00578;dRep_bin170_LICLFCFF_00468;dRep_bin112_NDMGAKCH_01230;dRep_bin271_NGFBCHKH_00928;dRep_bin138_EJGHNBMI_00830	dRep_bin191_NGFJMLOL_00191	ilvH_1	2.2.1.6	Putative acetolactate synthase small subunit
ORF_00193		31.9911	32.3607	32.0741	33.3201	33.4051	34.1332	33.3181	33.4618	24	5	0	dRep_bin191_NGFJMLOL_00193	dRep_bin191_NGFJMLOL_00193		1.1.1.382	Ketol-acid reductoisomerase (NAD(+))
ORF_00196		26.8093	26.7779	28.4026	28.3263	29.9445	29.6239	29.781	29.7679	10	6	5.5442e-89	dRep_bin191_NGFJMLOL_00196	dRep_bin191_NGFJMLOL_00196	pepE	3.4.22.-	Aminopeptidase E
ORF_00197		27.5978	27.5037	27.9533	28.5737	29.0841	29.4695	28.8358	29.1292	12	6	0	dRep_bin191_NGFJMLOL_00197;dRep_bin080_CBEBHNNK_00054;dRep_bin224_NFENHJGB_00542;dRep_bin275_NIDIBBDA_00334;dRep_bin045_GJACFFBC_01137	dRep_bin191_NGFJMLOL_00197	pepP	3.4.11.9	Xaa-Pro aminopeptidase
ORF_00205				27.164	27.8116	29.7232	30.5243	29.329	30.1819	8	1	9.4875e-49	dRep_bin191_NGFJMLOL_00205	dRep_bin191_NGFJMLOL_00205	kdgA_1		KHG/KDPG aldolase
ORF_00206		29.7585	29.8375	30.141	30.4966	30.4513	31.0374	30.3416	30.6096	17	3	1.5666e-253	dRep_bin191_NGFJMLOL_00206	dRep_bin191_NGFJMLOL_00206	kdgK_1	2.7.1.45	2-dehydro-3-deoxygluconokinase
ORF_00212	GH25
ORF_00219						28.6835	29.2135	28.6595	29.2858	4	4	0.021065	dRep_bin191_NGFJMLOL_00219;dRep_bin138_EJGHNBMI_01191	dRep_bin191_NGFJMLOL_00219			hypothetical protein
ORF_00222									23.7589	1	1	0.055939	dRep_bin113_LIFKCGBF_00635;dRep_bin191_NGFJMLOL_00222	dRep_bin113_LIFKCGBF_00635;dRep_bin191_NGFJMLOL_00222	coaBC		Coenzyme A biosynthesis bifunctional protein CoaBC
ORF_00227	GH95
ORF_00236	GT28
ORF_00240							19.1918			6	1	3,25E-82	dRep_bin191_NGFJMLOL_00240;dRep_bin045_GJACFFBC_00341;dRep_bin198_GMLJKALI_01112;dRep_bin294_EHJINIDK_00179;dRep_bin112_NDMGAKCH_01737;dRep_bin289_KALDCNNP_00363;dRep_bin314_KCHFPLIP_00020	dRep_bin191_NGFJMLOL_00240	murE_1	6.3.2.13	UDP-N-acetylmuramoyl-L-alanyl-D-glutamate--2,6-diaminopimelate ligase
ORF_00261					23.7886	23.9119		24.2775	24.4283	2	2	3.854e-08	dRep_bin191_NGFJMLOL_00261	dRep_bin191_NGFJMLOL_00261	slyD	5.2.1.8	FKBP-type peptidyl-prolyl cis-trans isomerase SlyD
ORF_00277	GH2
ORF_00291	GH28
ORF_00294		25.3439	25.966	26.9701	27.1474	26.7839	27.2718	26.1891	26.3115	4	2	1.1589e-51	dRep_bin191_NGFJMLOL_00294;dRep_bin285_IPHKFJAN_00109;dRep_bin149_GABCHCDI_00810	dRep_bin191_NGFJMLOL_00294	punA	2.4.2.1	Purine nucleoside phosphorylase 1
ORF_00300							22.355			1	1	0,0023141	dRep_bin191_NGFJMLOL_00300;dRep_bin137_NABPABPB_00594;dRep_bin170_LICLFCFF_00421	dRep_bin191_NGFJMLOL_00300;dRep_bin137_NABPABPB_00594;dRep_bin170_LICLFCFF_00421	nadB	1.4.3.16	L-aspartate oxidase
ORF_00308		28.2391	27.8425	29.4789	28.4423	29.7646	29.3093	27.7982	29.3754	4	3	3.3292e-06	dRep_bin183_FPGIOKBG_01651;dRep_bin294_EHJINIDK_01598;dRep_bin137_NABPABPB_00323;dRep_bin112_NDMGAKCH_01024;dRep_bin149_GABCHCDI_01031;dRep_bin224_NFENHJGB_01768;dRep_bin314_KCHFPLIP_01624;dRep_bin191_NGFJMLOL_00308;dRep_bin271_NGFBCHKH_00059;dRep_bin040_EIFLLDOA_01174;dRep_bin028_GKEJLBAM_01259;dRep_bin256_KEMNAOBC_00056;dRep_bin110_JGOEJECF_00884	dRep_bin183_FPGIOKBG_01651;dRep_bin294_EHJINIDK_01598;dRep_bin137_NABPABPB_00323;dRep_bin112_NDMGAKCH_01024;dRep_bin149_GABCHCDI_01031	rplK		50S ribosomal protein L11
ORF_00309		26.0018		26.6435	25.7555					2	1	0.00038371	dRep_bin191_NGFJMLOL_00309;dRep_bin018_ILOONPIC_00418	dRep_bin191_NGFJMLOL_00309;dRep_bin018_ILOONPIC_00418	rplA		50S ribosomal protein L1
ORF_00310									23.1285	1	1	0.29074	dRep_bin224_NFENHJGB_01770;dRep_bin191_NGFJMLOL_00310;dRep_bin137_NABPABPB_00325	dRep_bin224_NFENHJGB_01770;dRep_bin191_NGFJMLOL_00310;dRep_bin137_NABPABPB_00325	rplJ		50S ribosomal protein L10
ORF_00312		19.2169								18	2	1.384e-243	dRep_bin191_NGFJMLOL_00312	dRep_bin191_NGFJMLOL_00312	rpoB	2.7.7.6	DNA-directed RNA polymerase subunit beta
ORF_00313									24.6036	13	1	2.8307e-68	dRep_bin191_NGFJMLOL_00313	dRep_bin191_NGFJMLOL_00313	rpoC	2.7.7.6	DNA-directed RNA polymerase subunit beta'
ORF_00323		29.5318	30.2827	28.9726	30.4406	30.9237	31.822	30.5532	30.4097	12	7	3.3066e-150	dRep_bin191_NGFJMLOL_00323;dRep_bin304_JDNJGFKH_01945	dRep_bin191_NGFJMLOL_00323	rbr3A	1.11.1.1	Reverse rubrerythrin-1
ORF_00326						28.1311	27.3665	26.9291	27.1095	6	6	9,52E-20	dRep_bin191_NGFJMLOL_00326	dRep_bin191_NGFJMLOL_00326	maeB	1.1.1.40	NADP-dependent malic enzyme
ORF_00330							23.5999			1	1	0,0082369	dRep_bin191_NGFJMLOL_00330;dRep_bin137_NABPABPB_00931	dRep_bin191_NGFJMLOL_00330;dRep_bin137_NABPABPB_00931	kdsC	3.1.3.45	3-deoxy-D-manno-octulosonate 8-phosphate phosphatase KdsC
ORF_00333		29.7345	29.3266	29.8789	30.6125	31.0335	31.3764	30.051	30.5631	20	4	1.749e-223	dRep_bin191_NGFJMLOL_00333;dRep_bin183_FPGIOKBG_00083;dRep_bin045_GJACFFBC_00809;dRep_bin224_NFENHJGB_00106;dRep_bin298_EIPJCOMF_00994;dRep_bin271_NGFBCHKH_00980;dRep_bin196_BIELHBNH_00150;dRep_bin294_EHJINIDK_00095;dRep_bin314_KCHFPLIP_01410	dRep_bin191_NGFJMLOL_00333	purA	6.3.4.4	Adenylosuccinate synthetase
ORF_00334						24.5803	26.3203	24.9742	25.2181	2	1	5.867e-12	dRep_bin191_NGFJMLOL_00334;dRep_bin165_HMDFFMMM_01198	dRep_bin191_NGFJMLOL_00334;dRep_bin165_HMDFFMMM_01198	hisS	6.1.1.21	Histidine--tRNA ligase
ORF_00337						26.9916	27.8195	27.0251	26.7705	2	2	0,00032284	dRep_bin002_CFBNDKDN_01991;dRep_bin191_NGFJMLOL_00337;dRep_bin138_EJGHNBMI_00078;dRep_bin289_KALDCNNP_00742;dRep_bin036_DOKCEIDH_01783;dRep_bin035_JBNPBOKG_00098;dRep_bin118_FGIOKLBC_00827;dRep_bin131_HLFNHDGI_00018;dRep_bin229_FFOBPPJI_01526;dRep_bin301_NJFJIJGA_01587;dRep_bin149_GABCHCDI_00630	dRep_bin002_CFBNDKDN_01991;dRep_bin191_NGFJMLOL_00337;dRep_bin138_EJGHNBMI_00078;dRep_bin289_KALDCNNP_00742;dRep_bin036_DOKCEIDH_01783;dRep_bin035_JBNPBOKG_00098;dRep_bin118_FGIOKLBC_00827;dRep_bin131_HLFNHDGI_00018;dRep_bin229_FFOBPPJI_01526;dRep_bin301_NJFJIJGA_01587;dRep_bin149_GABCHCDI_00630	kpsU	2.7.7.38	3-deoxy-manno-octulosonate cytidylyltransferase
ORF_00339		25.4519								2	1	0,0004124	dRep_bin191_NGFJMLOL_00339;dRep_bin183_FPGIOKBG_00080;dRep_bin285_IPHKFJAN_00499;dRep_bin170_LICLFCFF_01481;dRep_bin045_GJACFFBC_01592;dRep_bin289_KALDCNNP_00637;dRep_bin314_KCHFPLIP_01413	dRep_bin191_NGFJMLOL_00339;dRep_bin183_FPGIOKBG_00080;dRep_bin285_IPHKFJAN_00499;dRep_bin170_LICLFCFF_01481;dRep_bin045_GJACFFBC_01592;dRep_bin289_KALDCNNP_00637;dRep_bin314_KCHFPLIP_01413			Peptidase family M49
ORF_00345		23.0521	23.4548	23.6457	25.4297	25.3628	25.8808	24.2927	24.9538	3	3	3.6457e-09	dRep_bin191_NGFJMLOL_00345;dRep_bin346_JKFDGFHC_00667;dRep_bin063_PJANDMAH_00088;dRep_bin036_DOKCEIDH_01175;dRep_bin034_MEBMFDLL_00432;dRep_bin064_CMDDCDKG_00744;dRep_bin137_NABPABPB_00022	dRep_bin191_NGFJMLOL_00345	hisB		Histidine biosynthesis bifunctional protein HisB
ORF_00349						25.6965	24.9937	24.2343	25.615	4	4	5.8439e-15	dRep_bin191_NGFJMLOL_00349	dRep_bin191_NGFJMLOL_00349	resA_1		Thiol-disulfide oxidoreductase ResA
ORF_00350							24.4342			1	1	0,0069861	dRep_bin198_GMLJKALI_00594;dRep_bin191_NGFJMLOL_00350;dRep_bin137_NABPABPB_00672	dRep_bin198_GMLJKALI_00594;dRep_bin191_NGFJMLOL_00350;dRep_bin137_NABPABPB_00672	queC	6.3.4.20	7-cyano-7-deazaguanine synthase
ORF_00353								24.2756		1	1	0,00092131	dRep_bin034_MEBMFDLL_01992;dRep_bin170_LICLFCFF_01519;dRep_bin191_NGFJMLOL_00353;dRep_bin198_GMLJKALI_01364;dRep_bin063_PJANDMAH_00368;dRep_bin298_EIPJCOMF_00062;dRep_bin112_NDMGAKCH_01379	dRep_bin034_MEBMFDLL_01992;dRep_bin170_LICLFCFF_01519;dRep_bin191_NGFJMLOL_00353;dRep_bin198_GMLJKALI_01364;dRep_bin063_PJANDMAH_00368;dRep_bin298_EIPJCOMF_00062;dRep_bin112_NDMGAKCH_01379			Outer membrane protein beta-barrel family protein
ORF_00355	GH89
ORF_00358			24.6143	27.8889		28.7076	28.3513	28.1719	28.878	19	12	2.2441e-82	dRep_bin191_NGFJMLOL_00358;dRep_bin113_LIFKCGBF_00829;dRep_bin329_GDOHKPBL_01071;dRep_bin196_BIELHBNH_00577;dRep_bin170_LICLFCFF_00911;dRep_bin137_NABPABPB_01569;dRep_bin271_NGFBCHKH_00604;dRep_bin138_EJGHNBMI_00187;dRep_bin298_EIPJCOMF_00668;dRep_bin112_NDMGAKCH_01400;dRep_bin294_EHJINIDK_01508;dRep_bin289_KALDCNNP_01396;dRep_bin036_DOKCEIDH_01336;dRep_bin034_MEBMFDLL_00299;dRep_bin224_NFENHJGB_…	dRep_bin191_NGFJMLOL_00358;dRep_bin113_LIFKCGBF_00829	lysS	6.1.1.6	Lysine--tRNA ligase
ORF_00360		26.1328	25.5959	26.7503	27.3791	27.7493	29.5167	27.9019	27.7838	14	7	1.4072e-94	dRep_bin191_NGFJMLOL_00360;dRep_bin149_GABCHCDI_01133;dRep_bin057_BNCFHBBO_00744;dRep_bin262_LLCGOPIE_00862;dRep_bin118_FGIOKLBC_00953;dRep_bin220_PILICLLL_01651;dRep_bin023_HGFJFKAI_00542	dRep_bin191_NGFJMLOL_00360	pgi	5.3.1.9	Glucose-6-phosphate isomerase
ORF_00369		26.2659	25.3829	27.4486	27.843	28.1174	29.2512	27.7544	28.0574	9	7	2.9816e-82	dRep_bin191_NGFJMLOL_00369;dRep_bin196_BIELHBNH_01132;dRep_bin138_EJGHNBMI_01180;dRep_bin070_EMBHKIOF_00250;dRep_bin137_NABPABPB_00348;dRep_bin113_LIFKCGBF_00911;dRep_bin289_KALDCNNP_01803;dRep_bin063_PJANDMAH_00888;dRep_bin036_DOKCEIDH_00839;dRep_bin034_MEBMFDLL_01348;dRep_bin285_IPHKFJAN_01431;dRep_bin045_GJACFFBC_00792;dRep_bin307_AOCKHIKF_01565;dRep_bin198_GMLJKALI_01284;dRep_bin084_CGBIKHBH_…	dRep_bin191_NGFJMLOL_00369	bioF	2.3.1.47	8-amino-7-oxononanoate synthase
ORF_00377		29.8018	29.28	30.9954	30.4665	31.4132	31.141	31.9297	31.7416	16	5	0	dRep_bin191_NGFJMLOL_00377;dRep_bin138_EJGHNBMI_01517;dRep_bin331_HPKAPHAF_01874;dRep_bin084_CGBIKHBH_00264;dRep_bin346_JKFDGFHC_01464	dRep_bin191_NGFJMLOL_00377	pgcA	5.4.2.2	Phosphoglucomutase
ORF_00381							26.3987			2	2	0.10001	dRep_bin191_NGFJMLOL_00381	dRep_bin191_NGFJMLOL_00381			hypothetical protein
ORF_00392		19.9381								2	1	1.8874e-06	dRep_bin034_MEBMFDLL_01492;dRep_bin063_PJANDMAH_01215;dRep_bin191_NGFJMLOL_00392	dRep_bin034_MEBMFDLL_01492;dRep_bin063_PJANDMAH_01215;dRep_bin191_NGFJMLOL_00392	surA_2	5.2.1.8	Chaperone SurA
ORF_00394		31.6906	31.498	31.2585	30.5787	30.3387	30.1875	31.4152	31.2965	16	13	0	dRep_bin225_FLBKEJIP_00638;dRep_bin193_GDMDPNNM_00391;dRep_bin104_EGLEJOLM_00429;dRep_bin267_LJCFMAFA_01104;dRep_bin128_JPBBHEMA_00063;dRep_bin322_OJELOJOF_01579;dRep_bin220_PILICLLL_00965;dRep_bin237_KJDLIPND_01288;dRep_bin273_FGAEBHNP_00090;dRep_bin350_EKOOEEGH_00878;dRep_bin341_NBEGOKEF_01245;dRep_bin230_NINMBMKB_00865;dRep_bin355_KJEFNADK_01484;dRep_bin306_FGHMKMMP_01597;dRep_bin291_EILOACJB_…	dRep_bin225_FLBKEJIP_00638	guaB_1	1.1.1.205	Inosine-5'-monophosphate dehydrogenase
ORF_00409						26.8392	25.9198	25.5044	26.2532	4	4	0.0001686	dRep_bin191_NGFJMLOL_00409;dRep_bin071_JHMCIJPE_01266;dRep_bin149_GABCHCDI_01445;dRep_bin093_PGADNPMG_00456;dRep_bin070_EMBHKIOF_00986	dRep_bin191_NGFJMLOL_00409	nrdD	1.17.4.2	Anaerobic ribonucleoside-triphosphate reductase
ORF_00412	GH73-CBM50-CBM50
ORF_00423					25.165	26.981	27.683	27.0587	28.1071	4	4	5.5405e-83	dRep_bin191_NGFJMLOL_00423	dRep_bin191_NGFJMLOL_00423			Outer membrane protein 40
ORF_00426						24.2077	25.0288	25.6086	24.0354	2	0	1.6549e-08	dRep_bin191_NGFJMLOL_00426;dRep_bin346_JKFDGFHC_00285;dRep_bin271_NGFBCHKH_01022;dRep_bin112_NDMGAKCH_00774;dRep_bin198_GMLJKALI_00977	dRep_bin191_NGFJMLOL_00426;dRep_bin346_JKFDGFHC_00285;dRep_bin271_NGFBCHKH_01022;dRep_bin112_NDMGAKCH_00774;dRep_bin198_GMLJKALI_00977	surA_3	5.2.1.8	Chaperone SurA
ORF_00428		29.2142	28.9965	29.1698	29.3408	29.9137	30.0941	29.5299	30.1331	11	3	9.6786e-51	dRep_bin191_NGFJMLOL_00428;dRep_bin045_GJACFFBC_01049;dRep_bin224_NFENHJGB_00830;dRep_bin149_GABCHCDI_00088;dRep_bin070_EMBHKIOF_00371;dRep_bin037_GEAOEKHA_00268;dRep_bin196_BIELHBNH_00259;dRep_bin298_EIPJCOMF_01513;dRep_bin301_NJFJIJGA_00040	dRep_bin191_NGFJMLOL_00428	guaB_2	1.1.1.205	Inosine-5'-monophosphate dehydrogenase
ORF_00431		27.67	27.9645	26.9489	27.9626	28.1542	28.394	27.6871	27.6232	4	2	7.8571e-51	dRep_bin191_NGFJMLOL_00431;dRep_bin191_NGFJMLOL_00398	dRep_bin191_NGFJMLOL_00431;dRep_bin191_NGFJMLOL_00398	clpP_2	3.4.21.92	ATP-dependent Clp protease proteolytic subunit
ORF_00432				27.8671						2	2	0,00069654	dRep_bin191_NGFJMLOL_00432;dRep_bin002_CFBNDKDN_01021	dRep_bin191_NGFJMLOL_00432;dRep_bin002_CFBNDKDN_01021	tig	5.2.1.8	Trigger factor
ORF_00445		28.2094	27.4417	27.5009	27.4879	27.0701	26.9176	27.2372	27.4386	5	4	5.8743e-12	dRep_bin191_NGFJMLOL_00445	dRep_bin191_NGFJMLOL_00445	kdgA_2		KHG/KDPG aldolase
ORF_00446		30.1895	29.8884	29.8233	29.6843	28.6146	28.1568	28.4953	28.7535	15	7	3.305e-225	dRep_bin191_NGFJMLOL_00446;dRep_bin298_EIPJCOMF_00905;dRep_bin173_BEBNCADL_00097	dRep_bin191_NGFJMLOL_00446	kdgK_2	2.7.1.45	2-dehydro-3-deoxygluconokinase
ORF_00451	GH73-CBM50-CBM50
ORF_00458		23.8891		24.6113	25.2992	26.1089	25.9245	25.3002	25.2782	6	6	2.8234e-39	dRep_bin191_NGFJMLOL_00458	dRep_bin191_NGFJMLOL_00458	fbp	3.1.3.11	Fructose-1,6-bisphosphatase class 3
ORF_00464									22.1471	1	1	0,00029284	dRep_bin191_NGFJMLOL_00464	dRep_bin191_NGFJMLOL_00464	gph_1	3.1.3.18	Phosphoglycolate phosphatase
ORF_00466			23.7523	25.1628	25.2206	27.6067	29.7542	26.8391	27.5431	13	6	4.6223e-82	dRep_bin191_NGFJMLOL_00466;dRep_bin198_GMLJKALI_00794;dRep_bin036_DOKCEIDH_00152	dRep_bin191_NGFJMLOL_00466	glnS	6.1.1.18	Glutamine--tRNA ligase
ORF_00469		28.449	28.3909	28.965	29.4188	29.7431	29.8029	30.1244	30.4081	14	11	6.2706e-196	dRep_bin191_NGFJMLOL_00469	dRep_bin191_NGFJMLOL_00469	xylB	2.7.1.17	Xylulose kinase
ORF_00471						25.2335	25.1507			2	2	4.1758e-27	dRep_bin191_NGFJMLOL_00471;dRep_bin224_NFENHJGB_00530;dRep_bin294_EHJINIDK_00407;dRep_bin132_FAPBDCMG_00257;dRep_bin345_GLPJDLOI_00059;dRep_bin045_GJACFFBC_01409	dRep_bin191_NGFJMLOL_00471;dRep_bin224_NFENHJGB_00530;dRep_bin294_EHJINIDK_00407;dRep_bin132_FAPBDCMG_00257;dRep_bin345_GLPJDLOI_00059;dRep_bin045_GJACFFBC_01409	udk_1	2.7.1.48	Uridine kinase
ORF_00482	GT4
ORF_00485	GT2
ORF_00487	GT2
ORF_00514									22.2963	1	1	0,0030757	dRep_bin113_LIFKCGBF_00609;dRep_bin191_NGFJMLOL_00514;dRep_bin002_CFBNDKDN_00320	dRep_bin113_LIFKCGBF_00609;dRep_bin191_NGFJMLOL_00514;dRep_bin002_CFBNDKDN_00320	nusA		Transcription termination/antitermination protein NusA
ORF_00515		27.0496	26.3178	26.5846	27.2238	27.1214	27.4826	26.2218	26.9918	9	4	1.6562e-26	dRep_bin191_NGFJMLOL_00515;dRep_bin183_FPGIOKBG_01567;dRep_bin285_IPHKFJAN_01525;dRep_bin037_GEAOEKHA_01472;dRep_bin045_GJACFFBC_00013;dRep_bin346_JKFDGFHC_00991;dRep_bin165_HMDFFMMM_01286;dRep_bin084_CGBIKHBH_00960;dRep_bin070_EMBHKIOF_00921;dRep_bin307_AOCKHIKF_01313;dRep_bin098_DDEBHDKK_01493;dRep_bin198_GMLJKALI_01431;dRep_bin314_KCHFPLIP_01180;dRep_bin036_DOKCEIDH_00004;dRep_bin116_CLFDBMOF_…	dRep_bin191_NGFJMLOL_00515	infB		Translation initiation factor IF-2
ORF_00523	GH28
ORF_00527	GH28-GH105
ORF_00529									27.7572	3	3	0.00016487	dRep_bin191_NGFJMLOL_00529	dRep_bin191_NGFJMLOL_00529	rpe	5.1.3.1	Ribulose-phosphate 3-epimerase
ORF_00537	GH28
ORF_00539	GH106
ORF_00545									23.0358	1	1	0.81805	dRep_bin329_GDOHKPBL_01659;dRep_bin191_NGFJMLOL_00545	dRep_bin329_GDOHKPBL_01659;dRep_bin191_NGFJMLOL_00545	mscL		Large-conductance mechanosensitive channel
ORF_00546		30.0783	29.6563	30.7282	30.2401	31.0448	32.5051	30.2818	31.201	17	1	0	dRep_bin191_NGFJMLOL_00546	dRep_bin191_NGFJMLOL_00546	gap	1.2.1.12	Glyceraldehyde-3-phosphate dehydrogenase
ORF_00549	GH133								26.0621	3	1	1.7815e-05	dRep_bin191_NGFJMLOL_00549;dRep_bin113_LIFKCGBF_00949;dRep_bin289_KALDCNNP_00506;dRep_bin138_EJGHNBMI_00677;dRep_bin285_IPHKFJAN_00440;dRep_bin224_NFENHJGB_00233;dRep_bin210_AGEDAEIA_01325;dRep_bin137_NABPABPB_00978;dRep_bin112_NDMGAKCH_00278;dRep_bin294_EHJINIDK_00550;dRep_bin170_LICLFCFF_00373;dRep_bin271_NGFBCHKH_00490;dRep_bin329_GDOHKPBL_01481;dRep_bin298_EIPJCOMF_00752;dRep_bin063_PJANDMAH_…	dRep_bin191_NGFJMLOL_00549;dRep_bin113_LIFKCGBF_00949;dRep_bin289_KALDCNNP_00506			Amylo-alpha-1,6-glucosidase
ORF_00550	GT4					25.3525	26.7009	24.518	26.3322	3	3	6.2628e-05	dRep_bin191_NGFJMLOL_00550;dRep_bin137_NABPABPB_00979;dRep_bin298_EIPJCOMF_00751;dRep_bin196_BIELHBNH_00694;dRep_bin138_EJGHNBMI_00678;dRep_bin294_EHJINIDK_00551;dRep_bin285_IPHKFJAN_00441;dRep_bin198_GMLJKALI_00943;dRep_bin183_FPGIOKBG_00065;dRep_bin170_LICLFCFF_00374;dRep_bin063_PJANDMAH_01113;dRep_bin045_GJACFFBC_00857;dRep_bin034_MEBMFDLL_00358;dRep_bin112_NDMGAKCH_00277;dRep_bin064_CMDDCDKG_…	dRep_bin191_NGFJMLOL_00550		2.4.1.11	Glycogen synthase
ORF_00551	GH57					24.7384	23.4877	24.3213	24.8334	4	3	5.1268e-06	dRep_bin191_NGFJMLOL_00551;dRep_bin329_GDOHKPBL_01479;dRep_bin298_EIPJCOMF_00750;dRep_bin137_NABPABPB_00980;dRep_bin224_NFENHJGB_00235;dRep_bin138_EJGHNBMI_00679;dRep_bin196_BIELHBNH_00693;dRep_bin294_EHJINIDK_00552;dRep_bin113_LIFKCGBF_00947;dRep_bin002_CFBNDKDN_00710;dRep_bin170_LICLFCFF_00375;dRep_bin289_KALDCNNP_00504;dRep_bin285_IPHKFJAN_00442;dRep_bin183_FPGIOKBG_00066;dRep_bin084_CGBIKHBH_…	dRep_bin191_NGFJMLOL_00551;dRep_bin329_GDOHKPBL_01479			Glycosyl hydrolase family 57
ORF_00552																	TonB-dependent receptor SusC
ORF_00553																	TonB-dependent receptor SusC
ORF_00554																	SusD-like protein
ORF_00596		27.4455	27.0807	26.9234	27.5908	28.5533	29.5705	28.7369	28.6426	3	2	5.8945e-89	dRep_bin191_NGFJMLOL_00596;dRep_bin196_BIELHBNH_00384	dRep_bin191_NGFJMLOL_00596	ribH_1	2.5.1.78	6,7-dimethyl-8-ribityllumazine synthase
ORF_00597						24.4989	25.4825	25.0273	24.8126	5	5	9.3737e-20	dRep_bin191_NGFJMLOL_00597	dRep_bin191_NGFJMLOL_00597			Tetratricopeptide repeat protein
ORF_00603		25.697	24.8648	26.3902	26.6105	27.7091	27.4353	27.3684	26.7474	17	7	6.9606e-65	dRep_bin191_NGFJMLOL_00603;dRep_bin137_NABPABPB_00904;dRep_bin170_LICLFCFF_01963;dRep_bin112_NDMGAKCH_00022;dRep_bin298_EIPJCOMF_01486;dRep_bin113_LIFKCGBF_01511;dRep_bin045_GJACFFBC_00399;dRep_bin198_GMLJKALI_00158;dRep_bin002_CFBNDKDN_00738	dRep_bin191_NGFJMLOL_00603	prlC_1	3.4.24.70	Oligopeptidase A
ORF_00608	GT2
ORF_00617		27.1859	27.1627	28.4893	27.668	29.3061	28.7616	27.6251	28.6456	17	15	4.1917e-132	dRep_bin191_NGFJMLOL_00617;dRep_bin191_NGFJMLOL_00235;dRep_bin045_GJACFFBC_00336;dRep_bin183_FPGIOKBG_01639;dRep_bin036_DOKCEIDH_00080;dRep_bin112_NDMGAKCH_01001;dRep_bin138_EJGHNBMI_00418;dRep_bin224_NFENHJGB_00509;dRep_bin329_GDOHKPBL_00375;dRep_bin170_LICLFCFF_01334;dRep_bin137_NABPABPB_00541;dRep_bin294_EHJINIDK_00174;dRep_bin002_CFBNDKDN_00289;dRep_bin285_IPHKFJAN_00180;dRep_bin346_JKFDGFHC_…	dRep_bin191_NGFJMLOL_00617	murC_2	6.3.2.8	UDP-N-acetylmuramate--L-alanine ligase
ORF_00618	GT28								24.2346	1	1	0,0023025	dRep_bin191_NGFJMLOL_00618;dRep_bin191_NGFJMLOL_00236;dRep_bin036_DOKCEIDH_00079	dRep_bin191_NGFJMLOL_00618;dRep_bin191_NGFJMLOL_00236;dRep_bin036_DOKCEIDH_00079	murG_2	2.4.1.227	UDP-N-acetylglucosamine--N-acetylmuramyl-(pentapeptide) pyrophosphoryl-undecaprenol N-acetylglucosamine transferase
ORF_00620		27.0898	27.4597	27.1047	28.0586	28.1892	28.519	28.0486	27.9977	11	9	8.9529e-197	dRep_bin191_NGFJMLOL_00620;dRep_bin191_NGFJMLOL_00238;dRep_bin289_KALDCNNP_00361;dRep_bin170_LICLFCFF_01337;dRep_bin113_LIFKCGBF_00192;dRep_bin112_NDMGAKCH_01735	dRep_bin191_NGFJMLOL_00620	murD_2	6.3.2.9	UDP-N-acetylmuramoylalanine--D-glutamate ligase
ORF_00622		27.0213	27.0449	27.5979	27.6248	28.8038	29.1899	27.7827	28.3257	10	5	4.3683e-112	dRep_bin191_NGFJMLOL_00622;dRep_bin224_NFENHJGB_01555;dRep_bin137_NABPABPB_00536;dRep_bin170_LICLFCFF_01339;dRep_bin296_FDMPKPOH_00722	dRep_bin191_NGFJMLOL_00622;dRep_bin224_NFENHJGB_01555	murE_2	6.3.2.13	UDP-N-acetylmuramoyl-L-alanyl-D-glutamate--2,6-diaminopimelate ligase
ORF_00631						26.5551	27.6118	26.2332		3	1	5.3795e-37	dRep_bin191_NGFJMLOL_00631;dRep_bin170_LICLFCFF_00819;dRep_bin138_EJGHNBMI_01086	dRep_bin191_NGFJMLOL_00631;dRep_bin170_LICLFCFF_00819;dRep_bin138_EJGHNBMI_01086	ribH_2	2.5.1.78	6,7-dimethyl-8-ribityllumazine synthase
ORF_00632						24.4788				1	1	0,00076278	dRep_bin191_NGFJMLOL_00632	dRep_bin191_NGFJMLOL_00632			Tetratricopeptide repeat protein
ORF_00638								23.245	24.2789	11	2	6.6513e-28	dRep_bin191_NGFJMLOL_00638;dRep_bin138_EJGHNBMI_01093	dRep_bin191_NGFJMLOL_00638	prlC_2	3.4.24.70	Oligopeptidase A
ORF_00643	GT2
ORF_00648						23.1125				1	1	0.03672	dRep_bin002_CFBNDKDN_00785;dRep_bin170_LICLFCFF_01884;dRep_bin191_NGFJMLOL_00648	dRep_bin002_CFBNDKDN_00785;dRep_bin170_LICLFCFF_01884;dRep_bin191_NGFJMLOL_00648	relA_1	2.7.6.5	GTP pyrophosphokinase
ORF_00649	GH23-CBM50						20.9498			1	1	0,0063377	dRep_bin191_NGFJMLOL_00649	dRep_bin191_NGFJMLOL_00649	mltD	4.2.2.-	Membrane-bound lytic murein transglycosylase D
ORF_00654	GT19
ORF_00662		29.7437	29.2741	29.2167	30.3678	31.0652	30.1967	30.9229	30.5771	4	4	2.2487e-08	dRep_bin191_NGFJMLOL_00662;dRep_bin329_GDOHKPBL_00674;dRep_bin113_LIFKCGBF_01079	dRep_bin191_NGFJMLOL_00662	yabJ	3.5.99.10	2-iminobutanoate/2-iminopropanoate deaminase
ORF_00679									24.8585	1	1	0,00073124	dRep_bin034_MEBMFDLL_01062;dRep_bin191_NGFJMLOL_00679	dRep_bin034_MEBMFDLL_01062;dRep_bin191_NGFJMLOL_00679	secY		Protein translocase subunit SecY
ORF_00683		27.9416	27.7748	29.4161	29.8391	28.4516	29.5158	28.3583	28.7444	4	3	2.4943e-20	dRep_bin191_NGFJMLOL_00683;dRep_bin183_FPGIOKBG_01274;dRep_bin285_IPHKFJAN_01666;dRep_bin084_CGBIKHBH_00468;dRep_bin034_MEBMFDLL_01058;dRep_bin022_BOEAFNDE_00128;dRep_bin064_CMDDCDKG_00943;dRep_bin314_KCHFPLIP_01261;dRep_bin298_EIPJCOMF_01138;dRep_bin271_NGFBCHKH_00138;dRep_bin331_HPKAPHAF_00143;dRep_bin149_GABCHCDI_00907	dRep_bin191_NGFJMLOL_00683;dRep_bin183_FPGIOKBG_01274;dRep_bin285_IPHKFJAN_01666;dRep_bin084_CGBIKHBH_00468;dRep_bin034_MEBMFDLL_01058;dRep_bin022_BOEAFNDE_00128;dRep_bin064_CMDDCDKG_00943;dRep_bin314_KCHFPLIP_01261;dRep_bin298_EIPJCOMF_01138;dRep_bin271_NGFBCHKH_00138	rpsM		30S ribosomal protein S13
ORF_00684						27.7475	28.2389	27.496	27.5349	3	2	0.035027	dRep_bin191_NGFJMLOL_00684;dRep_bin298_EIPJCOMF_01139;dRep_bin271_NGFBCHKH_00137;dRep_bin064_CMDDCDKG_00942;dRep_bin034_MEBMFDLL_01057;dRep_bin307_AOCKHIKF_00199;dRep_bin296_FDMPKPOH_02053;dRep_bin098_DDEBHDKK_00894;dRep_bin035_JBNPBOKG_01440;dRep_bin183_FPGIOKBG_01275	dRep_bin191_NGFJMLOL_00684;dRep_bin298_EIPJCOMF_01139;dRep_bin271_NGFBCHKH_00137;dRep_bin064_CMDDCDKG_00942;dRep_bin034_MEBMFDLL_01057	rpsK		30S ribosomal protein S11
ORF_00685		27.9673	27.4416	29.2435	29.5958	29.1087	30.2971	29.3113	29.3234	8	3	2.3916e-31	dRep_bin191_NGFJMLOL_00685;dRep_bin271_NGFBCHKH_00136	dRep_bin191_NGFJMLOL_00685;dRep_bin271_NGFBCHKH_00136	rpsD		30S ribosomal protein S4
ORF_00686		29.5522	28.9087	30.1502	30.3927	30.6147	30.4327	29.689	30.4334	14	3	5.1196e-216	dRep_bin191_NGFJMLOL_00686;dRep_bin331_HPKAPHAF_00146;dRep_bin314_KCHFPLIP_01258;dRep_bin210_AGEDAEIA_01410;dRep_bin022_BOEAFNDE_00125;dRep_bin229_FFOBPPJI_00283;dRep_bin110_JGOEJECF_00566;dRep_bin301_NJFJIJGA_01219;dRep_bin093_PGADNPMG_00774;dRep_bin040_EIFLLDOA_00852;dRep_bin028_GKEJLBAM_00671;dRep_bin351_CKFFBPHM_00235;dRep_bin136_NAIECEIF_00365;dRep_bin092_OOJCPDEA_00171;dRep_bin290_OIOJKBNK_…	dRep_bin191_NGFJMLOL_00686	rpoA	2.7.7.6	DNA-directed RNA polymerase subunit alpha
ORF_00687		27.4085	26.8526	29.4689	29.8945	29.3969	28.7096	28.099	28.9584	4	2	2.9991e-11	dRep_bin191_NGFJMLOL_00687;dRep_bin138_EJGHNBMI_00532;dRep_bin064_CMDDCDKG_00939	dRep_bin191_NGFJMLOL_00687;dRep_bin138_EJGHNBMI_00532;dRep_bin064_CMDDCDKG_00939	rplQ		50S ribosomal protein L17
ORF_00708	GH25
ORF_00709		27.2287	26.4165	27.0986	28.0994	27.5279	27.3959	28.2556	28.4757	11	2	0	dRep_bin191_NGFJMLOL_00709	dRep_bin191_NGFJMLOL_00709	pfp	2.7.1.90	Pyrophosphate--fructose 6-phosphate 1-phosphotransferase
ORF_00712	GT4
ORF_00725	GT2
ORF_00726						26.4353	28.0524	27.6666	26.3399	8	8	3.9998e-142	dRep_bin191_NGFJMLOL_00726;dRep_bin329_GDOHKPBL_01040;dRep_bin113_LIFKCGBF_01533	dRep_bin191_NGFJMLOL_00726	mdtE		Multidrug resistance protein MdtE
ORF_00729		33.5286	33.5317	33.6109	34.5248	34.2654	34.901	33.9036	34.0198	24	9	0	dRep_bin191_NGFJMLOL_00729	dRep_bin191_NGFJMLOL_00729	tpiA	5.3.1.1	Triosephosphate isomerase
ORF_00731						26.4472	26.12	25.8655	26.5236	4	3	1.0238e-05	dRep_bin191_NGFJMLOL_00731;dRep_bin261_FJICAFFM_00746	dRep_bin191_NGFJMLOL_00731	folE	3.5.4.16	GTP cyclohydrolase 1
ORF_00733		27.4225	25.4463	27.4729	27.9795	29.5568	28.552	29.363	29.041	7	7	9,46E-19	dRep_bin191_NGFJMLOL_00733	dRep_bin191_NGFJMLOL_00733			hypothetical protein
ORF_00741		26.3022		26.8744	26.8597	26.4069	27.0519	26.4877	26.6839	5	4	2.2606e-10	dRep_bin191_NGFJMLOL_00741;dRep_bin064_CMDDCDKG_00569;dRep_bin198_GMLJKALI_01012;dRep_bin170_LICLFCFF_01412;dRep_bin137_NABPABPB_01416;dRep_bin294_EHJINIDK_01527;dRep_bin196_BIELHBNH_00019;dRep_bin002_CFBNDKDN_01734;dRep_bin036_DOKCEIDH_01404;dRep_bin224_NFENHJGB_01517;dRep_bin138_EJGHNBMI_00242;dRep_bin113_LIFKCGBF_01700;dRep_bin112_NDMGAKCH_00140;dRep_bin289_KALDCNNP_00306;dRep_bin045_GJACFFBC_…	dRep_bin191_NGFJMLOL_00741			Protein export membrane protein
ORF_00762	GH13
ORF_00763	GH13_14
ORF_00764	GH97
ORF_00765	CBM20-GH77	23.3764	24.2666	23.7133	26.8398	26.5037	26.3625	25.4796	26.9505	5	2	1.1944e-25	dRep_bin191_NGFJMLOL_00765;dRep_bin224_NFENHJGB_00146;dRep_bin138_EJGHNBMI_01006	dRep_bin191_NGFJMLOL_00765	malQ	2.4.1.25	4-alpha-glucanotransferase
ORF_00780	GH31
ORF_00802							26.6736			1	1	3.8442e-17	dRep_bin191_NGFJMLOL_00802;dRep_bin285_IPHKFJAN_01868	dRep_bin191_NGFJMLOL_00802;dRep_bin285_IPHKFJAN_01868	mro_1	5.1.3.3	Aldose 1-epimerase
ORF_00803		26.3605	23.8152	28.0633	26.4911	29.0692	30.1899	27.1148	29.0023	14	13	2.6284e-112	dRep_bin285_IPHKFJAN_01121;dRep_bin036_DOKCEIDH_00223;dRep_bin346_JKFDGFHC_01138;dRep_bin296_FDMPKPOH_01565;dRep_bin073_AKBCEHHO_00498;dRep_bin191_NGFJMLOL_00803;dRep_bin165_HMDFFMMM_00906;dRep_bin113_LIFKCGBF_00555;dRep_bin113_LIFKCGBF_00115;dRep_bin034_MEBMFDLL_01808;dRep_bin183_FPGIOKBG_02161;dRep_bin002_CFBNDKDN_00701	dRep_bin285_IPHKFJAN_01121	galK	2.7.1.6	Galactokinase
ORF_00805		28.4833	28.0546	29.0623	28.8046	30.1061	30.1245	29.8046	29.7892	8	7	5.8736e-30	dRep_bin191_NGFJMLOL_00805;dRep_bin183_FPGIOKBG_02163;dRep_bin294_EHJINIDK_01161;dRep_bin198_GMLJKALI_00700	dRep_bin191_NGFJMLOL_00805	mro_2	5.1.3.3	Aldose 1-epimerase
ORF_00808						26.4075	27.7026	26.5452	26.1689	2	2	4.2063e-10	dRep_bin191_NGFJMLOL_00808;dRep_bin183_FPGIOKBG_02166;dRep_bin196_BIELHBNH_01234;dRep_bin138_EJGHNBMI_01435;dRep_bin294_EHJINIDK_01164	dRep_bin191_NGFJMLOL_00808;dRep_bin183_FPGIOKBG_02166;dRep_bin196_BIELHBNH_01234;dRep_bin138_EJGHNBMI_01435;dRep_bin294_EHJINIDK_01164	grpE		Protein GrpE
ORF_00830									27.528	2	1	2.4604e-08	dRep_bin191_NGFJMLOL_00830	dRep_bin191_NGFJMLOL_00830	purE	5.4.99.18	N5-carboxyaminoimidazole ribonucleotide mutase
ORF_00833								24.0607		2	2	0,0026885	dRep_bin191_NGFJMLOL_00833;dRep_bin232_JGAEDAFA_01184;dRep_bin073_AKBCEHHO_00245;dRep_bin307_AOCKHIKF_00684;dRep_bin098_DDEBHDKK_00679	dRep_bin191_NGFJMLOL_00833;dRep_bin232_JGAEDAFA_01184;dRep_bin073_AKBCEHHO_00245;dRep_bin307_AOCKHIKF_00684;dRep_bin098_DDEBHDKK_00679	dgt	3.1.5.1	Deoxyguanosinetriphosphate triphosphohydrolase
ORF_00847						25.4088	26.4731	26.4903	25.8829	4	3	4.4491e-05	dRep_bin138_EJGHNBMI_01639;dRep_bin307_AOCKHIKF_01086;dRep_bin098_DDEBHDKK_00713;dRep_bin329_GDOHKPBL_00419;dRep_bin191_NGFJMLOL_00847;dRep_bin170_LICLFCFF_00965;dRep_bin165_HMDFFMMM_00927;dRep_bin113_LIFKCGBF_01112;dRep_bin224_NFENHJGB_00298;dRep_bin314_KCHFPLIP_00004;dRep_bin331_HPKAPHAF_00061;dRep_bin232_JGAEDAFA_00713;dRep_bin183_FPGIOKBG_01695;dRep_bin112_NDMGAKCH_01187;dRep_bin002_CFBNDKDN_…	dRep_bin138_EJGHNBMI_01639;dRep_bin307_AOCKHIKF_01086;dRep_bin098_DDEBHDKK_00713;dRep_bin329_GDOHKPBL_00419;dRep_bin191_NGFJMLOL_00847;dRep_bin170_LICLFCFF_00965;dRep_bin165_HMDFFMMM_00927;dRep_bin113_LIFKCGBF_01112;dRep_bin224_NFENHJGB_00298;dRep_bin314_KCHFPLIP_00004;dRep_bin331_HPKAPHAF_00061;dRep_bin232_JGAEDAFA_00713;dRep_bin183_FPGIOKBG_01695;dRep_bin112_NDMGAKCH_01187;dRep_bin002_CFBNDKDN_…	gltX	6.1.1.17	Glutamate--tRNA ligase
ORF_00851						25.0076	26.7843	25.235		2	2	0,0010223	dRep_bin191_NGFJMLOL_00851	dRep_bin191_NGFJMLOL_00851			Outer membrane protein beta-barrel domain protein
ORF_00857	GH25
ORF_00871						28.8165	29.3146	27.7771	29.4867	4	4	3.4605e-68	dRep_bin191_NGFJMLOL_00871	dRep_bin191_NGFJMLOL_00871			Sporulation related domain protein
ORF_00872		27.9006	27.2771	27.6873	28.1049	28.6176	29.2559	29.1768	29.6784	6	6	1.587e-31	dRep_bin191_NGFJMLOL_00872	dRep_bin191_NGFJMLOL_00872			YtxH-like protein
ORF_00876		30.2402	29.7996	30.5008	31.0317	31.4338	31.5475	31.21	31.6844	22	17	0	dRep_bin191_NGFJMLOL_00876;dRep_bin224_NFENHJGB_00714;dRep_bin064_CMDDCDKG_00861	dRep_bin191_NGFJMLOL_00876			hypothetical protein
ORF_00879		26.6657	25.3127	26.3395	27.1854	27.6675	28.6784	26.849	27.5661	5	3	3.1446e-56	dRep_bin191_NGFJMLOL_00879;dRep_bin138_EJGHNBMI_00512	dRep_bin191_NGFJMLOL_00879	trxA_1		Thioredoxin 1
ORF_00887							23.6776			1	1	0,0083863	dRep_bin294_EHJINIDK_01890;dRep_bin191_NGFJMLOL_00887;dRep_bin314_KCHFPLIP_00257;dRep_bin112_NDMGAKCH_01290;dRep_bin183_FPGIOKBG_02326	dRep_bin294_EHJINIDK_01890;dRep_bin191_NGFJMLOL_00887;dRep_bin314_KCHFPLIP_00257;dRep_bin112_NDMGAKCH_01290;dRep_bin183_FPGIOKBG_02326	smc_2		Chromosome partition protein Smc
ORF_00901							25.1846			1	1	0,0034537	dRep_bin191_NGFJMLOL_00901	dRep_bin191_NGFJMLOL_00901	apbC		Iron-sulfur cluster carrier protein
ORF_00906	GH115
ORF_00918						24.7428	24.8827	23.7188	26.8379	3	3	7.9213e-13	dRep_bin191_NGFJMLOL_00918;dRep_bin137_NABPABPB_01698	dRep_bin191_NGFJMLOL_00918	degQ	3.4.21.107	Periplasmic pH-dependent serine endoprotease DegQ
ORF_00924		30.3132	30.5064	30.8853	31.1834	31.6187	32.4552	31.6251	31.1675	11	1	1.4122e-80	dRep_bin191_NGFJMLOL_00924;dRep_bin137_NABPABPB_00782;dRep_bin198_GMLJKALI_00413;dRep_bin070_EMBHKIOF_00784;dRep_bin314_KCHFPLIP_00181;dRep_bin093_PGADNPMG_00354;dRep_bin165_HMDFFMMM_00318	dRep_bin191_NGFJMLOL_00924	purH_1		Bifunctional purine biosynthesis protein PurH
ORF_00925								22.2877		2	2	0.06427	dRep_bin191_NGFJMLOL_00925;dRep_bin294_EHJINIDK_01609;dRep_bin271_NGFBCHKH_00367;dRep_bin112_NDMGAKCH_00566;dRep_bin329_GDOHKPBL_00214;dRep_bin298_EIPJCOMF_01005;dRep_bin224_NFENHJGB_01378;dRep_bin183_FPGIOKBG_02224;dRep_bin170_LICLFCFF_00719;dRep_bin064_CMDDCDKG_00735;dRep_bin063_PJANDMAH_01516;dRep_bin045_GJACFFBC_01246;dRep_bin034_MEBMFDLL_00020;dRep_bin002_CFBNDKDN_00583;dRep_bin138_EJGHNBMI_…	dRep_bin191_NGFJMLOL_00925;dRep_bin294_EHJINIDK_01609;dRep_bin271_NGFBCHKH_00367;dRep_bin112_NDMGAKCH_00566;dRep_bin329_GDOHKPBL_00214;dRep_bin298_EIPJCOMF_01005;dRep_bin224_NFENHJGB_01378;dRep_bin183_FPGIOKBG_02224;dRep_bin170_LICLFCFF_00719;dRep_bin064_CMDDCDKG_00735;dRep_bin063_PJANDMAH_01516;dRep_bin045_GJACFFBC_01246;dRep_bin034_MEBMFDLL_00020;dRep_bin002_CFBNDKDN_00583;dRep_bin138_EJGHNBMI_…	mreB		Rod shape-determining protein MreB
ORF_00938	GT2
ORF_00942	GT4
ORF_00945	GT4
ORF_00953		26.5087	26.0041	26.7705	26.8865	27.1971	27.8865	27.8621	27.3383	7	1	4.6614e-19	dRep_bin191_NGFJMLOL_00953;dRep_bin198_GMLJKALI_01453;dRep_bin301_NJFJIJGA_02017;dRep_bin289_KALDCNNP_00242;dRep_bin034_MEBMFDLL_01247;dRep_bin064_CMDDCDKG_00712;dRep_bin275_NIDIBBDA_01465;dRep_bin045_GJACFFBC_01835;dRep_bin170_LICLFCFF_00788	dRep_bin191_NGFJMLOL_00953	algC	5.4.2.2	Phosphomannomutase/phosphoglucomutase
ORF_00956		31.0145	31.2969	31.332	32.0987	32.0899	32.0654	31.6388	32.1817	19	9	2.7204e-236	dRep_bin191_NGFJMLOL_00956;dRep_bin183_FPGIOKBG_00414;dRep_bin275_NIDIBBDA_00968	dRep_bin191_NGFJMLOL_00956			hypothetical protein
ORF_00960									24.6729	4	0	1.3863e-15	dRep_bin191_NGFJMLOL_00960	dRep_bin191_NGFJMLOL_00960	fabG	1.1.1.100	3-oxoacyl-[acyl-carrier-protein] reductase FabG
ORF_00971					23.7313					2	1	0,00046757	dRep_bin170_LICLFCFF_01294;dRep_bin294_EHJINIDK_00662;dRep_bin198_GMLJKALI_01567;dRep_bin191_NGFJMLOL_00971;dRep_bin137_NABPABPB_00188;dRep_bin113_LIFKCGBF_01091;dRep_bin112_NDMGAKCH_00095;dRep_bin064_CMDDCDKG_00609;dRep_bin063_PJANDMAH_01180;dRep_bin037_GEAOEKHA_00990;dRep_bin034_MEBMFDLL_01953;dRep_bin138_EJGHNBMI_00225	dRep_bin170_LICLFCFF_01294;dRep_bin294_EHJINIDK_00662;dRep_bin198_GMLJKALI_01567;dRep_bin191_NGFJMLOL_00971;dRep_bin137_NABPABPB_00188;dRep_bin113_LIFKCGBF_01091;dRep_bin112_NDMGAKCH_00095;dRep_bin064_CMDDCDKG_00609;dRep_bin063_PJANDMAH_01180;dRep_bin037_GEAOEKHA_00990;dRep_bin034_MEBMFDLL_01953;dRep_bin138_EJGHNBMI_00225		2.5.1.10	(2E,6E)-farnesyl diphosphate synthase
ORF_00978						25.952	25.9441	27.1623	28.5199	8	8	8.0276e-13	dRep_bin191_NGFJMLOL_00978	dRep_bin191_NGFJMLOL_00978			OmpA family protein
ORF_00980		26.9071	27.1639	29.3553	28.8945	30.2821	30.3086	30.051	30.04	17	12	5.593e-253	dRep_bin191_NGFJMLOL_00980;dRep_bin165_HMDFFMMM_01127;dRep_bin301_NJFJIJGA_01168;dRep_bin210_AGEDAEIA_01494;dRep_bin275_NIDIBBDA_01144;dRep_bin022_BOEAFNDE_01167;dRep_bin296_FDMPKPOH_00081;dRep_bin035_JBNPBOKG_00194;dRep_bin294_EHJINIDK_01919;dRep_bin040_EIFLLDOA_01765	dRep_bin191_NGFJMLOL_00980	glyQS	6.1.1.14	Glycine--tRNA ligase
ORF_00983						19.2805	21.3708			1	1	0.43034	dRep_bin191_NGFJMLOL_00983	dRep_bin191_NGFJMLOL_00983		3.4.24.-	putative zinc protease
ORF_00991							26.2973	25.7897		4	3	0.081195	dRep_bin191_NGFJMLOL_00991;dRep_bin138_EJGHNBMI_00405;dRep_bin036_DOKCEIDH_01083;dRep_bin064_CMDDCDKG_00001	dRep_bin191_NGFJMLOL_00991	cysS	6.1.1.16	Cysteine--tRNA ligase
ORF_00992							23.2357			1	1	0,00056627	dRep_bin191_NGFJMLOL_00992	dRep_bin191_NGFJMLOL_00992	scpC	2.8.3.-	Propionyl-CoA:succinate CoA transferase
ORF_01000							24.147			1	1	0,0058228	dRep_bin191_NGFJMLOL_01000	dRep_bin191_NGFJMLOL_01000			hypothetical protein
ORF_01001							24.4886			1	1	0.028442	dRep_bin191_NGFJMLOL_01001	dRep_bin191_NGFJMLOL_01001	guaD	3.5.4.3	Guanine deaminase
ORF_01017		28.6158	28.1855	29.8256	29.9214	30.3716	30.5053	29.836	30.137	19	11	0	dRep_bin191_NGFJMLOL_01017;dRep_bin307_AOCKHIKF_00836;dRep_bin232_JGAEDAFA_01923;dRep_bin098_DDEBHDKK_00570;dRep_bin073_AKBCEHHO_00429;dRep_bin329_GDOHKPBL_00208;dRep_bin289_KALDCNNP_00441;dRep_bin219_HGPEELLF_00854;dRep_bin047_IFFANOMN_01143;dRep_bin354_MMOALAFN_00793;dRep_bin093_PGADNPMG_00569;dRep_bin327_EPEGNBAG_00694;dRep_bin123_PJKBFKBB_01119;dRep_bin325_EIIGOGHN_01520;dRep_bin335_JIOGNAPG_…	dRep_bin191_NGFJMLOL_01017		2.6.1.1	Aspartate aminotransferase
ORF_01019	GT2
ORF_01028						24.9082			24.347	2	2	0.0005883	dRep_bin112_NDMGAKCH_00127;dRep_bin057_BNCFHBBO_01314;dRep_bin329_GDOHKPBL_01713;dRep_bin298_EIPJCOMF_00283;dRep_bin289_KALDCNNP_01807;dRep_bin271_NGFBCHKH_00380;dRep_bin191_NGFJMLOL_01028;dRep_bin170_LICLFCFF_02014;dRep_bin138_EJGHNBMI_00551;dRep_bin137_NABPABPB_01177;dRep_bin113_LIFKCGBF_01601;dRep_bin063_PJANDMAH_01659;dRep_bin060_HNFNENOI_01372;dRep_bin034_MEBMFDLL_01963;dRep_bin002_CFBNDKDN_…	dRep_bin112_NDMGAKCH_00127;dRep_bin057_BNCFHBBO_01314;dRep_bin329_GDOHKPBL_01713;dRep_bin298_EIPJCOMF_00283;dRep_bin289_KALDCNNP_01807;dRep_bin271_NGFBCHKH_00380;dRep_bin191_NGFJMLOL_01028;dRep_bin170_LICLFCFF_02014;dRep_bin138_EJGHNBMI_00551;dRep_bin137_NABPABPB_01177;dRep_bin113_LIFKCGBF_01601;dRep_bin063_PJANDMAH_01659;dRep_bin060_HNFNENOI_01372;dRep_bin034_MEBMFDLL_01963;dRep_bin002_CFBNDKDN_…	asnA	6.3.1.1	Aspartate--ammonia ligase
ORF_01029		23.7812	24.2928	27.4335	25.6023	28.4933	28.2068	28.077	28.8906	8	7	9.3409e-36	dRep_bin191_NGFJMLOL_01029;dRep_bin113_LIFKCGBF_00757;dRep_bin183_FPGIOKBG_01104;dRep_bin045_GJACFFBC_01556;dRep_bin170_LICLFCFF_00524;dRep_bin196_BIELHBNH_00935	dRep_bin191_NGFJMLOL_01029	kduI1	5.3.1.17	4-deoxy-L-threo-5-hexosulose-uronate ketol-isomerase 1
ORF_01030									19.8983	1	1	0.077665	dRep_bin191_NGFJMLOL_01030	dRep_bin191_NGFJMLOL_01030	exuT		Hexuronate transporter
ORF_01031				23.7971	23.3419	24.4472	24.4337	23.3805	23.9557	2	2	2.5512e-06	dRep_bin191_NGFJMLOL_01031;dRep_bin191_NGFJMLOL_01600	dRep_bin191_NGFJMLOL_01031;dRep_bin191_NGFJMLOL_01600	nfrA2_1	1.5.1.39	FMN reductase [NAD(P)H]
ORF_01047		26.0785	25.3072	27.9067	27.8654	27.0991	25.8295	26.1231	27.0128	3	1	1.431e-21	dRep_bin191_NGFJMLOL_01047;dRep_bin045_GJACFFBC_01746;dRep_bin137_NABPABPB_00298;dRep_bin002_CFBNDKDN_00685;dRep_bin036_DOKCEIDH_00269;dRep_bin346_JKFDGFHC_00045;dRep_bin289_KALDCNNP_01378;dRep_bin034_MEBMFDLL_01484;dRep_bin232_JGAEDAFA_01880	dRep_bin191_NGFJMLOL_01047;dRep_bin045_GJACFFBC_01746	rpsP		30S ribosomal protein S16
ORF_01056					24.4021	24.3333	24.7104	23.2728	24.7547	5	4	2.6598e-08	dRep_bin191_NGFJMLOL_01056	dRep_bin191_NGFJMLOL_01056	pyrK		Dihydroorotate dehydrogenase B (NAD(+)), electron transfer subunit
ORF_01057						26.5008	27.0647	25.4432	25.5738	3	3	0.0043605	dRep_bin191_NGFJMLOL_01057;dRep_bin329_GDOHKPBL_00138;dRep_bin084_CGBIKHBH_01490;dRep_bin112_NDMGAKCH_01265	dRep_bin191_NGFJMLOL_01057	pyrD	1.3.1.14	Dihydroorotate dehydrogenase B (NAD(+)), catalytic subunit
ORF_01058		26.2668	26.2906	26.4187	26.9275	27.5883	27.8757	26.5891	27.7741	11	11	3.4129e-57	dRep_bin191_NGFJMLOL_01058	dRep_bin191_NGFJMLOL_01058	fhs	6.3.4.3	Formate--tetrahydrofolate ligase
ORF_01062							27.0495		26.3875	2	2	1.1105e-07	dRep_bin191_NGFJMLOL_01062	dRep_bin191_NGFJMLOL_01062	ald	1.4.1.1	Alanine dehydrogenase
ORF_01066						25.616	23.6184	23.5492		4	1	1.9799e-29	dRep_bin260_HELEPKJL_01845;dRep_bin201_OLKDIBOK_00112;dRep_bin303_DDDNDJCF_00142;dRep_bin287_DONBGKDH_01854;dRep_bin322_OJELOJOF_01184;dRep_bin257_JHFDCHCB_00967;dRep_bin169_PNICKJKO_00877;A0A287A8P8;dRep_bin051_HIEIDCID_00151;dRep_bin086_HHEJBMCP_00386;dRep_bin122_JHMJFODI_00063;dRep_bin023_HGFJFKAI_00771;dRep_bin181_MKGPMPIA_00103;dRep_bin066_AJACLPEE_00701;dRep_bin259_IFIOODLK_02454;dRep_bin18…	dRep_bin260_HELEPKJL_01845;dRep_bin201_OLKDIBOK_00112;dRep_bin303_DDDNDJCF_00142;dRep_bin287_DONBGKDH_01854	lnpD	5.1.3.2	UDP-glucose 4-epimerase
ORF_01076									23.1044	2	1	0.046138	dRep_bin191_NGFJMLOL_01076	dRep_bin191_NGFJMLOL_01076	trxB_1	1.8.1.9	Thioredoxin reductase
ORF_01091		28.169	27.7414	27.6288	28.693	28.8762	29.228	28.4984	28.2643	15	12	3.6647e-86	dRep_bin191_NGFJMLOL_01091;dRep_bin183_FPGIOKBG_01137;dRep_bin063_PJANDMAH_00377;dRep_bin170_LICLFCFF_00888;dRep_bin112_NDMGAKCH_01444;dRep_bin070_EMBHKIOF_00530;dRep_bin034_MEBMFDLL_02032;dRep_bin137_NABPABPB_01566;dRep_bin224_NFENHJGB_01099;dRep_bin285_IPHKFJAN_00218;dRep_bin113_LIFKCGBF_01196;dRep_bin045_GJACFFBC_01762;dRep_bin064_CMDDCDKG_00290;dRep_bin110_JGOEJECF_00930;dRep_bin316_FNLHDNEO_…	dRep_bin191_NGFJMLOL_01091	argF'	2.1.3.9	N-acetylornithine carbamoyltransferase
ORF_01098						26.5645	27.3748	26.1568		3	3	4.6073e-21	dRep_bin191_NGFJMLOL_01098;dRep_bin183_FPGIOKBG_00037;dRep_bin285_IPHKFJAN_00237	dRep_bin191_NGFJMLOL_01098	efp		Elongation factor P
ORF_01099	GT2
ORF_01103						25.6775	26.9319	26.1015	25.908	2	2	0,00012152	dRep_bin191_NGFJMLOL_01103;dRep_bin354_MMOALAFN_00955;dRep_bin170_LICLFCFF_00869;dRep_bin113_LIFKCGBF_00517	dRep_bin191_NGFJMLOL_01103;dRep_bin354_MMOALAFN_00955;dRep_bin170_LICLFCFF_00869;dRep_bin113_LIFKCGBF_00517	kdgK_3	2.7.1.45	2-dehydro-3-deoxygluconokinase
ORF_01110		24.3143		24.2648	26.2626	26.3013	26.0858	24.9254	26.3979	15	7	2.7359e-133	dRep_bin191_NGFJMLOL_01110	dRep_bin191_NGFJMLOL_01110		2.6.1.1	Aspartate aminotransferase
ORF_01112						24.6042	26.0794	24.6864	25.9284	5	5	1.7183e-09	dRep_bin191_NGFJMLOL_01112;dRep_bin112_NDMGAKCH_00659;dRep_bin170_LICLFCFF_00593;dRep_bin137_NABPABPB_00710;dRep_bin113_LIFKCGBF_00660;dRep_bin084_CGBIKHBH_01151;dRep_bin138_EJGHNBMI_01114;dRep_bin224_NFENHJGB_00372;dRep_bin289_KALDCNNP_00187;dRep_bin063_PJANDMAH_00387;dRep_bin036_DOKCEIDH_01537;dRep_bin002_CFBNDKDN_01934;dRep_bin285_IPHKFJAN_01401;dRep_bin034_MEBMFDLL_00310;dRep_bin271_NGFBCHKH_…	dRep_bin191_NGFJMLOL_01112;dRep_bin112_NDMGAKCH_00659;dRep_bin170_LICLFCFF_00593	pyrB	2.1.3.2	Aspartate carbamoyltransferase catalytic subunit
ORF_01113						24.6284	26.1477	23.8336	25.6286	3	3	0.19222	dRep_bin191_NGFJMLOL_01113	dRep_bin191_NGFJMLOL_01113	pyrI		Aspartate carbamoyltransferase regulatory chain
ORF_01114						27.6205	28.6648	26.5344	27.7514	9	6	8.3825e-60	dRep_bin191_NGFJMLOL_01114	dRep_bin191_NGFJMLOL_01114	glyA	2.1.2.1	Serine hydroxymethyltransferase
ORF_01130						26.3057	26.865	26.2452	26.7213	2	2	0.0014246	dRep_bin191_NGFJMLOL_01130	dRep_bin191_NGFJMLOL_01130			hypothetical protein
ORF_01144	GT2
ORF_01156					24.8169	24.5137	24.8537		24.5907	5	5	2.6012e-16	dRep_bin191_NGFJMLOL_01156	dRep_bin191_NGFJMLOL_01156	pepD_1	3.4.13.18	Cytosol non-specific dipeptidase
ORF_01160						25.9736	25.7385	24.9778	25.504	3	3	0.031504	dRep_bin113_LIFKCGBF_00858;dRep_bin112_NDMGAKCH_01242;dRep_bin294_EHJINIDK_00604;dRep_bin138_EJGHNBMI_00834;dRep_bin064_CMDDCDKG_00819;dRep_bin285_IPHKFJAN_00607;dRep_bin045_GJACFFBC_01846;dRep_bin346_JKFDGFHC_00315;dRep_bin014_CHIHIMAN_01217;dRep_bin329_GDOHKPBL_00961;dRep_bin196_BIELHBNH_00227;dRep_bin191_NGFJMLOL_01160;dRep_bin170_LICLFCFF_00464;dRep_bin183_FPGIOKBG_02258;dRep_bin137_NABPABPB_…	dRep_bin113_LIFKCGBF_00858;dRep_bin112_NDMGAKCH_01242;dRep_bin294_EHJINIDK_00604;dRep_bin138_EJGHNBMI_00834;dRep_bin064_CMDDCDKG_00819;dRep_bin285_IPHKFJAN_00607;dRep_bin045_GJACFFBC_01846	padE	1.2.1.58	NADH-dependent phenylglyoxylate dehydrogenase subunit gamma
ORF_01161		26.2848		26.684	26.2452	26.8629	28.2929	25.9809	26.1624	4	3	9.8287e-13	dRep_bin036_DOKCEIDH_01286;dRep_bin191_NGFJMLOL_01161;dRep_bin137_NABPABPB_01361;dRep_bin294_EHJINIDK_00605;dRep_bin346_JKFDGFHC_00316;dRep_bin063_PJANDMAH_01033;dRep_bin045_GJACFFBC_01845;dRep_bin034_MEBMFDLL_01479;dRep_bin064_CMDDCDKG_00820;dRep_bin196_BIELHBNH_00226;dRep_bin138_EJGHNBMI_00835;dRep_bin112_NDMGAKCH_01241;dRep_bin170_LICLFCFF_00463;dRep_bin285_IPHKFJAN_00608;dRep_bin298_EIPJCOMF_…	dRep_bin036_DOKCEIDH_01286;dRep_bin191_NGFJMLOL_01161;dRep_bin137_NABPABPB_01361;dRep_bin294_EHJINIDK_00605;dRep_bin346_JKFDGFHC_00316;dRep_bin063_PJANDMAH_01033;dRep_bin045_GJACFFBC_01845;dRep_bin034_MEBMFDLL_01479;dRep_bin064_CMDDCDKG_00820;dRep_bin196_BIELHBNH_00226;dRep_bin138_EJGHNBMI_00835;dRep_bin112_NDMGAKCH_01241;dRep_bin170_LICLFCFF_00463;dRep_bin285_IPHKFJAN_00608;dRep_bin298_EIPJCOMF_…	korB	1.2.7.3	2-oxoglutarate oxidoreductase subunit KorB
ORF_01170	GH43_10
ORF_01183		28.5762	28.7391	28.6019	29.5253	29.3615	29.3595	29.4712	28.9408	13	7	2.1177e-60	dRep_bin191_NGFJMLOL_01183;dRep_bin170_LICLFCFF_01189;dRep_bin198_GMLJKALI_01270;dRep_bin064_CMDDCDKG_00041;dRep_bin137_NABPABPB_00428;dRep_bin289_KALDCNNP_00317;dRep_bin183_FPGIOKBG_00493;dRep_bin224_NFENHJGB_01634;dRep_bin314_KCHFPLIP_00994;dRep_bin285_IPHKFJAN_01105;dRep_bin294_EHJINIDK_00253;dRep_bin002_CFBNDKDN_01884;dRep_bin229_FFOBPPJI_00639;dRep_bin318_IEDEJOFJ_01051;dRep_bin355_KJEFNADK_…	dRep_bin191_NGFJMLOL_01183	metK_2	2.5.1.6	S-adenosylmethionine synthase
ORF_01185		26.0411		26.6081	25.8176	27.2866	27.8028	26.483	27.2136	4	2	3.8361e-28	dRep_bin191_NGFJMLOL_01185	dRep_bin191_NGFJMLOL_01185	aroQ_2	4.2.1.10	3-dehydroquinate dehydratase
ORF_01191		27.838	26.3671	27.962	29.3272	29.9863	30.0736	30.4344	30.0256	8	4	1.1297e-97	dRep_bin191_NGFJMLOL_01191	dRep_bin191_NGFJMLOL_01191			Outer membrane protein (OmpH-like)
ORF_01193		28.6424	28.3468	28.0999	28.0067	27.2185	27.1423	25.0152	27.1828	16	7	1.7285e-270	dRep_bin191_NGFJMLOL_01193	dRep_bin191_NGFJMLOL_01193		1.1.1.382	Ketol-acid reductoisomerase (NAD(+))
ORF_01197						26.8293				2	1	0.0027061	dRep_bin191_NGFJMLOL_01197	dRep_bin191_NGFJMLOL_01197	ilvD_2	4.2.1.9	Dihydroxy-acid dehydratase
ORF_01203									26.3583	2	2	3.8862e-07	dRep_bin191_NGFJMLOL_01203	dRep_bin191_NGFJMLOL_01203			hypothetical protein
ORF_01212									20.3415	2	2	0.045885	dRep_bin191_NGFJMLOL_01212	dRep_bin191_NGFJMLOL_01212	susC_5		TonB-dependent receptor SusC
ORF_01217	GH20
ORF_01220						27.3578	27.3486	26.4071	26.6058	7	4	5.0707e-16	dRep_bin191_NGFJMLOL_01220;dRep_bin113_LIFKCGBF_01626;dRep_bin138_EJGHNBMI_00540;dRep_bin112_NDMGAKCH_01289;dRep_bin170_LICLFCFF_02040;dRep_bin036_DOKCEIDH_01099;dRep_bin314_KCHFPLIP_00252;dRep_bin198_GMLJKALI_00985;dRep_bin063_PJANDMAH_00366;dRep_bin294_EHJINIDK_00132;dRep_bin307_AOCKHIKF_00510;dRep_bin098_DDEBHDKK_00948;dRep_bin084_CGBIKHBH_00700;dRep_bin224_NFENHJGB_01648;dRep_bin165_HMDFFMMM_…	dRep_bin191_NGFJMLOL_01220;dRep_bin113_LIFKCGBF_01626		2.1.3.1	Methylmalonyl-CoA carboxyltransferase 5S subunit
ORF_01222		28.2956	25.9628	28.4036	28.4145	28.5151	29.7483	28.5612	28.6817	11	6	2.0791e-183	dRep_bin191_NGFJMLOL_01222;dRep_bin035_JBNPBOKG_01078;dRep_bin329_GDOHKPBL_00498;dRep_bin285_IPHKFJAN_00993;dRep_bin112_NDMGAKCH_00992;dRep_bin271_NGFBCHKH_00756;dRep_bin137_NABPABPB_00062;dRep_bin113_LIFKCGBF_00835;dRep_bin196_BIELHBNH_01310;dRep_bin002_CFBNDKDN_00006;dRep_bin084_CGBIKHBH_01339;dRep_bin229_FFOBPPJI_00499;dRep_bin256_KEMNAOBC_00273;dRep_bin060_HNFNENOI_01820	dRep_bin191_NGFJMLOL_01222	rfbB_2	4.2.1.46	dTDP-glucose 4,6-dehydratase
ORF_01227						27.0445	27.7013	26.5945	27.7739	7	3	9.4424e-56	dRep_bin191_NGFJMLOL_01227	dRep_bin191_NGFJMLOL_01227	skp		Chaperone protein Skp
ORF_01228									22.2198	1	1	0,0031729	dRep_bin112_NDMGAKCH_01664;dRep_bin298_EIPJCOMF_00514;dRep_bin170_LICLFCFF_01370;dRep_bin198_GMLJKALI_00822;dRep_bin137_NABPABPB_00418;dRep_bin294_EHJINIDK_00440;dRep_bin191_NGFJMLOL_01228;dRep_bin002_CFBNDKDN_01391;dRep_bin183_FPGIOKBG_01603;dRep_bin271_NGFBCHKH_00563;dRep_bin285_IPHKFJAN_01112;dRep_bin064_CMDDCDKG_00662	dRep_bin112_NDMGAKCH_01664;dRep_bin298_EIPJCOMF_00514;dRep_bin170_LICLFCFF_01370;dRep_bin198_GMLJKALI_00822;dRep_bin137_NABPABPB_00418;dRep_bin294_EHJINIDK_00440;dRep_bin191_NGFJMLOL_01228;dRep_bin002_CFBNDKDN_01391;dRep_bin183_FPGIOKBG_01603;dRep_bin271_NGFBCHKH_00563;dRep_bin285_IPHKFJAN_01112;dRep_bin064_CMDDCDKG_00662			Outer membrane protein (OmpH-like)
ORF_01233		25.0479	24.7783	24.5406	26.5439	27.1026	27.6915	24.6216	26.064	11	5	4.1817e-69	dRep_bin191_NGFJMLOL_01233	dRep_bin191_NGFJMLOL_01233	uxaB	1.1.1.58	Altronate oxidoreductase
ORF_01238						26.8494	26.7533	26.7233	27.6636	5	5	7.9627e-24	dRep_bin191_NGFJMLOL_01238	dRep_bin191_NGFJMLOL_01238			Tetratricopeptide repeat protein
ORF_01241						25.8652	26.3903	24.6978	24.9446	4	3	1.9656e-51	dRep_bin191_NGFJMLOL_01241;dRep_bin036_DOKCEIDH_01596;dRep_bin002_CFBNDKDN_02104	dRep_bin191_NGFJMLOL_01241	bfce	5.1.3.11	Cellobiose 2-epimerase
ORF_01245		28.6842	28.6233	28.8144	29.6767	30.2278	29.9493	29.6765	30.4886	38	12	0	dRep_bin191_NGFJMLOL_01245	dRep_bin191_NGFJMLOL_01245	fusA_1		Elongation factor G
ORF_01247									26.2503	3	0	1.1624e-11	dRep_bin191_NGFJMLOL_01247;dRep_bin285_IPHKFJAN_01755;dRep_bin301_NJFJIJGA_01455;dRep_bin149_GABCHCDI_01207	dRep_bin191_NGFJMLOL_01247	walR_1		Transcriptional regulatory protein WalR
ORF_01250						26.9538	27.4914	26.1344	26.911	6	5	6.0988e-70	dRep_bin191_NGFJMLOL_01250	dRep_bin191_NGFJMLOL_01250	dapA	4.3.3.7	4-hydroxy-tetrahydrodipicolinate synthase
ORF_01253		30.5751	30.6459	29.9712	30.8586	31.0213	30.9553	30.0484	30.8448	25	11	2.1298e-196	dRep_bin191_NGFJMLOL_01253;dRep_bin285_IPHKFJAN_00531	dRep_bin191_NGFJMLOL_01253	uxaC	5.3.1.12	Uronate isomerase
ORF_01258		26.1818	26.2134	26.7629	26.6642	28.4755	28.9338	27.649	28.4075	4	4	1.6221e-14	dRep_bin191_NGFJMLOL_01258	dRep_bin191_NGFJMLOL_01258			hypothetical protein
ORF_01259		28.6295	29.3547	29.9924	30.0231	30.2108	30.8994	29.7079	30.0531	20	3	1.2194e-152	dRep_bin191_NGFJMLOL_01259;dRep_bin296_FDMPKPOH_00205;dRep_bin210_AGEDAEIA_00766;dRep_bin195_DDMDFNOK_00108;dRep_bin334_NAPFFNLD_01038;dRep_bin211_LGJEFJIK_01419;dRep_bin295_EJGKDKNE_00091;dRep_bin341_NBEGOKEF_00239;dRep_bin020_JCCELPIE_00888;dRep_bin283_NLJJFFAC_01280;dRep_bin274_DBJHKLDG_00956;dRep_bin016_JLGAHGOJ_01458;dRep_bin108_BPNCDINP_01604;dRep_bin008_MNDMJLEI_00335;dRep_bin270_GEJAHNCN_…	dRep_bin191_NGFJMLOL_01259	aspS	6.1.1.12	Aspartate--tRNA ligase
ORF_01265		30.7695	30.7101	30.6707	31.505	31.2476	31.8127	30.1371	30.6592	16	6	4.3935e-286	dRep_bin191_NGFJMLOL_01265	dRep_bin191_NGFJMLOL_01265	galE	5.1.3.2	UDP-glucose 4-epimerase
ORF_01266		26.9342	27.1923	27.4126	27.748	27.7698	27.7795	27.7677	27.7222	8	8	1.9738e-56	dRep_bin191_NGFJMLOL_01266;dRep_bin331_HPKAPHAF_01115;dRep_bin224_NFENHJGB_01485;dRep_bin294_EHJINIDK_01460;dRep_bin289_KALDCNNP_00215;dRep_bin165_HMDFFMMM_00156;dRep_bin346_JKFDGFHC_01166;dRep_bin036_DOKCEIDH_01533	dRep_bin191_NGFJMLOL_01266	deoD	2.4.2.1	Purine nucleoside phosphorylase DeoD-type
ORF_01280			22.5623							1	1	0.00025588	dRep_bin191_NGFJMLOL_01280	dRep_bin191_NGFJMLOL_01280	nqrA	1.6.5.8	Na(+)-translocating NADH-quinone reductase subunit A
ORF_01288									21.8691	2	2	0.00024863	dRep_bin191_NGFJMLOL_01288;dRep_bin285_IPHKFJAN_00151	dRep_bin191_NGFJMLOL_01288;dRep_bin285_IPHKFJAN_00151			hypothetical protein
ORF_01292				24.8201		25.3182	26.2388	25.2018	25.3541	3	3	1.7562e-09	dRep_bin191_NGFJMLOL_01292	dRep_bin191_NGFJMLOL_01292	resA_2		Thiol-disulfide oxidoreductase ResA
ORF_01299			25.3074	27.3669	26.1142	28.8031	29.8474	27.368	28.021	20	2	1,04E-100	dRep_bin191_NGFJMLOL_01299;dRep_bin138_EJGHNBMI_00239;dRep_bin346_JKFDGFHC_01257;dRep_bin036_DOKCEIDH_00826;dRep_bin183_FPGIOKBG_00488;dRep_bin331_HPKAPHAF_00454;dRep_bin232_JGAEDAFA_01447;dRep_bin196_BIELHBNH_01253;dRep_bin296_FDMPKPOH_01263;dRep_bin131_HLFNHDGI_00252;dRep_bin098_DDEBHDKK_00888;dRep_bin070_EMBHKIOF_01302;dRep_bin073_AKBCEHHO_00450;dRep_bin084_CGBIKHBH_01137;dRep_bin329_GDOHKPBL_…	dRep_bin191_NGFJMLOL_01299	metG_1	6.1.1.10	Methionine--tRNA ligase
ORF_01301		28.6249	28.4456	28.8679	29.71	29.7515	29.5851	28.5119	29.1687	16	10	1.0711e-111	dRep_bin191_NGFJMLOL_01301	dRep_bin191_NGFJMLOL_01301	fabI	1.3.1.9	Enoyl-[acyl-carrier-protein] reductase [NADH] FabI
ORF_01304		30.3001	30.7789	30.3718	31.1805	31.6682	31.7978	30.8581	31.7883	22	9	0	dRep_bin191_NGFJMLOL_01304;dRep_bin138_EJGHNBMI_01845;dRep_bin284_DEHKNOBF_00389	dRep_bin191_NGFJMLOL_01304	rpsA_2		30S ribosomal protein S1
ORF_01307		27.5708	26.8961	28.3422	29.2038	29.577	29.4852	29.84	29.571	7	2	1.3107e-118	dRep_bin191_NGFJMLOL_01307;dRep_bin170_LICLFCFF_00075;dRep_bin294_EHJINIDK_01416;dRep_bin137_NABPABPB_01397;dRep_bin285_IPHKFJAN_00807;dRep_bin224_NFENHJGB_00668;dRep_bin064_CMDDCDKG_01376;dRep_bin329_GDOHKPBL_00485;dRep_bin298_EIPJCOMF_01621;dRep_bin138_EJGHNBMI_00589;dRep_bin063_PJANDMAH_01409;dRep_bin034_MEBMFDLL_01306	dRep_bin191_NGFJMLOL_01307;dRep_bin170_LICLFCFF_00075;dRep_bin294_EHJINIDK_01416;dRep_bin137_NABPABPB_01397	pfkA	2.7.1.11	ATP-dependent 6-phosphofructokinase 1
ORF_01308		28.1192	28.1579	28.1467	28.1547	28.1997	28.5555	28.3956	28.44	8	3	4.7335e-107	dRep_bin191_NGFJMLOL_01308;dRep_bin294_EHJINIDK_01415;dRep_bin224_NFENHJGB_00667	dRep_bin191_NGFJMLOL_01308;dRep_bin294_EHJINIDK_01415;dRep_bin224_NFENHJGB_00667	atpD	3.6.3.15	ATP synthase subunit beta, sodium ion specific
ORF_01333	GT2
ORF_01338		27.4783	26.5969	28.9642	29.9439	28.5033	28.7731	27.8838	28.1591	6	5	6.5154e-158	dRep_bin191_NGFJMLOL_01338;dRep_bin224_NFENHJGB_00250;dRep_bin112_NDMGAKCH_00114;dRep_bin294_EHJINIDK_00707	dRep_bin191_NGFJMLOL_01338	rplY		50S ribosomal protein L25
ORF_01341									27.9881	2	2	0,00026768	dRep_bin191_NGFJMLOL_01341;dRep_bin183_FPGIOKBG_01524	dRep_bin191_NGFJMLOL_01341;dRep_bin183_FPGIOKBG_01524			Preprotein translocase subunit
ORF_01346		27.3388	27.4642	27.2961	27.6019	28.1159	29.8839	29.4759	28.7631	6	2	1.5807e-29	dRep_bin191_NGFJMLOL_01346;dRep_bin191_NGFJMLOL_02117;dRep_bin170_LICLFCFF_00927;dRep_bin113_LIFKCGBF_01855	dRep_bin191_NGFJMLOL_01346;dRep_bin191_NGFJMLOL_02117;dRep_bin170_LICLFCFF_00927	queF_1	1.7.1.13	NADPH-dependent 7-cyano-7-deazaguanine reductase
ORF_01364	GT3
ORF_01365	GT35	29.9775	29.8275	31.5203	31.5347	32.5437	33.415	31.8936	32.2478	37	20	0	dRep_bin191_NGFJMLOL_01365	dRep_bin191_NGFJMLOL_01365	glgP	2.4.1.1	Glycogen phosphorylase
ORF_01366		28.4932	28.0583	28.7712	29.2339	30.1762	30.0562	29.1624	29.5879	10	2	3.5044e-64	dRep_bin191_NGFJMLOL_01366	dRep_bin191_NGFJMLOL_01366	prs	2.7.6.1	Ribose-phosphate pyrophosphokinase
ORF_01377	CBM48-GH13_8					24.3299	24.7935	23.8161	23.9565	3	3	0.040821	dRep_bin191_NGFJMLOL_01377;dRep_bin137_NABPABPB_00748;dRep_bin170_LICLFCFF_00505;dRep_bin224_NFENHJGB_01127;dRep_bin285_IPHKFJAN_00693;dRep_bin298_EIPJCOMF_00080;dRep_bin064_CMDDCDKG_00619;dRep_bin063_PJANDMAH_00028;dRep_bin034_MEBMFDLL_01789;dRep_bin196_BIELHBNH_01434;dRep_bin346_JKFDGFHC_00596;dRep_bin036_DOKCEIDH_00917;dRep_bin294_EHJINIDK_00385;dRep_bin002_CFBNDKDN_01994;dRep_bin329_GDOHKPBL_…	dRep_bin191_NGFJMLOL_01377;dRep_bin137_NABPABPB_00748;dRep_bin170_LICLFCFF_00505;dRep_bin224_NFENHJGB_01127	glgB	2.4.1.18	1,4-alpha-glucan branching enzyme GlgB
ORF_01399	GT4
ORF_01400	GT4
ORF_01411		28.2354	27.8494	27.9855	28.6301	28.571	28.788	28.3213	28.4494	5	3	1.5289e-96	dRep_bin191_NGFJMLOL_01411;dRep_bin298_EIPJCOMF_01613;dRep_bin170_LICLFCFF_00083;dRep_bin224_NFENHJGB_00660;dRep_bin271_NGFBCHKH_01425;dRep_bin196_BIELHBNH_01064;dRep_bin138_EJGHNBMI_00597;dRep_bin002_CFBNDKDN_00027;dRep_bin285_IPHKFJAN_00815;dRep_bin346_JKFDGFHC_00056;dRep_bin036_DOKCEIDH_00280	dRep_bin191_NGFJMLOL_01411;dRep_bin298_EIPJCOMF_01613;dRep_bin170_LICLFCFF_00083;dRep_bin224_NFENHJGB_00660	atpA	3.6.3.14	ATP synthase subunit alpha
ORF_01417							26.0845			3	3	1.6638e-05	dRep_bin191_NGFJMLOL_01417;dRep_bin137_NABPABPB_00301;dRep_bin112_NDMGAKCH_01717;dRep_bin224_NFENHJGB_01675	dRep_bin191_NGFJMLOL_01417	gmk	2.7.4.8	Guanylate kinase
ORF_01418		24.9645	25.3541	26.091	26.1302	27.0543	26.7627	26.3557	26.1005	6	3	1.8864e-15	dRep_bin191_NGFJMLOL_01418;dRep_bin112_NDMGAKCH_01718;dRep_bin063_PJANDMAH_00071;dRep_bin045_GJACFFBC_00444;dRep_bin329_GDOHKPBL_01405;dRep_bin298_EIPJCOMF_01447;dRep_bin285_IPHKFJAN_00253;dRep_bin138_EJGHNBMI_00730;dRep_bin002_CFBNDKDN_00545;dRep_bin307_AOCKHIKF_01464;dRep_bin098_DDEBHDKK_01023;dRep_bin073_AKBCEHHO_01248;dRep_bin232_JGAEDAFA_01297;dRep_bin296_FDMPKPOH_00829	dRep_bin191_NGFJMLOL_01418;dRep_bin112_NDMGAKCH_01718;dRep_bin063_PJANDMAH_00071;dRep_bin045_GJACFFBC_00444;dRep_bin329_GDOHKPBL_01405;dRep_bin298_EIPJCOMF_01447;dRep_bin285_IPHKFJAN_00253;dRep_bin138_EJGHNBMI_00730;dRep_bin002_CFBNDKDN_00545;dRep_bin307_AOCKHIKF_01464;dRep_bin098_DDEBHDKK_01023;dRep_bin073_AKBCEHHO_01248			hypothetical protein
ORF_01448		29.0906	29.0167	29.5221	29.2071	29.91	29.7369	30.4474	29.8072	23	12	9.5468e-223	dRep_bin191_NGFJMLOL_01448	dRep_bin191_NGFJMLOL_01448	pflB	2.3.1.54	Formate acetyltransferase
ORF_01458		25.3022	26.7265	27.0419	26.8423	27.719	27.8885	25.8693	27.3241	13	7	9.0954e-50	dRep_bin191_NGFJMLOL_01458;dRep_bin138_EJGHNBMI_00213;dRep_bin170_LICLFCFF_00526;dRep_bin002_CFBNDKDN_00206;dRep_bin196_BIELHBNH_00937;dRep_bin137_NABPABPB_00363;dRep_bin329_GDOHKPBL_00232;dRep_bin045_GJACFFBC_01554	dRep_bin191_NGFJMLOL_01458	alr1	5.1.1.1	Alanine racemase 1
ORF_01463	GH94	25.569	24.6317	25.5148	26.6442	27.9173	30.0705	28.1107	27.2278	19	14	0	dRep_bin191_NGFJMLOL_01463;dRep_bin036_DOKCEIDH_01593;dRep_bin183_FPGIOKBG_00132;dRep_bin002_CFBNDKDN_01254;dRep_bin346_JKFDGFHC_01083;dRep_bin289_KALDCNNP_00662;dRep_bin162_JBGCCDIN_00229;dRep_bin196_BIELHBNH_01548;dRep_bin351_CKFFBPHM_01705;dRep_bin290_OIOJKBNK_00323;dRep_bin028_GKEJLBAM_01870;dRep_bin018_ILOONPIC_01070;dRep_bin198_GMLJKALI_00687	dRep_bin191_NGFJMLOL_01463	cbpA	2.4.1.20	Cellobiose phosphorylase
ORF_01470		24.773								1	1	0,0036488	dRep_bin191_NGFJMLOL_01470	dRep_bin191_NGFJMLOL_01470			Putative heavy-metal-binding protein
ORF_01472	GH92
ORF_01473	GH92
ORF_01485		29.2287	28.7414	28.5725	29.5549	30.1111	30.114	30.3439	29.5669	9	8	1.3129e-241	dRep_bin191_NGFJMLOL_01485	dRep_bin191_NGFJMLOL_01485	fkpA	5.2.1.8	putative FKBP-type peptidyl-prolyl cis-trans isomerase FkpA
ORF_01486		27.9953	28.3328	27.4318	29.4854	29.27	29.4165	29.4084	28.8448	3	3	2.0331e-09	dRep_bin191_NGFJMLOL_01486;dRep_bin064_CMDDCDKG_00027;dRep_bin294_EHJINIDK_00240	dRep_bin191_NGFJMLOL_01486	mip	5.2.1.8	Outer membrane protein MIP
ORF_01487									21.664	1	1	0,00010623	dRep_bin191_NGFJMLOL_01487	dRep_bin191_NGFJMLOL_01487	fklB_3	5.2.1.8	FKBP-type 22 kDa peptidyl-prolyl cis-trans isomerase
ORF_01500							21.4757			5	1	5.4179e-169	dRep_bin191_NGFJMLOL_01500;dRep_bin159_ADJJGPBG_01223	dRep_bin191_NGFJMLOL_01500;dRep_bin159_ADJJGPBG_01223	eno_1	4.2.1.11	Enolase
ORF_01507	CBM50
ORF_01511									23.7295	1	1	0,00014216	dRep_bin296_FDMPKPOH_01292;dRep_bin191_NGFJMLOL_01511;dRep_bin331_HPKAPHAF_00593;dRep_bin224_NFENHJGB_01442;dRep_bin037_GEAOEKHA_00857;dRep_bin257_JHFDCHCB_00778;dRep_bin020_JCCELPIE_00990	dRep_bin296_FDMPKPOH_01292;dRep_bin191_NGFJMLOL_01511;dRep_bin331_HPKAPHAF_00593;dRep_bin224_NFENHJGB_01442;dRep_bin037_GEAOEKHA_00857;dRep_bin257_JHFDCHCB_00778;dRep_bin020_JCCELPIE_00990	clpB1		Chaperone protein ClpB 1
ORF_01512	GH97
ORF_01515		27.1123	26.8583	27.5026	27.39	27.8805	28.3874	26.8704	27.5692	5	1	7.0223e-20	dRep_bin191_NGFJMLOL_01515;dRep_bin294_EHJINIDK_01831	dRep_bin191_NGFJMLOL_01515	walR_2		Transcriptional regulatory protein WalR
ORF_01516							21.7391			1	1	0,0013752	dRep_bin191_NGFJMLOL_01516;dRep_bin191_NGFJMLOL_01246;dRep_bin112_NDMGAKCH_00710	dRep_bin191_NGFJMLOL_01516;dRep_bin191_NGFJMLOL_01246;dRep_bin112_NDMGAKCH_00710	srrB_2	2.7.13.3	Sensor protein SrrB
ORF_01517		32.1978	31.6807	32.5899	32.7355	33.6849	33.2003	33.1538	33.4333	40	17	0	dRep_bin191_NGFJMLOL_01517	dRep_bin191_NGFJMLOL_01517	fusA_2		Elongation factor G
ORF_01521		27.7434	27.1404	28.4405	29.3262	29.6887	30.0153	29.2613	30.1138	17	1	0	dRep_bin191_NGFJMLOL_01521;dRep_bin014_CHIHIMAN_01539	dRep_bin191_NGFJMLOL_01521	mdh_1	1.1.1.37	Malate dehydrogenase
ORF_01530						24.9444	26.7826	24.7137	24.5381	3	2	1.1896e-06	dRep_bin191_NGFJMLOL_01530;dRep_bin329_GDOHKPBL_01048;dRep_bin112_NDMGAKCH_01395;dRep_bin224_NFENHJGB_01432;dRep_bin294_EHJINIDK_01743;dRep_bin271_NGFBCHKH_00691;dRep_bin170_LICLFCFF_00157;dRep_bin036_DOKCEIDH_00173	dRep_bin191_NGFJMLOL_01530	gpx1_1	1.11.1.22	Hydroperoxy fatty acid reductase gpx1
ORF_01532	CBM72
ORF_01552		26.405	24.8393	26.7792	26.6971	27.9144	29.803	28.0796	27.6552	17	7	3.5471e-157	dRep_bin191_NGFJMLOL_01552;dRep_bin170_LICLFCFF_01900;dRep_bin138_EJGHNBMI_00044;dRep_bin353_PPDHLNJB_01942;dRep_bin137_NABPABPB_00923;dRep_bin196_BIELHBNH_00656;dRep_bin183_FPGIOKBG_00189	dRep_bin191_NGFJMLOL_01552	acnM	4.2.1.3	Aconitate hydratase A
ORF_01560						25.1942				3	1	5.7103e-28	dRep_bin191_NGFJMLOL_01560;dRep_bin137_NABPABPB_01142	dRep_bin191_NGFJMLOL_01560;dRep_bin137_NABPABPB_01142			hypothetical protein
ORF_01561	GT9
ORF_01568						22.7735	23.1815	22.5416	22.5541	1	1	1.3795e-06	dRep_bin183_FPGIOKBG_00667;dRep_bin045_GJACFFBC_01811;dRep_bin191_NGFJMLOL_01568	dRep_bin183_FPGIOKBG_00667;dRep_bin045_GJACFFBC_01811;dRep_bin191_NGFJMLOL_01568	yraA	3.2.-.-	Putative cysteine protease YraA
ORF_01571	GH36	23.8481	23.1761	27.1739	25.2374	27.5614	27.298	27.8092	26.7505	12	5	1.5919e-72	dRep_bin191_NGFJMLOL_01571	dRep_bin191_NGFJMLOL_01571	agaSK_1		Bifunctional alpha-galactosidase/sucrose kinase AgaSK
ORF_01578		28.7388	28.7512	29.0108	29.3506	29.6446	30.0217	29.8186	30.1044	12	4	1.026e-69	dRep_bin191_NGFJMLOL_01578;dRep_bin070_EMBHKIOF_00129;dRep_bin154_JGOKHKLI_00366;dRep_bin055_IBMMJAEE_00161;dRep_bin328_GIGKNKPJ_00645;dRep_bin047_IFFANOMN_00612;dRep_bin027_OFJCHLJJ_00977;dRep_bin005_CNDFPKJG_01432;dRep_bin278_BFCONKOE_00469;dRep_bin282_PKAAPBFP_00320;dRep_bin284_DEHKNOBF_00421;dRep_bin303_DDDNDJCF_00133;dRep_bin287_DONBGKDH_00272;dRep_bin220_PILICLLL_00145;dRep_bin107_EFNBPDOP_…	dRep_bin191_NGFJMLOL_01578;dRep_bin070_EMBHKIOF_00129			hypothetical protein
ORF_01581						26.8687	25.9808	25.8191	25.8052	4	4	6.5711e-07	dRep_bin191_NGFJMLOL_01581	dRep_bin191_NGFJMLOL_01581	murF	6.3.2.10	UDP-N-acetylmuramoyl-tripeptide--D-alanyl-D-alanine ligase
ORF_01595							20.7487			1	1	0,0051881	dRep_bin191_NGFJMLOL_01595	dRep_bin191_NGFJMLOL_01595			Outer membrane protein (OmpH-like)
ORF_01597						24.1214	24.4353	23.6882	24.4557	5	4	4.5433e-18	dRep_bin191_NGFJMLOL_01597;dRep_bin064_CMDDCDKG_00882	dRep_bin191_NGFJMLOL_01597	pepD_2	3.4.13.18	Cytosol non-specific dipeptidase
ORF_01620						27.3115	27.9715	26.2991	27.4859	4	4	6.0617e-06	dRep_bin191_NGFJMLOL_01620;dRep_bin191_NGFJMLOL_01006;dRep_bin198_GMLJKALI_01484;dRep_bin063_PJANDMAH_00670;dRep_bin034_MEBMFDLL_01985;dRep_bin329_GDOHKPBL_01308;dRep_bin296_FDMPKPOH_01180;dRep_bin113_LIFKCGBF_01125;dRep_bin112_NDMGAKCH_01623;dRep_bin064_CMDDCDKG_01071;dRep_bin138_EJGHNBMI_01864;dRep_bin196_BIELHBNH_01024;dRep_bin210_AGEDAEIA_01399;dRep_bin183_FPGIOKBG_00878;dRep_bin045_GJACFFBC_…	dRep_bin191_NGFJMLOL_01620;dRep_bin191_NGFJMLOL_01006;dRep_bin198_GMLJKALI_01484;dRep_bin063_PJANDMAH_00670;dRep_bin034_MEBMFDLL_01985;dRep_bin329_GDOHKPBL_01308;dRep_bin296_FDMPKPOH_01180;dRep_bin113_LIFKCGBF_01125;dRep_bin112_NDMGAKCH_01623;dRep_bin064_CMDDCDKG_01071;dRep_bin138_EJGHNBMI_01864;dRep_bin196_BIELHBNH_01024			putative HIT-like protein
ORF_01621						26.2586				1	1	0,00781	dRep_bin196_BIELHBNH_01023;dRep_bin191_NGFJMLOL_01621;dRep_bin138_EJGHNBMI_01863;dRep_bin198_GMLJKALI_01485;dRep_bin191_NGFJMLOL_01005;dRep_bin294_EHJINIDK_01003;dRep_bin285_IPHKFJAN_00261;dRep_bin224_NFENHJGB_01510	dRep_bin196_BIELHBNH_01023;dRep_bin191_NGFJMLOL_01621;dRep_bin138_EJGHNBMI_01863;dRep_bin198_GMLJKALI_01485;dRep_bin191_NGFJMLOL_01005;dRep_bin294_EHJINIDK_01003;dRep_bin285_IPHKFJAN_00261;dRep_bin224_NFENHJGB_01510	greA_2		Transcription elongation factor GreA
ORF_01629	GH31
ORF_01630	GH31
ORF_01631	GH2
ORF_01632		28.1563	27.4689	28.6369	28.923	29.8539	30.2546	29.3135	29.6144	19	17	2.4492e-148	dRep_bin191_NGFJMLOL_01632;dRep_bin170_LICLFCFF_01651;dRep_bin112_NDMGAKCH_00998;dRep_bin183_FPGIOKBG_01942;dRep_bin138_EJGHNBMI_01122;dRep_bin113_LIFKCGBF_00162;dRep_bin196_BIELHBNH_00841;dRep_bin045_GJACFFBC_01074;dRep_bin137_NABPABPB_00294;dRep_bin271_NGFBCHKH_01132;dRep_bin294_EHJINIDK_00362;dRep_bin063_PJANDMAH_00041;dRep_bin346_JKFDGFHC_00116;dRep_bin036_DOKCEIDH_00850;dRep_bin070_EMBHKIOF_…	dRep_bin191_NGFJMLOL_01632	purF_2	2.4.2.14	Amidophosphoribosyltransferase
ORF_01633		25.5713	25.4614	25.7416	26.5245	26.8846	26.64	25.8087	26.5875	8	8	4.3942e-18	dRep_bin191_NGFJMLOL_01633;dRep_bin045_GJACFFBC_01073	dRep_bin191_NGFJMLOL_01633	glmS	2.6.1.16	Glutamine--fructose-6-phosphate aminotransferase [isomerizing]
ORF_01635					22.5155					2	2	9.0963e-12	dRep_bin191_NGFJMLOL_01635	dRep_bin191_NGFJMLOL_01635	pyk	2.7.1.40	Pyruvate kinase
ORF_01640		23.1538								2	1	1.4283e-21	dRep_bin196_BIELHBNH_00410;dRep_bin137_NABPABPB_01592;dRep_bin191_NGFJMLOL_01640;dRep_bin063_PJANDMAH_00115;dRep_bin034_MEBMFDLL_00221;dRep_bin112_NDMGAKCH_00338;dRep_bin183_FPGIOKBG_01336;dRep_bin170_LICLFCFF_00160;dRep_bin045_GJACFFBC_01925;dRep_bin064_CMDDCDKG_00183	dRep_bin196_BIELHBNH_00410;dRep_bin137_NABPABPB_01592;dRep_bin191_NGFJMLOL_01640;dRep_bin063_PJANDMAH_00115;dRep_bin034_MEBMFDLL_00221;dRep_bin112_NDMGAKCH_00338;dRep_bin183_FPGIOKBG_01336;dRep_bin170_LICLFCFF_00160;dRep_bin045_GJACFFBC_01925;dRep_bin064_CMDDCDKG_00183	rpmE2_1		50S ribosomal protein L31 type B
ORF_01644	PL1
ORF_01652							23.1437			19	1	2.6975e-83	dRep_bin191_NGFJMLOL_01652	dRep_bin191_NGFJMLOL_01652	metG_2	6.1.1.10	Methionine--tRNA ligase
ORF_01660		29.9424	29.5007	30.3887	31.4594	31.5475	32.6372	30.997	30.9887	34	16	0	dRep_bin191_NGFJMLOL_01660	dRep_bin191_NGFJMLOL_01660	groL		60 kDa chaperonin
ORF_01667		27.3517	27.0684	28.3177	28.4151	30.0989	29.9359	31.0565	29.6974	8	4	6.0196e-64	dRep_bin191_NGFJMLOL_01667;dRep_bin112_NDMGAKCH_00817;dRep_bin045_GJACFFBC_01253;dRep_bin170_LICLFCFF_00908	dRep_bin191_NGFJMLOL_01667			hypothetical protein
ORF_01669						27.2677	26.7347	27.8936	27.6606	9	9	1.0157e-23	dRep_bin191_NGFJMLOL_01669	dRep_bin191_NGFJMLOL_01669	bepA_5	3.4.-.-	Beta-barrel assembly-enhancing protease
ORF_01672	GH43_10
ORF_01673						27.447	27.4461	27.6767	27.4363	3	3	3.3738e-06	dRep_bin191_NGFJMLOL_01673	dRep_bin191_NGFJMLOL_01673	manA	5.3.1.8	Mannose-6-phosphate isomerase ManA
ORF_01681	GT51
ORF_01686									23.1443	1	1	0,0051608	dRep_bin191_NGFJMLOL_01686	dRep_bin191_NGFJMLOL_01686			hypothetical protein
ORF_01687								24.7178	24.2086	2	2	0,00018681	dRep_bin191_NGFJMLOL_01687	dRep_bin191_NGFJMLOL_01687			hypothetical protein
ORF_01695						24.5791	24.9287			2	2	0,00014688	dRep_bin191_NGFJMLOL_01695	dRep_bin191_NGFJMLOL_01695	mtnN	3.2.2.9	5'-methylthioadenosine/S-adenosylhomocysteine nucleosidase
ORF_01696						25.6259		26.1012		3	3	0.00076852	dRep_bin191_NGFJMLOL_01696;dRep_bin183_FPGIOKBG_02173;dRep_bin045_GJACFFBC_00793	dRep_bin191_NGFJMLOL_01696	luxS	4.4.1.21	S-ribosylhomocysteine lyase
ORF_01698						25.0574				6	0	2.9791e-44	dRep_bin191_NGFJMLOL_01698;dRep_bin073_AKBCEHHO_00698;dRep_bin138_EJGHNBMI_00387;dRep_bin040_EIFLLDOA_01536;dRep_bin275_NIDIBBDA_01445	dRep_bin191_NGFJMLOL_01698	typA		GTP-binding protein TypA/BipA
ORF_01700						26.7551	29.2299	29.301	26.2972	5	3	1.5544e-15	dRep_bin191_NGFJMLOL_01700;dRep_bin045_GJACFFBC_00821;dRep_bin183_FPGIOKBG_00543;dRep_bin331_HPKAPHAF_00886;dRep_bin296_FDMPKPOH_01698;dRep_bin224_NFENHJGB_00422;dRep_bin198_GMLJKALI_01354;dRep_bin138_EJGHNBMI_01690;dRep_bin137_NABPABPB_00614;dRep_bin131_HLFNHDGI_00270;dRep_bin063_PJANDMAH_00151;dRep_bin271_NGFBCHKH_01003;dRep_bin229_FFOBPPJI_01505;dRep_bin170_LICLFCFF_01730;dRep_bin070_EMBHKIOF_…	dRep_bin191_NGFJMLOL_01700	adk	2.7.4.3	Adenylate kinase
ORF_01704		28.7614	29.062	28.689	29.038	29.706	29.9185	29.1947	29.5056	14	6	5.8493e-261	dRep_bin191_NGFJMLOL_01704	dRep_bin191_NGFJMLOL_01704	purH_2		Bifunctional purine biosynthesis protein PurH
ORF_01706		28.1269	27.9787	29.922	30.6483	29.6085	29.7914	29.0256	29.2597	3	2	7.8092e-06	dRep_bin191_NGFJMLOL_01706;dRep_bin002_CFBNDKDN_00436;dRep_bin329_GDOHKPBL_00195;dRep_bin196_BIELHBNH_00722;dRep_bin285_IPHKFJAN_02094;dRep_bin229_FFOBPPJI_01034;dRep_bin036_DOKCEIDH_00460;dRep_bin165_HMDFFMMM_00353;dRep_bin314_KCHFPLIP_00897;dRep_bin294_EHJINIDK_01568;dRep_bin307_AOCKHIKF_00105;dRep_bin098_DDEBHDKK_00770;dRep_bin084_CGBIKHBH_01497;dRep_bin037_GEAOEKHA_00771	dRep_bin191_NGFJMLOL_01706;dRep_bin002_CFBNDKDN_00436;dRep_bin329_GDOHKPBL_00195;dRep_bin196_BIELHBNH_00722	rplS		50S ribosomal protein L19
ORF_01716						26.8644	26.8127	28.8225	28.6726	5	4	1.8973e-14	dRep_bin191_NGFJMLOL_01716;dRep_bin137_NABPABPB_01332;dRep_bin112_NDMGAKCH_00796;dRep_bin198_GMLJKALI_00494;dRep_bin170_LICLFCFF_02077;dRep_bin138_EJGHNBMI_01965;dRep_bin113_LIFKCGBF_01617;dRep_bin002_CFBNDKDN_01894;dRep_bin346_JKFDGFHC_00085;dRep_bin036_DOKCEIDH_01866;dRep_bin224_NFENHJGB_00768;dRep_bin307_AOCKHIKF_01137;dRep_bin298_EIPJCOMF_00548;dRep_bin289_KALDCNNP_00997;dRep_bin232_JGAEDAFA_…	dRep_bin191_NGFJMLOL_01716;dRep_bin137_NABPABPB_01332	pyrE	2.4.2.10	Orotate phosphoribosyltransferase
ORF_01726		26.1443	26.6992	26.9712	25.9512	27.3679	27.4223	27.1733	27.5271	5	4	3.9558e-28	dRep_bin191_NGFJMLOL_01726;dRep_bin296_FDMPKPOH_00259;dRep_bin183_FPGIOKBG_02037	dRep_bin191_NGFJMLOL_01726	deoC_2	4.1.2.4	Deoxyribose-phosphate aldolase
ORF_01730		32.5243	31.7007	33.1255	33.6011	34.0103	33.9361	33.5726	33.6559	18	1	0	dRep_bin191_NGFJMLOL_01730	dRep_bin191_NGFJMLOL_01730	mdh_2	1.1.1.37	Malate dehydrogenase
ORF_01731				24.5103	23.9571	25.0357	25.8332	24.6533	25.2822	6	6	3.1205e-30	dRep_bin191_NGFJMLOL_01731;dRep_bin191_NGFJMLOL_01946;dRep_bin063_PJANDMAH_00299;dRep_bin298_EIPJCOMF_00041;dRep_bin285_IPHKFJAN_01927	dRep_bin191_NGFJMLOL_01731		3.4.-.-	putative peptidase
ORF_01734								23.7175		2	1	3.7724e-10	dRep_bin191_NGFJMLOL_01734	dRep_bin191_NGFJMLOL_01734			Sigma 54 modulation protein / S30EA ribosomal protein
ORF_01744						24.8703	24.8478		26.1564	4	4	2.0967e-09	dRep_bin191_NGFJMLOL_01744;dRep_bin112_NDMGAKCH_00402;dRep_bin064_CMDDCDKG_01045	dRep_bin191_NGFJMLOL_01744			Outer membrane protein beta-barrel domain protein
ORF_01750	GT2
ORF_01751	GT4
ORF_01761				25.3178	25.6568	26.3941	25.9763	25.4771	25.8072	3	3	2.1036e-08	dRep_bin191_NGFJMLOL_01761	dRep_bin191_NGFJMLOL_01761	deoC_3	4.1.2.4	Deoxyribose-phosphate aldolase
ORF_01766								24.5584		1	1	0,0023645	dRep_bin191_NGFJMLOL_01766	dRep_bin191_NGFJMLOL_01766	lpxA_2	2.3.1.129	Acyl-[acyl-carrier-protein]--UDP-N-acetylglucosamine O-acyltransferase
ORF_01771						23.8069	26.1231	23.6837	23.9739	3	3	5.8081e-14	dRep_bin191_NGFJMLOL_01771;dRep_bin098_DDEBHDKK_00677;dRep_bin093_PGADNPMG_00651;dRep_bin131_HLFNHDGI_00094;dRep_bin314_KCHFPLIP_01516;dRep_bin307_AOCKHIKF_00686;dRep_bin301_NJFJIJGA_01803;dRep_bin210_AGEDAEIA_00852;dRep_bin165_HMDFFMMM_00740;dRep_bin084_CGBIKHBH_00717;dRep_bin040_EIFLLDOA_00725;dRep_bin022_BOEAFNDE_01413;dRep_bin149_GABCHCDI_00860;dRep_bin296_FDMPKPOH_00239;dRep_bin275_NIDIBBDA_…	dRep_bin191_NGFJMLOL_01771	queA_2	2.4.99.17	S-adenosylmethionine:tRNA ribosyltransferase-isomerase
ORF_01784	GH88
ORF_01789							24.523			9	1	0	dRep_bin093_PGADNPMG_01119;dRep_bin191_NGFJMLOL_01789	dRep_bin093_PGADNPMG_01119;dRep_bin191_NGFJMLOL_01789	eno_2	4.2.1.11	Enolase
ORF_01796		28.9828	28.3319	29.0475	30.6266	31.1492	31.4587	31.8876	31.2363	10	6	1.6418e-33	dRep_bin191_NGFJMLOL_01796	dRep_bin191_NGFJMLOL_01796			hypothetical protein
ORF_01800						21.1443				4	1	4.5299e-05	dRep_bin191_NGFJMLOL_01800	dRep_bin191_NGFJMLOL_01800	nqrF	1.6.5.8	Na(+)-translocating NADH-quinone reductase subunit F
ORF_01803						27.7494	28.0531	30.0957	28.122	4	4	1.2877e-36	dRep_bin191_NGFJMLOL_01803	dRep_bin191_NGFJMLOL_01803	hupB_2		DNA-binding protein HU-beta
ORF_01804		24.2256	23.5187	24.9235	24.9063	25.268	25.88	25.5619	25.4057	7	4	8.1166e-52	dRep_bin191_NGFJMLOL_01804;dRep_bin191_NGFJMLOL_00745;dRep_bin018_ILOONPIC_00638;dRep_bin045_GJACFFBC_00467;dRep_bin289_KALDCNNP_00310	dRep_bin191_NGFJMLOL_01804;dRep_bin191_NGFJMLOL_00745	gno_2	1.1.1.69	Gluconate 5-dehydrogenase
ORF_01811	GH3
ORF_01813	GH2						25.9712		25.8426	2	2	0.13596	dRep_bin112_NDMGAKCH_00974;dRep_bin137_NABPABPB_01456;dRep_bin170_LICLFCFF_02031;dRep_bin045_GJACFFBC_00703;dRep_bin285_IPHKFJAN_00287;dRep_bin191_NGFJMLOL_01813	dRep_bin112_NDMGAKCH_00974;dRep_bin137_NABPABPB_01456;dRep_bin170_LICLFCFF_02031;dRep_bin045_GJACFFBC_00703;dRep_bin285_IPHKFJAN_00287;dRep_bin191_NGFJMLOL_01813	lacZ_2	3.2.1.23	Beta-galactosidase
ORF_01825	GH97
ORF_01838						23.9397	25.2814	23.1448	24.2474	3	3	8.1295e-26	dRep_bin191_NGFJMLOL_01838	dRep_bin191_NGFJMLOL_01838	nfrA2_3	1.5.1.39	FMN reductase [NAD(P)H]
ORF_01839	GH2
ORF_01840	GH53
ORF_01841	GH31								23.2386	1	1	8.334e-23	dRep_bin191_NGFJMLOL_01841	dRep_bin191_NGFJMLOL_01841		3.2.1.177	Alpha-xylosidase BoGH31A
ORF_01855							24.027			1	1	0.0006581	dRep_bin191_NGFJMLOL_01855	dRep_bin191_NGFJMLOL_01855	coaD	2.7.7.3	Phosphopantetheine adenylyltransferase
ORF_01871						28.2684	30.5767	26.0526	26.3299	5	4	1.386e-07	dRep_bin191_NGFJMLOL_01871;dRep_bin191_NGFJMLOL_01290;dRep_bin138_EJGHNBMI_00335;dRep_bin285_IPHKFJAN_00153;dRep_bin170_LICLFCFF_01857;dRep_bin196_BIELHBNH_01012;dRep_bin070_EMBHKIOF_00131;dRep_bin045_GJACFFBC_00679;dRep_bin137_NABPABPB_01093;dRep_bin063_PJANDMAH_00231;dRep_bin034_MEBMFDLL_00759;dRep_bin191_NGFJMLOL_00701;dRep_bin064_CMDDCDKG_00912;dRep_bin183_FPGIOKBG_01012	dRep_bin191_NGFJMLOL_01871;dRep_bin191_NGFJMLOL_01290;dRep_bin138_EJGHNBMI_00335;dRep_bin285_IPHKFJAN_00153;dRep_bin170_LICLFCFF_01857	glnB_3		Nitrogen regulatory protein P-II
ORF_01873						27.1015	28.1421		26.5517	4	4	5.0606e-15	dRep_bin191_NGFJMLOL_01873	dRep_bin191_NGFJMLOL_01873			hypothetical protein
ORF_01881	GT4
ORF_01882	GT32
ORF_01888		27.1446	27.5281	27.9859	27.955	28.22	27.7511	27.8518	27.7645	12	12	4.3195e-96	dRep_bin191_NGFJMLOL_01888;dRep_bin112_NDMGAKCH_00993;dRep_bin113_LIFKCGBF_00834;dRep_bin301_NJFJIJGA_00005	dRep_bin191_NGFJMLOL_01888	rmlD_1	1.1.1.133	dTDP-4-dehydrorhamnose reductase
ORF_01912					23.5629					1	1	0,0068775	dRep_bin196_BIELHBNH_00699;dRep_bin002_CFBNDKDN_01128;dRep_bin063_PJANDMAH_01327;dRep_bin034_MEBMFDLL_01065;dRep_bin346_JKFDGFHC_00099;dRep_bin191_NGFJMLOL_01912;dRep_bin036_DOKCEIDH_00973;dRep_bin329_GDOHKPBL_01242;dRep_bin136_NAIECEIF_00590	dRep_bin196_BIELHBNH_00699;dRep_bin002_CFBNDKDN_01128;dRep_bin063_PJANDMAH_01327;dRep_bin034_MEBMFDLL_01065;dRep_bin346_JKFDGFHC_00099;dRep_bin191_NGFJMLOL_01912;dRep_bin036_DOKCEIDH_00973;dRep_bin329_GDOHKPBL_01242;dRep_bin136_NAIECEIF_00590	yjmB		putative symporter YjmB
ORF_01913	GH10
ORF_01934		27.5164	27.2592	27.2181	28.5205	28.2544	29.1689	27.3321	28.8477	11	5	3.198e-67	dRep_bin191_NGFJMLOL_01934	dRep_bin191_NGFJMLOL_01934	serC	2.6.1.52	Phosphoserine aminotransferase
ORF_01935						27.3044	27.6715	26.4203	26.2798	8	3	2.5795e-29	dRep_bin191_NGFJMLOL_01935;dRep_bin346_JKFDGFHC_00660;dRep_bin063_PJANDMAH_01146;dRep_bin064_CMDDCDKG_01478;dRep_bin229_FFOBPPJI_01451	dRep_bin191_NGFJMLOL_01935;dRep_bin346_JKFDGFHC_00660		1.1.1.81	Hydroxypyruvate reductase
ORF_01936		26.9486	26.5	26.286	27.2202	27.894	27.2116	26.8899	26.332	6	3	1.1065e-48	dRep_bin191_NGFJMLOL_01936	dRep_bin191_NGFJMLOL_01936			hypothetical protein
ORF_01939		26.1655	26.2642	25.4392	26.063	26.4776	26.6246	24.0205	26.2205	4	2	1.9126e-12	dRep_bin191_NGFJMLOL_01939;dRep_bin329_GDOHKPBL_01335;dRep_bin113_LIFKCGBF_00833;dRep_bin070_EMBHKIOF_00873;dRep_bin133_NOBPDBPA_05103;dRep_bin296_FDMPKPOH_00881;dRep_bin256_KEMNAOBC_00271;dRep_bin112_NDMGAKCH_00994;dRep_bin290_OIOJKBNK_01582;dRep_bin296_FDMPKPOH_00794;dRep_bin229_FFOBPPJI_00496;dRep_bin073_AKBCEHHO_01225;dRep_bin036_DOKCEIDH_01918;dRep_bin331_HPKAPHAF_01668;dRep_bin232_JGAEDAFA_…	dRep_bin191_NGFJMLOL_01939;dRep_bin329_GDOHKPBL_01335;dRep_bin113_LIFKCGBF_00833;dRep_bin070_EMBHKIOF_00873	rfbC	5.1.3.13	dTDP-4-dehydrorhamnose 3,5-epimerase
ORF_01943						28.4124	28.5355	27.3923	27.6688	2	1	2.6217e-14	dRep_bin191_NGFJMLOL_01943;dRep_bin307_AOCKHIKF_00263;dRep_bin271_NGFBCHKH_00050;dRep_bin165_HMDFFMMM_00913;dRep_bin098_DDEBHDKK_01586;dRep_bin298_EIPJCOMF_00044;dRep_bin224_NFENHJGB_01760;dRep_bin191_NGFJMLOL_01526;dRep_bin183_FPGIOKBG_01659;dRep_bin137_NABPABPB_00240;dRep_bin113_LIFKCGBF_01156;dRep_bin112_NDMGAKCH_00882;dRep_bin063_PJANDMAH_00295;dRep_bin036_DOKCEIDH_01091;dRep_bin034_MEBMFDLL_…	dRep_bin191_NGFJMLOL_01943;dRep_bin307_AOCKHIKF_00263;dRep_bin271_NGFBCHKH_00050;dRep_bin165_HMDFFMMM_00913;dRep_bin098_DDEBHDKK_01586;dRep_bin298_EIPJCOMF_00044;dRep_bin224_NFENHJGB_01760;dRep_bin191_NGFJMLOL_01526;dRep_bin183_FPGIOKBG_01659;dRep_bin137_NABPABPB_00240;dRep_bin113_LIFKCGBF_01156;dRep_bin112_NDMGAKCH_00882;dRep_bin063_PJANDMAH_00295;dRep_bin036_DOKCEIDH_01091;dRep_bin034_MEBMFDLL_…	hpf_2		Ribosome hibernation promoting factor
ORF_01949	GT5	26.0116								1	1	0.37296	dRep_bin329_GDOHKPBL_00965;dRep_bin112_NDMGAKCH_00689;dRep_bin224_NFENHJGB_01094;dRep_bin093_PGADNPMG_01170;dRep_bin196_BIELHBNH_00854;dRep_bin137_NABPABPB_00694;dRep_bin170_LICLFCFF_00275;dRep_bin289_KALDCNNP_00972;dRep_bin285_IPHKFJAN_00921;dRep_bin191_NGFJMLOL_01949;dRep_bin045_GJACFFBC_01913;dRep_bin229_FFOBPPJI_01661;dRep_bin298_EIPJCOMF_00587	dRep_bin329_GDOHKPBL_00965;dRep_bin112_NDMGAKCH_00689;dRep_bin224_NFENHJGB_01094;dRep_bin093_PGADNPMG_01170;dRep_bin196_BIELHBNH_00854;dRep_bin137_NABPABPB_00694;dRep_bin170_LICLFCFF_00275;dRep_bin289_KALDCNNP_00972;dRep_bin285_IPHKFJAN_00921;dRep_bin191_NGFJMLOL_01949;dRep_bin045_GJACFFBC_01913;dRep_bin229_FFOBPPJI_01661;dRep_bin298_EIPJCOMF_00587	glgA_2	2.4.1.21	Glycogen synthase
ORF_01951						25.2262	26.6931	25.3117	25.4556	2	2	0.0078089	dRep_bin191_NGFJMLOL_01951;dRep_bin183_FPGIOKBG_02235;dRep_bin329_GDOHKPBL_00967;dRep_bin070_EMBHKIOF_01126;dRep_bin037_GEAOEKHA_00001;dRep_bin285_IPHKFJAN_00651;dRep_bin275_NIDIBBDA_01328;dRep_bin271_NGFBCHKH_00183;dRep_bin138_EJGHNBMI_01453;dRep_bin045_GJACFFBC_01915;dRep_bin036_DOKCEIDH_00607;dRep_bin346_JKFDGFHC_00407;dRep_bin113_LIFKCGBF_00770;dRep_bin112_NDMGAKCH_00687;dRep_bin064_CMDDCDKG_…	dRep_bin191_NGFJMLOL_01951;dRep_bin183_FPGIOKBG_02235;dRep_bin329_GDOHKPBL_00967;dRep_bin070_EMBHKIOF_01126;dRep_bin037_GEAOEKHA_00001;dRep_bin285_IPHKFJAN_00651;dRep_bin275_NIDIBBDA_01328;dRep_bin271_NGFBCHKH_00183;dRep_bin138_EJGHNBMI_01453;dRep_bin045_GJACFFBC_01915;dRep_bin036_DOKCEIDH_00607;dRep_bin346_JKFDGFHC_00407;dRep_bin113_LIFKCGBF_00770;dRep_bin112_NDMGAKCH_00687;dRep_bin064_CMDDCDKG_…	panD	4.1.1.11	Aspartate 1-decarboxylase
ORF_01953						26.4247	27.3768	25.8175	27.2587	5	2	1.6853e-75	dRep_bin191_NGFJMLOL_01953;dRep_bin170_LICLFCFF_00192	dRep_bin191_NGFJMLOL_01953	pepT	3.4.11.4	Peptidase T
ORF_01977		31.4987	31.4052	32.1564	32.664	32.852	32.9285	32.6696	32.7226	26	2	0	dRep_bin191_NGFJMLOL_01977;dRep_bin112_NDMGAKCH_00332;dRep_bin034_MEBMFDLL_02136;dRep_bin036_DOKCEIDH_01824	dRep_bin191_NGFJMLOL_01977;dRep_bin112_NDMGAKCH_00332	fumA	4.2.1.2	Fumarate hydratase class I, aerobic
ORF_01989									22.3208	4	4	4.2814e-05	dRep_bin285_IPHKFJAN_00256;dRep_bin191_NGFJMLOL_01989;dRep_bin198_GMLJKALI_00587;dRep_bin331_HPKAPHAF_00007;dRep_bin329_GDOHKPBL_01268;dRep_bin289_KALDCNNP_00981;dRep_bin165_HMDFFMMM_00696;dRep_bin131_HLFNHDGI_00718;dRep_bin113_LIFKCGBF_00500;dRep_bin063_PJANDMAH_00059;dRep_bin034_MEBMFDLL_01272;dRep_bin002_CFBNDKDN_00541;dRep_bin351_CKFFBPHM_00917;dRep_bin296_FDMPKPOH_00587;dRep_bin196_BIELHBNH_…	dRep_bin285_IPHKFJAN_00256;dRep_bin191_NGFJMLOL_01989;dRep_bin198_GMLJKALI_00587;dRep_bin331_HPKAPHAF_00007;dRep_bin329_GDOHKPBL_01268;dRep_bin289_KALDCNNP_00981;dRep_bin165_HMDFFMMM_00696;dRep_bin131_HLFNHDGI_00718;dRep_bin113_LIFKCGBF_00500;dRep_bin063_PJANDMAH_00059;dRep_bin034_MEBMFDLL_01272;dRep_bin002_CFBNDKDN_00541;dRep_bin351_CKFFBPHM_00917;dRep_bin296_FDMPKPOH_00587;dRep_bin196_BIELHBNH_…	murA	2.5.1.7	UDP-N-acetylglucosamine 1-carboxyvinyltransferase
ORF_01991						24.6873	24.7741			2	2	0,00047725	dRep_bin191_NGFJMLOL_01991;dRep_bin265_LFKFBJPC_00084;dRep_bin105_AAEIHAFF_00511;dRep_bin285_IPHKFJAN_00258;dRep_bin183_FPGIOKBG_00768;dRep_bin045_GJACFFBC_00439;dRep_bin111_FPJIHFKE_00404;dRep_bin138_EJGHNBMI_00735	dRep_bin191_NGFJMLOL_01991;dRep_bin265_LFKFBJPC_00084;dRep_bin105_AAEIHAFF_00511;dRep_bin285_IPHKFJAN_00258;dRep_bin183_FPGIOKBG_00768;dRep_bin045_GJACFFBC_00439;dRep_bin111_FPJIHFKE_00404;dRep_bin138_EJGHNBMI_00735	dxr	1.1.1.267	1-deoxy-D-xylulose 5-phosphate reductoisomerase
ORF_02003							25.2953		24.9788	2	2	0.30349	dRep_bin289_KALDCNNP_00379;dRep_bin034_MEBMFDLL_01028;dRep_bin138_EJGHNBMI_00928;dRep_bin113_LIFKCGBF_01228;dRep_bin329_GDOHKPBL_01128;dRep_bin198_GMLJKALI_00350;dRep_bin137_NABPABPB_01480;dRep_bin112_NDMGAKCH_01784;dRep_bin191_NGFJMLOL_02003;dRep_bin093_PGADNPMG_00675;dRep_bin111_FPJIHFKE_00732;dRep_bin196_BIELHBNH_01289;dRep_bin002_CFBNDKDN_01802;dRep_bin165_HMDFFMMM_00686;dRep_bin084_CGBIKHBH_…	dRep_bin289_KALDCNNP_00379;dRep_bin034_MEBMFDLL_01028;dRep_bin138_EJGHNBMI_00928;dRep_bin113_LIFKCGBF_01228;dRep_bin329_GDOHKPBL_01128;dRep_bin198_GMLJKALI_00350;dRep_bin137_NABPABPB_01480;dRep_bin112_NDMGAKCH_01784;dRep_bin191_NGFJMLOL_02003;dRep_bin093_PGADNPMG_00675;dRep_bin111_FPJIHFKE_00732;dRep_bin196_BIELHBNH_01289;dRep_bin002_CFBNDKDN_01802;dRep_bin165_HMDFFMMM_00686;dRep_bin084_CGBIKHBH_…	recA		Protein RecA
ORF_02008	GH36					22.2782				8	1	1.9645e-53	dRep_bin191_NGFJMLOL_02008	dRep_bin191_NGFJMLOL_02008	agaSK_2		Bifunctional alpha-galactosidase/sucrose kinase AgaSK
ORF_02013		28.5136	27.2065	28.1356	28.0335	29.4737	28.4714	29.4958	29.9014	4	4	1.7464e-55	dRep_bin191_NGFJMLOL_02013;dRep_bin289_KALDCNNP_00777;dRep_bin285_IPHKFJAN_01861	dRep_bin191_NGFJMLOL_02013	rpiB	5.3.1.6	Ribose-5-phosphate isomerase B
ORF_02017						27.1456	27.8395	26.8995	27.6049	8	8	1.9774e-39	dRep_bin191_NGFJMLOL_02017;dRep_bin329_GDOHKPBL_01654	dRep_bin191_NGFJMLOL_02017			Carbohydrate esterase, sialic acid-specific acetylesterase
ORF_02023						25.698	26.8882	25.63		5	5	1.4685e-24	dRep_bin191_NGFJMLOL_02023;dRep_bin329_GDOHKPBL_00168;dRep_bin170_LICLFCFF_00338;dRep_bin137_NABPABPB_00215;dRep_bin113_LIFKCGBF_00869;dRep_bin112_NDMGAKCH_00610;dRep_bin002_CFBNDKDN_00039;dRep_bin294_EHJINIDK_01863;dRep_bin285_IPHKFJAN_01264;dRep_bin183_FPGIOKBG_00054;dRep_bin149_GABCHCDI_01567;dRep_bin298_EIPJCOMF_01418;dRep_bin165_HMDFFMMM_01260;dRep_bin196_BIELHBNH_00361;dRep_bin064_CMDDCDKG_…	dRep_bin191_NGFJMLOL_02023	pheT	6.1.1.20	Phenylalanine--tRNA ligase beta subunit
ORF_02036	GH43_19
ORF_02041						24.2535				2	1	1.2297e-17	dRep_bin191_NGFJMLOL_02041	dRep_bin191_NGFJMLOL_02041	rpmE2_2		50S ribosomal protein L31 type B
ORF_02042		27.1438	26.2307	26.2445	26.883	27.4143	27.215	27.4835	27.9439	6	6	1.1463e-16	dRep_bin191_NGFJMLOL_02042	dRep_bin191_NGFJMLOL_02042			Carboxypeptidase regulatory-like domain protein
ORF_02052							24.7469			1	1	0,0024373	dRep_bin191_NGFJMLOL_02052	dRep_bin191_NGFJMLOL_02052			hypothetical protein
ORF_02059						25.1215	26.4039	24.5561	24.4484	5	3	2.3658e-10	dRep_bin191_NGFJMLOL_02059	dRep_bin191_NGFJMLOL_02059	icd	1.1.1.42	Isocitrate dehydrogenase [NADP]
ORF_02070									20.5908	1	1	0,0009021	dRep_bin191_NGFJMLOL_02070	dRep_bin191_NGFJMLOL_02070	dcp	3.4.15.5	Dipeptidyl carboxypeptidase
ORF_02072		25.0796				24.781	25.5478	24.9461	24.4756	3	3	1.8236e-11	dRep_bin191_NGFJMLOL_02072	dRep_bin191_NGFJMLOL_02072	mftE	3.5.-.-	Putative mycofactocin system creatinine amidohydrolase family protein MftE
ORF_02073	GH33
ORF_02077	GH28
ORF_02079								25.2159		1	1	0,0014588	dRep_bin229_FFOBPPJI_01332;dRep_bin191_NGFJMLOL_02079	dRep_bin229_FFOBPPJI_01332;dRep_bin191_NGFJMLOL_02079	htpG		Chaperone protein HtpG
ORF_02103						27.3364	27.9905	28.2467	27.5204	2	2	8.7162e-12	dRep_bin191_NGFJMLOL_02103	dRep_bin191_NGFJMLOL_02103			hypothetical protein
ORF_02114							24.4555			1	1	0,0037799	dRep_bin191_NGFJMLOL_02114	dRep_bin191_NGFJMLOL_02114	asnB	6.3.5.4	Asparagine synthetase B [glutamine-hydrolyzing]
ORF_02115						26.7205	29.3382	27.341	26.6525	4	4	7.2678e-09	dRep_bin191_NGFJMLOL_02115	dRep_bin191_NGFJMLOL_02115			18 kDa heat shock protein
ORF_02120		31.7922	31.47	31.741	32.1918	33.3044	33.3339	32.8375	33.2376	13	7	0	dRep_bin191_NGFJMLOL_02120;dRep_bin314_KCHFPLIP_00576	dRep_bin191_NGFJMLOL_02120	rbr1	1.11.1.1	Rubrerythrin-1
ORF_02145	GT4

## Sheet: MAG285
Enzyme	Path (Fig.)	LFQ C1	LFQ C2	LFQ C3	LFQ C4	LFQ M1	LFQ M2	LFQ M3	LFQ M4	ORF	*E.C.	CAZy
Carbohydrate dedradation
Galactan
Beta-galactosidase							25.9712		25.8426	ORF_00287	3.2.1.23
Galactokinase	[galK]	26.3605	23.8152	28.0633	26.4911	29.0692	30.1899	27.1148	29.0023	ORF_01121	2.7.1.6
Aldose 1-epimerase	[mro]					25.5986	26.5642	25.7683	25.9366	ORF_01123	5.1.3.3
uridyl transferase	[galT]										2.7.7.12
UTP--glucose-1-phosphate uridylyltransferase										ORF_00138	2.7.7.9
Starch
Glycosyl hydrolase family 57	[gh57]					24.7384	23.4877	24.3213	24.8334	ORF_00442		GH57
Glycogen synthase	[gt4]					25.3525	26.7009	24.518	26.3322	ORF_00441	2.4.1.11	GT4
Amylo-alpha-1,6-glucosidase	[gh133]								26.0621	ORF_00440		GH133
1,4-alpha-glucan branching enzyme GlgB	[gh13]					24.3299	24.7935	23.8161	23.9565	ORF_00693	2.4.1.18	GH13_8
Arabinoxylan
Xylanase	[gh10]									ORF_02024		GH10
Alpha-xylosidase BoGH31A	[gh31]					25.4282	26.4374	25.3514	25.3142	ORF_00964	3.2.1.177	GH31-CBM32-DOC
Extracellular exo-alpha-L-arabinofuranosidase	[gh51]					24.13	25.3499	23.9736	24.2619	ORF_00263	3.2.1.55	GH51
Xylosidase/arabinosidase	[gh43]									ORF_00260		GH43_24
Xylosidase/arabinosidase	[gh43]									ORF_00268		GH43_19
Xylosidase/arabinosidase	[gh43]									ORF_00269		GH43_19-GH43_34
Xylosidase/arabinosidase	[gh43]									ORF_00349		GH43_10
Xylosidase/arabinosidase	[gh43]									ORF_01072		GH43_19-GH43_29-GH43_34
Glycolysis
phosphoglucomutase	[1]			26.7353	26.7843	28.0802	29.1673	26.9886	27.9217	ORF_00398	5.4.2.2
glucokinase	[2]	21.1937	21.606							ORF_01881	2.7.1.2
glucose-6-phosphate isomerase	[3]	26.6911	24.9176	25.2784	25.7175	25.1034	26.8179		25.2009	ORF_01232	5.3.1.9
6-phosphofructokinase	[4]	27.5708	26.8961	28.3422	29.2038	29.577	29.4852	29.84	29.571	ORF_00807	2.7.1.11
fructose-bisphosphate aldolase	[5]					25.2169	25.9236		24.9765	ORF_00658	4.1.2.13
fructose 1,6-bisphophate aldolase/phosphatase	[6]										3.1.3.11
triosephosphate isomerase	[7]	28.6666	28.4247	27.1742	28.362	26.6377	27.252	25.3052	25.5773	ORF_00764	5.3.1.1
glyceraldehyde-3-phosphate dehydrogenase	[8]						24.8771			ORF_00436	1.2.1.12
phosphoglycerate kinase	[9]	28.6855	28.2759	29.6851	28.7354	30.1204	30.7904	29.087	29.8867	ORF_01983	2.7.2.3
phosphoglycerate mutase	[10]	27.4098	27.5483	27.3898	28.6297	28.6216	28.9766	27.6471	28.1006	ORF_00838	5.4.2.12
enolase	[11]	30.4998	29.5197	30.4313	30.4084	32.199	31.8037	31.0989	32.0312	ORF_01375	4.2.1.11
Pentose phosphate pathway (PPP)
L-arabinose isomerase	[12]	31.9664	31.6735	32.0952	32.7931	32.9294	33.411	32.7636	32.8051	ORF_01864	5.3.1.4
Ribulokinase	[13]										2.7.1.16
L-ribulose-5-phosphate 4-epimerase UlaF	[14]	29.7483	29.8202	29.9313	30.3256	30.3082	30.6062	29.7404	30.2263	ORF_01865	5.1.3.4
xylose isomerase	[15]						22.6898			ORF_00574	5.3.1.5
Xylulose kinase	[16]										2.7.1.17
Ribose/ribulose-phosphate 3-epimerase	[17]										5.1.3.1
Ribose-5-phosphate isomerase B	[18]	28.5136	27.2065	28.1356	28.0335	29.4737	28.4714	29.4958	29.9014	ORF_01861	5.3.1.6
Ribose-phosphate pyrophosphokinase	[19]										2.7.6.1
transaldolase	[20]										2.2.1.2
transketolase	[21]					29.3673	30.2781	29.9986	29.7586	ORF_01862	2.2.1.1
Acetate metabolism
pyruvate kinase	[22]						24.696	22.4271	22.5786	ORF_00857	2.7.1.40
pyruvate:ferredoxin (flavodoxin) oxidoreductase	[23]	29.1972	28.5448	29.5117	29.9971	30.5583	31.441	30.1513	30.4686	ORF_00409	1.2.7.1
Phosphotransacetylase	[24]					27.9881	27.9931	26.2302	27.0873	ORF_01806	2.3.1.8
Acetate kinase	[25]	24.3502	24.8376	25.835	26.2688	26.2743	26.158	26.068	26.9775	ORF_01807	2.7.2.1
Succinate / Propionate production
Pyruvate, phosphate dikinase	[26]					23.9063	25.9929	23.3898	24.0706	ORF_02014	2.7.9.1
Phosphoenolpyruvate carboxykinase (ATP)	[27]	30.9141	30.2495	31.1129	31.3412	32.719	33.0256	31.3583	32.4325	ORF_00248	4.1.1.49
Malate dehydrogenase	[28]					27.4452	28.4012	26.8721	27.1785	ORF_01928	1.1.1.37
NAD-dependent malic enzyme	[29]										1.1.1.38
Fumarate hydratase class II	[30]					26.0278	26.5656	24.9096	25.3162	ORF_00049	4.2.1.2
Fumarate reductase flavoprotein subunit	[31]					23.8068	25.1932	23.5395	23.8572	ORF_01563	1.3.5.4
Fumarate reductase iron-sulfur subunit	[32]				20.3907					ORF_01564	1.3.5.1
IDcomb	CAZy	LFQ C1	LFQ C2	LFQ C3	LFQ C4	LFQ M1	LFQ M2	LFQ M3	LFQ M4	Peptides	Uni. Pep.	PEP	Protein IDs	Majority protein IDs	gene	EC_number	product
ORF_00005						26.2842	25.7417	25.2767	25.1875	2	2	1.3143e-05	dRep_bin002_CFBNDKDN_01380;dRep_bin271_NGFBCHKH_00837;dRep_bin112_NDMGAKCH_00345;dRep_bin298_EIPJCOMF_01518;dRep_bin285_IPHKFJAN_00005;dRep_bin170_LICLFCFF_01588	dRep_bin002_CFBNDKDN_01380;dRep_bin271_NGFBCHKH_00837;dRep_bin112_NDMGAKCH_00345;dRep_bin298_EIPJCOMF_01518;dRep_bin285_IPHKFJAN_00005;dRep_bin170_LICLFCFF_01588	lpxA_1	2.3.1.129	Acyl-[acyl-carrier-protein]--UDP-N-acetylglucosamine O-acyltransferase
ORF_00017		26.9149	26.7058	26.3392	26.1473	26.5487	27.663	26.5174	26.5866	6	0	4.3394e-46	dRep_bin170_LICLFCFF_00521;dRep_bin137_NABPABPB_00264;dRep_bin224_NFENHJGB_00612;dRep_bin285_IPHKFJAN_00017;dRep_bin183_FPGIOKBG_02174;dRep_bin346_JKFDGFHC_00227;dRep_bin289_KALDCNNP_01461;dRep_bin198_GMLJKALI_01601;dRep_bin064_CMDDCDKG_00870;dRep_bin294_EHJINIDK_01111;dRep_bin045_GJACFFBC_00642;dRep_bin329_GDOHKPBL_00237;dRep_bin036_DOKCEIDH_00777;dRep_bin307_AOCKHIKF_00029;dRep_bin165_HMDFFMMM_…	dRep_bin170_LICLFCFF_00521;dRep_bin137_NABPABPB_00264;dRep_bin224_NFENHJGB_00612;dRep_bin285_IPHKFJAN_00017;dRep_bin183_FPGIOKBG_02174;dRep_bin346_JKFDGFHC_00227;dRep_bin289_KALDCNNP_01461;dRep_bin198_GMLJKALI_01601;dRep_bin064_CMDDCDKG_00870;dRep_bin294_EHJINIDK_01111;dRep_bin045_GJACFFBC_00642;dRep_bin329_GDOHKPBL_00237;dRep_bin036_DOKCEIDH_00777;dRep_bin307_AOCKHIKF_00029;dRep_bin165_HMDFFMMM_…	typA		GTP-binding protein TypA/BipA
ORF_00028	GH27-CBM51-CBM51
ORF_00029	CBM13-CBM72
ORF_00035						24.3307	25.2711		24.157	4	2	7.9419e-18	dRep_bin285_IPHKFJAN_00035;dRep_bin183_FPGIOKBG_01102	dRep_bin285_IPHKFJAN_00035	alr1	5.1.1.1	Alanine racemase 1
ORF_00040		26.2136		25.6713						2	2	0.0047222	dRep_bin006_HPJGJCAG_01240;dRep_bin182_EMCFODCD_00820;dRep_bin170_LICLFCFF_01229;dRep_bin305_FCIEFIHE_01069;dRep_bin014_CHIHIMAN_01666;dRep_bin339_DBNBAHDK_01473;dRep_bin152_LJMCIADF_00377;dRep_bin056_EMNHHOJA_01634;dRep_bin340_OFLHNGJM_00549;dRep_bin105_AAEIHAFF_01471;dRep_bin349_AMCJEEEG_01021;dRep_bin071_JHMCIJPE_00244;dRep_bin290_OIOJKBNK_00925;dRep_bin256_KEMNAOBC_00667;dRep_bin092_OOJCPDEA_…	dRep_bin006_HPJGJCAG_01240;dRep_bin182_EMCFODCD_00820;dRep_bin170_LICLFCFF_01229;dRep_bin305_FCIEFIHE_01069;dRep_bin014_CHIHIMAN_01666;dRep_bin339_DBNBAHDK_01473;dRep_bin152_LJMCIADF_00377;dRep_bin056_EMNHHOJA_01634;dRep_bin340_OFLHNGJM_00549;dRep_bin105_AAEIHAFF_01471;dRep_bin349_AMCJEEEG_01021;dRep_bin071_JHMCIJPE_00244;dRep_bin290_OIOJKBNK_00925;dRep_bin256_KEMNAOBC_00667;dRep_bin092_OOJCPDEA_…	hppA1	3.6.1.1	Putative K(+)-stimulated pyrophosphate-energized sodium pump
ORF_00049						26.0278	26.5656	24.9096	25.3162	12	1	1.7503e-167	dRep_bin285_IPHKFJAN_00049	dRep_bin285_IPHKFJAN_00049	fumA	4.2.1.2	Fumarate hydratase class I, aerobic
ORF_00052	GH51
ORF_00057		27.2415		27.3576	27.1471	28.6149	29.5633	26.8894	28.2676	8	6	1.0555e-85	dRep_bin285_IPHKFJAN_00057	dRep_bin285_IPHKFJAN_00057	nagB_1	3.5.99.6	Glucosamine-6-phosphate deaminase
ORF_00058	GH97
ORF_00069							25.0453		25.0943	2	1	0,0001874	dRep_bin285_IPHKFJAN_00069	dRep_bin285_IPHKFJAN_00069		2.5.1.10	(2E,6E)-farnesyl diphosphate synthase
ORF_00085	GH115
ORF_00091		26.4393	26.7037	26.7004	27.0967	27.0763	27.6931	25.8335	26.7567	4	2	5.5166e-07	dRep_bin112_NDMGAKCH_01792;dRep_bin063_PJANDMAH_00921;dRep_bin285_IPHKFJAN_00091;dRep_bin113_LIFKCGBF_00862;dRep_bin198_GMLJKALI_01520;dRep_bin138_EJGHNBMI_00646;dRep_bin289_KALDCNNP_01693;dRep_bin307_AOCKHIKF_00589;dRep_bin098_DDEBHDKK_01037;dRep_bin314_KCHFPLIP_00532;dRep_bin070_EMBHKIOF_00327;dRep_bin073_AKBCEHHO_00090;dRep_bin002_CFBNDKDN_01342;dRep_bin183_FPGIOKBG_02272;dRep_bin064_CMDDCDKG_…	dRep_bin112_NDMGAKCH_01792;dRep_bin063_PJANDMAH_00921;dRep_bin285_IPHKFJAN_00091;dRep_bin113_LIFKCGBF_00862;dRep_bin198_GMLJKALI_01520;dRep_bin138_EJGHNBMI_00646	purT	2.1.2.-	Formate-dependent phosphoribosylglycinamide formyltransferase
ORF_00109		25.3439	25.966	26.9701	27.1474	26.7839	27.2718	26.1891	26.3115	4	2	1.1589e-51	dRep_bin191_NGFJMLOL_00294;dRep_bin285_IPHKFJAN_00109;dRep_bin149_GABCHCDI_00810	dRep_bin191_NGFJMLOL_00294	punA	2.4.2.1	Purine nucleoside phosphorylase 1
ORF_00114	GH84-CBM72						21.6356			1	1	0,0042313	dRep_bin285_IPHKFJAN_00114	dRep_bin285_IPHKFJAN_00114		3.2.1.169	O-GlcNAcase
ORF_00136						23.7019	26.2296	23.0235	23.461	3	3	1.6797e-36	dRep_bin285_IPHKFJAN_00136	dRep_bin285_IPHKFJAN_00136			Outer membrane protein Omp28
ORF_00142						25.6121	25.9322			2	2	0,0012588	dRep_bin285_IPHKFJAN_00142	dRep_bin285_IPHKFJAN_00142			hypothetical protein
ORF_00151									21.8691	2	2	0.00024863	dRep_bin191_NGFJMLOL_01288;dRep_bin285_IPHKFJAN_00151	dRep_bin191_NGFJMLOL_01288;dRep_bin285_IPHKFJAN_00151			hypothetical protein
ORF_00153						28.2684	30.5767	26.0526	26.3299	5	4	1.386e-07	dRep_bin191_NGFJMLOL_01871;dRep_bin191_NGFJMLOL_01290;dRep_bin138_EJGHNBMI_00335;dRep_bin285_IPHKFJAN_00153;dRep_bin170_LICLFCFF_01857;dRep_bin196_BIELHBNH_01012;dRep_bin070_EMBHKIOF_00131;dRep_bin045_GJACFFBC_00679;dRep_bin137_NABPABPB_01093;dRep_bin063_PJANDMAH_00231;dRep_bin034_MEBMFDLL_00759;dRep_bin191_NGFJMLOL_00701;dRep_bin064_CMDDCDKG_00912;dRep_bin183_FPGIOKBG_01012	dRep_bin191_NGFJMLOL_01871;dRep_bin191_NGFJMLOL_01290;dRep_bin138_EJGHNBMI_00335;dRep_bin285_IPHKFJAN_00153;dRep_bin170_LICLFCFF_01857	glnB		Nitrogen regulatory protein P-II
ORF_00154	GH95
ORF_00155	GH20
ORF_00165	GH109
ORF_00167			27.894	25.9385	26.7397	28.6566	29.2026	28.7813	29.0554	21	21	4.5916e-86	dRep_bin285_IPHKFJAN_00167	dRep_bin285_IPHKFJAN_00167			hypothetical protein
ORF_00180		27.1859	27.1627	28.4893	27.668	29.3061	28.7616	27.6251	28.6456	17	15	4.1917e-132	dRep_bin191_NGFJMLOL_00617;dRep_bin191_NGFJMLOL_00235;dRep_bin045_GJACFFBC_00336;dRep_bin183_FPGIOKBG_01639;dRep_bin036_DOKCEIDH_00080;dRep_bin112_NDMGAKCH_01001;dRep_bin138_EJGHNBMI_00418;dRep_bin224_NFENHJGB_00509;dRep_bin329_GDOHKPBL_00375;dRep_bin170_LICLFCFF_01334;dRep_bin137_NABPABPB_00541;dRep_bin294_EHJINIDK_00174;dRep_bin002_CFBNDKDN_00289;dRep_bin285_IPHKFJAN_00180;dRep_bin346_JKFDGFHC_…	dRep_bin191_NGFJMLOL_00617	murC	6.3.2.8	UDP-N-acetylmuramate--L-alanine ligase
ORF_00181	GT28
ORF_00183						22.6988				2	1	3.6869e-07	dRep_bin198_GMLJKALI_01114;dRep_bin063_PJANDMAH_00215;dRep_bin045_GJACFFBC_00339;dRep_bin034_MEBMFDLL_00932;dRep_bin298_EIPJCOMF_01549;dRep_bin329_GDOHKPBL_00378;dRep_bin183_FPGIOKBG_01636;dRep_bin070_EMBHKIOF_00470;dRep_bin285_IPHKFJAN_00183;dRep_bin294_EHJINIDK_00177	dRep_bin198_GMLJKALI_01114;dRep_bin063_PJANDMAH_00215;dRep_bin045_GJACFFBC_00339;dRep_bin034_MEBMFDLL_00932;dRep_bin298_EIPJCOMF_01549;dRep_bin329_GDOHKPBL_00378;dRep_bin183_FPGIOKBG_01636;dRep_bin070_EMBHKIOF_00470;dRep_bin285_IPHKFJAN_00183;dRep_bin294_EHJINIDK_00177	murD	6.3.2.9	UDP-N-acetylmuramoylalanine--D-glutamate ligase
ORF_00211									23.3498	3	1	0.0059317	dRep_bin170_LICLFCFF_01135;dRep_bin112_NDMGAKCH_01425;dRep_bin137_NABPABPB_00965;dRep_bin298_EIPJCOMF_01403;dRep_bin329_GDOHKPBL_00301;dRep_bin131_HLFNHDGI_00695;dRep_bin289_KALDCNNP_00889;dRep_bin224_NFENHJGB_00519;dRep_bin165_HMDFFMMM_00413;dRep_bin301_NJFJIJGA_00338;dRep_bin149_GABCHCDI_01248;dRep_bin037_GEAOEKHA_01517;dRep_bin331_HPKAPHAF_00155;dRep_bin285_IPHKFJAN_00211;dRep_bin002_CFBNDKDN_…	dRep_bin170_LICLFCFF_01135;dRep_bin112_NDMGAKCH_01425;dRep_bin137_NABPABPB_00965	argC	1.2.1.38	N-acetyl-gamma-glutamyl-phosphate reductase
ORF_00212						25.9801	26.5317	25.7485	25.5083	1	1	3.172e-06	dRep_bin285_IPHKFJAN_00212	dRep_bin285_IPHKFJAN_00212	lysJ	2.6.1.-	[LysW]-aminoadipate semialdehyde transaminase
ORF_00213			24.6657							1	1	0,0063179	dRep_bin112_NDMGAKCH_01427;dRep_bin183_FPGIOKBG_01132;dRep_bin329_GDOHKPBL_00299;dRep_bin285_IPHKFJAN_00213;dRep_bin271_NGFBCHKH_00340;dRep_bin138_EJGHNBMI_01324;dRep_bin064_CMDDCDKG_00295;dRep_bin346_JKFDGFHC_01024;dRep_bin063_PJANDMAH_00382;dRep_bin034_MEBMFDLL_01863;dRep_bin070_EMBHKIOF_00533	dRep_bin112_NDMGAKCH_01427;dRep_bin183_FPGIOKBG_01132;dRep_bin329_GDOHKPBL_00299;dRep_bin285_IPHKFJAN_00213;dRep_bin271_NGFBCHKH_00340;dRep_bin138_EJGHNBMI_01324;dRep_bin064_CMDDCDKG_00295;dRep_bin346_JKFDGFHC_01024;dRep_bin063_PJANDMAH_00382;dRep_bin034_MEBMFDLL_01863;dRep_bin070_EMBHKIOF_00533	proC	1.5.1.2	Pyrroline-5-carboxylate reductase
ORF_00218		28.169	27.7414	27.6288	28.693	28.8762	29.228	28.4984	28.2643	15	12	3.6647e-86	dRep_bin191_NGFJMLOL_01091;dRep_bin183_FPGIOKBG_01137;dRep_bin063_PJANDMAH_00377;dRep_bin170_LICLFCFF_00888;dRep_bin112_NDMGAKCH_01444;dRep_bin070_EMBHKIOF_00530;dRep_bin034_MEBMFDLL_02032;dRep_bin137_NABPABPB_01566;dRep_bin224_NFENHJGB_01099;dRep_bin285_IPHKFJAN_00218;dRep_bin113_LIFKCGBF_01196;dRep_bin045_GJACFFBC_01762;dRep_bin064_CMDDCDKG_00290;dRep_bin110_JGOEJECF_00930;dRep_bin316_FNLHDNEO_…	dRep_bin191_NGFJMLOL_01091	argF'	2.1.3.9	N-acetylornithine carbamoyltransferase
ORF_00219				22.3736						1	1	0,00016	dRep_bin073_AKBCEHHO_01257;dRep_bin285_IPHKFJAN_00219;dRep_bin198_GMLJKALI_00757;dRep_bin329_GDOHKPBL_01332	dRep_bin073_AKBCEHHO_01257;dRep_bin285_IPHKFJAN_00219;dRep_bin198_GMLJKALI_00757;dRep_bin329_GDOHKPBL_01332			putative epimerase/dehydratase
ORF_00220						27.4721	28.7155	27.1891	27.8695	10	5	1.599e-62	dRep_bin285_IPHKFJAN_00220	dRep_bin285_IPHKFJAN_00220	kbl	2.3.1.29	2-amino-3-ketobutyrate coenzyme A ligase
ORF_00227		26.8736	25.7769	26.3326	27.5001	27.9586	29.8253	26.7506	27.788	23	12	2.6404e-204	dRep_bin285_IPHKFJAN_00227	dRep_bin285_IPHKFJAN_00227	purL	6.3.5.3	Phosphoribosylformylglycinamidine synthase
ORF_00233									24.6174	5	1	3.1119e-38	dRep_bin285_IPHKFJAN_00233	dRep_bin285_IPHKFJAN_00233	yiaD_1		putative lipoprotein YiaD
ORF_00236	GT2
ORF_00237						26.5645	27.3748	26.1568		3	3	4.6073e-21	dRep_bin191_NGFJMLOL_01098;dRep_bin183_FPGIOKBG_00037;dRep_bin285_IPHKFJAN_00237	dRep_bin191_NGFJMLOL_01098	efp		Elongation factor P
ORF_00239	GH16
ORF_00248		30.9141	30.2495	31.1129	31.3412	32.719	33.0256	31.3583	32.4325	32	17	0	dRep_bin285_IPHKFJAN_00248	dRep_bin285_IPHKFJAN_00248	pckA	4.1.1.49	Phosphoenolpyruvate carboxykinase (ATP)
ORF_00253		24.9645	25.3541	26.091	26.1302	27.0543	26.7627	26.3557	26.1005	6	3	1.8864e-15	dRep_bin191_NGFJMLOL_01418;dRep_bin112_NDMGAKCH_01718;dRep_bin063_PJANDMAH_00071;dRep_bin045_GJACFFBC_00444;dRep_bin329_GDOHKPBL_01405;dRep_bin298_EIPJCOMF_01447;dRep_bin285_IPHKFJAN_00253;dRep_bin138_EJGHNBMI_00730;dRep_bin002_CFBNDKDN_00545;dRep_bin307_AOCKHIKF_01464;dRep_bin098_DDEBHDKK_01023;dRep_bin073_AKBCEHHO_01248;dRep_bin232_JGAEDAFA_01297;dRep_bin296_FDMPKPOH_00829	dRep_bin191_NGFJMLOL_01418;dRep_bin112_NDMGAKCH_01718;dRep_bin063_PJANDMAH_00071;dRep_bin045_GJACFFBC_00444;dRep_bin329_GDOHKPBL_01405;dRep_bin298_EIPJCOMF_01447;dRep_bin285_IPHKFJAN_00253;dRep_bin138_EJGHNBMI_00730;dRep_bin002_CFBNDKDN_00545;dRep_bin307_AOCKHIKF_01464;dRep_bin098_DDEBHDKK_01023;dRep_bin073_AKBCEHHO_01248			hypothetical protein
ORF_00256									22.3208	4	4	4.2814e-05	dRep_bin285_IPHKFJAN_00256;dRep_bin191_NGFJMLOL_01989;dRep_bin198_GMLJKALI_00587;dRep_bin331_HPKAPHAF_00007;dRep_bin329_GDOHKPBL_01268;dRep_bin289_KALDCNNP_00981;dRep_bin165_HMDFFMMM_00696;dRep_bin131_HLFNHDGI_00718;dRep_bin113_LIFKCGBF_00500;dRep_bin063_PJANDMAH_00059;dRep_bin034_MEBMFDLL_01272;dRep_bin002_CFBNDKDN_00541;dRep_bin351_CKFFBPHM_00917;dRep_bin296_FDMPKPOH_00587;dRep_bin196_BIELHBNH_…	dRep_bin285_IPHKFJAN_00256;dRep_bin191_NGFJMLOL_01989;dRep_bin198_GMLJKALI_00587;dRep_bin331_HPKAPHAF_00007;dRep_bin329_GDOHKPBL_01268;dRep_bin289_KALDCNNP_00981;dRep_bin165_HMDFFMMM_00696;dRep_bin131_HLFNHDGI_00718;dRep_bin113_LIFKCGBF_00500;dRep_bin063_PJANDMAH_00059;dRep_bin034_MEBMFDLL_01272;dRep_bin002_CFBNDKDN_00541;dRep_bin351_CKFFBPHM_00917;dRep_bin296_FDMPKPOH_00587;dRep_bin196_BIELHBNH_…	murA1	2.5.1.7	UDP-N-acetylglucosamine 1-carboxyvinyltransferase
ORF_00258						24.6873	24.7741			2	2	0,00047725	dRep_bin191_NGFJMLOL_01991;dRep_bin265_LFKFBJPC_00084;dRep_bin105_AAEIHAFF_00511;dRep_bin285_IPHKFJAN_00258;dRep_bin183_FPGIOKBG_00768;dRep_bin045_GJACFFBC_00439;dRep_bin111_FPJIHFKE_00404;dRep_bin138_EJGHNBMI_00735	dRep_bin191_NGFJMLOL_01991;dRep_bin265_LFKFBJPC_00084;dRep_bin105_AAEIHAFF_00511;dRep_bin285_IPHKFJAN_00258;dRep_bin183_FPGIOKBG_00768;dRep_bin045_GJACFFBC_00439;dRep_bin111_FPJIHFKE_00404;dRep_bin138_EJGHNBMI_00735	dxr	1.1.1.267	1-deoxy-D-xylulose 5-phosphate reductoisomerase
ORF_00260	GH43_24
ORF_00261						26.2586				1	1	0,00781	dRep_bin196_BIELHBNH_01023;dRep_bin191_NGFJMLOL_01621;dRep_bin138_EJGHNBMI_01863;dRep_bin198_GMLJKALI_01485;dRep_bin191_NGFJMLOL_01005;dRep_bin294_EHJINIDK_01003;dRep_bin285_IPHKFJAN_00261;dRep_bin224_NFENHJGB_01510	dRep_bin196_BIELHBNH_01023;dRep_bin191_NGFJMLOL_01621;dRep_bin138_EJGHNBMI_01863;dRep_bin198_GMLJKALI_01485;dRep_bin191_NGFJMLOL_01005;dRep_bin294_EHJINIDK_01003;dRep_bin285_IPHKFJAN_00261;dRep_bin224_NFENHJGB_01510	greA_1		Transcription elongation factor GreA
ORF_00262						27.3115	27.9715	26.2991	27.4859	4	4	6.0617e-06	dRep_bin191_NGFJMLOL_01620;dRep_bin191_NGFJMLOL_01006;dRep_bin198_GMLJKALI_01484;dRep_bin063_PJANDMAH_00670;dRep_bin034_MEBMFDLL_01985;dRep_bin329_GDOHKPBL_01308;dRep_bin296_FDMPKPOH_01180;dRep_bin113_LIFKCGBF_01125;dRep_bin112_NDMGAKCH_01623;dRep_bin064_CMDDCDKG_01071;dRep_bin138_EJGHNBMI_01864;dRep_bin196_BIELHBNH_01024;dRep_bin210_AGEDAEIA_01399;dRep_bin183_FPGIOKBG_00878;dRep_bin045_GJACFFBC_…	dRep_bin191_NGFJMLOL_01620;dRep_bin191_NGFJMLOL_01006;dRep_bin198_GMLJKALI_01484;dRep_bin063_PJANDMAH_00670;dRep_bin034_MEBMFDLL_01985;dRep_bin329_GDOHKPBL_01308;dRep_bin296_FDMPKPOH_01180;dRep_bin113_LIFKCGBF_01125;dRep_bin112_NDMGAKCH_01623;dRep_bin064_CMDDCDKG_01071;dRep_bin138_EJGHNBMI_01864;dRep_bin196_BIELHBNH_01024			putative HIT-like protein
ORF_00263	GH51					24.13	25.3499	23.9736	24.2619	3	2	1.0412e-21	dRep_bin285_IPHKFJAN_00263	dRep_bin285_IPHKFJAN_00263		3.2.1.55	Extracellular exo-alpha-L-arabinofuranosidase
ORF_00264	PL11
ORF_00266						24.9521	26.1587	24.8051	24.7921	9	2	7.9169e-34	dRep_bin285_IPHKFJAN_00266;dRep_bin294_EHJINIDK_01658;dRep_bin045_GJACFFBC_00460;dRep_bin111_FPJIHFKE_00791;dRep_bin275_NIDIBBDA_01413;dRep_bin345_GLPJDLOI_00616	dRep_bin285_IPHKFJAN_00266;dRep_bin294_EHJINIDK_01658;dRep_bin045_GJACFFBC_00460	metG	6.1.1.10	Methionine--tRNA ligase
ORF_00268	GH43_19
ORF_00269	GH43_19-GH43_34
ORF_00276	CBM72
ORF_00286	GH105
ORF_00287							25.9712		25.8426	2	2	0.13596	dRep_bin112_NDMGAKCH_00974;dRep_bin137_NABPABPB_01456;dRep_bin170_LICLFCFF_02031;dRep_bin045_GJACFFBC_00703;dRep_bin285_IPHKFJAN_00287;dRep_bin191_NGFJMLOL_01813	dRep_bin112_NDMGAKCH_00974;dRep_bin137_NABPABPB_01456;dRep_bin170_LICLFCFF_02031;dRep_bin045_GJACFFBC_00703;dRep_bin285_IPHKFJAN_00287;dRep_bin191_NGFJMLOL_01813	lacZ_1	3.2.1.23	Beta-galactosidase
ORF_00300	CBM72				24.5341	25.6762	26.569	24.2277	25.012	3	3	7.4687e-12	dRep_bin285_IPHKFJAN_00300	dRep_bin285_IPHKFJAN_00300			Fn3 associated
ORF_00311						27.7953	28.0162	27.1255	27.9233	6	6	1.3298e-34	dRep_bin285_IPHKFJAN_00311	dRep_bin285_IPHKFJAN_00311			Outer membrane protein beta-barrel domain protein
ORF_00315									24.8933	2	1	0.12091	dRep_bin196_BIELHBNH_00072;dRep_bin285_IPHKFJAN_00315;dRep_bin170_LICLFCFF_00610;dRep_bin002_CFBNDKDN_00978;dRep_bin271_NGFBCHKH_00453;dRep_bin298_EIPJCOMF_00597;dRep_bin346_JKFDGFHC_00503;dRep_bin289_KALDCNNP_01436;dRep_bin198_GMLJKALI_00024;dRep_bin138_EJGHNBMI_01386;dRep_bin063_PJANDMAH_00281;dRep_bin034_MEBMFDLL_00098;dRep_bin329_GDOHKPBL_01134;dRep_bin045_GJACFFBC_00119;dRep_bin183_FPGIOKBG_…	dRep_bin196_BIELHBNH_00072;dRep_bin285_IPHKFJAN_00315;dRep_bin170_LICLFCFF_00610;dRep_bin002_CFBNDKDN_00978;dRep_bin271_NGFBCHKH_00453;dRep_bin298_EIPJCOMF_00597;dRep_bin346_JKFDGFHC_00503;dRep_bin289_KALDCNNP_01436;dRep_bin198_GMLJKALI_00024;dRep_bin138_EJGHNBMI_01386;dRep_bin063_PJANDMAH_00281;dRep_bin034_MEBMFDLL_00098;dRep_bin329_GDOHKPBL_01134;dRep_bin045_GJACFFBC_00119;dRep_bin183_FPGIOKBG_…	ndhK1	1.6.5.-	NAD(P)H-quinone oxidoreductase subunit K 1
ORF_00321							24.8344			1	1	0,00022833	dRep_bin285_IPHKFJAN_00321;dRep_bin294_EHJINIDK_00960	dRep_bin285_IPHKFJAN_00321;dRep_bin294_EHJINIDK_00960	nuoL	1.6.5.11	NADH-quinone oxidoreductase subunit L
ORF_00341						27.2754	27.5699	27.2695	27.5038	11	3	3.1979e-53	dRep_bin285_IPHKFJAN_00341;dRep_bin316_FNLHDNEO_00195	dRep_bin285_IPHKFJAN_00341	kdgK_1	2.7.1.45	2-dehydro-3-deoxygluconokinase
ORF_00342									23.647	4	1	2.5453e-17	dRep_bin285_IPHKFJAN_00342	dRep_bin285_IPHKFJAN_00342	kdgA		KHG/KDPG aldolase
ORF_00346						25.3676	26.3805	24.6417	25.4461	4	4	5.9486e-31	dRep_bin285_IPHKFJAN_00346	dRep_bin285_IPHKFJAN_00346			hypothetical protein
ORF_00349	GH43_10
ORF_00355							21.3311			1	1	0,0065808	dRep_bin285_IPHKFJAN_00355	dRep_bin285_IPHKFJAN_00355		2.1.2.5	Glutamate formimidoyltransferase
ORF_00356						25.1081	25.9697	24.9125	24.8436	7	4	3.4733e-99	dRep_bin285_IPHKFJAN_00356;dRep_bin294_EHJINIDK_00334;dRep_bin275_NIDIBBDA_00784;dRep_bin002_CFBNDKDN_00133;dRep_bin073_AKBCEHHO_00987;dRep_bin045_GJACFFBC_01321;dRep_bin114_FJHJKHGL_01126;dRep_bin014_CHIHIMAN_01002;dRep_bin028_GKEJLBAM_01235;F1RMH5;dRep_bin040_EIFLLDOA_01438;dRep_bin317_ABPHNCOD_01176;dRep_bin018_ILOONPIC_01491;dRep_bin092_OOJCPDEA_01473;A0A287BPN5;dRep_bin071_JHMCIJPE_00860;dRe…	dRep_bin285_IPHKFJAN_00356;dRep_bin294_EHJINIDK_00334	hutU	4.2.1.49	Urocanate hydratase
ORF_00357						24.4654	25.1161	24.8658		3	3	1.3463e-08	dRep_bin285_IPHKFJAN_00357;dRep_bin002_CFBNDKDN_00134;dRep_bin210_AGEDAEIA_00278;dRep_bin294_EHJINIDK_00335	dRep_bin285_IPHKFJAN_00357	hutH	4.3.1.3	Histidine ammonia-lyase
ORF_00368							26.8425	25.045	25.4647	5	2	1.2644e-17	dRep_bin285_IPHKFJAN_00368	dRep_bin285_IPHKFJAN_00368			hypothetical protein
ORF_00388									22.3192	2	1	1.5327e-10	dRep_bin285_IPHKFJAN_00388	dRep_bin285_IPHKFJAN_00388	purD	6.3.4.13	Phosphoribosylamine--glycine ligase
ORF_00398				26.7353	26.7843	28.0802	29.1673	26.9886	27.9217	11	9	1.6837e-103	dRep_bin285_IPHKFJAN_00398;dRep_bin070_EMBHKIOF_01268;dRep_bin331_HPKAPHAF_00037	dRep_bin285_IPHKFJAN_00398	algC_1	5.4.2.2	Phosphomannomutase/phosphoglucomutase
ORF_00409		29.1972	28.5448	29.5117	29.9971	30.5583	31.441	30.1513	30.4686	18	4	0	dRep_bin285_IPHKFJAN_00409	dRep_bin285_IPHKFJAN_00409	por_1	1.2.7.1	Pyruvate synthase
ORF_00427		28.3338	28.0476	28.8563	29.673	30.0794	31.325	29.5437	29.5499	29	10	0	dRep_bin285_IPHKFJAN_00427	dRep_bin285_IPHKFJAN_00427	groL		60 kDa chaperonin
ORF_00432		29.8438	29.865	29.5253	29.992	30.5829	30.86	30.0359	30.3784	22	4	1.8219e-169	dRep_bin285_IPHKFJAN_00432;dRep_bin045_GJACFFBC_00071;dRep_bin210_AGEDAEIA_00760	dRep_bin285_IPHKFJAN_00432	guaA	6.3.5.2	GMP synthase [glutamine-hydrolyzing]
ORF_00436							24.8771			16	1	0	dRep_bin285_IPHKFJAN_00436	dRep_bin285_IPHKFJAN_00436	gap	1.2.1.12	Glyceraldehyde-3-phosphate dehydrogenase
ORF_00440	GH133								26.0621	3	1	1.7815e-05	dRep_bin191_NGFJMLOL_00549;dRep_bin113_LIFKCGBF_00949;dRep_bin289_KALDCNNP_00506;dRep_bin138_EJGHNBMI_00677;dRep_bin285_IPHKFJAN_00440;dRep_bin224_NFENHJGB_00233;dRep_bin210_AGEDAEIA_01325;dRep_bin137_NABPABPB_00978;dRep_bin112_NDMGAKCH_00278;dRep_bin294_EHJINIDK_00550;dRep_bin170_LICLFCFF_00373;dRep_bin271_NGFBCHKH_00490;dRep_bin329_GDOHKPBL_01481;dRep_bin298_EIPJCOMF_00752;dRep_bin063_PJANDMAH_…	dRep_bin191_NGFJMLOL_00549;dRep_bin113_LIFKCGBF_00949;dRep_bin289_KALDCNNP_00506			Amylo-alpha-1,6-glucosidase
ORF_00441	GT4					25.3525	26.7009	24.518	26.3322	3	3	6.2628e-05	dRep_bin191_NGFJMLOL_00550;dRep_bin137_NABPABPB_00979;dRep_bin298_EIPJCOMF_00751;dRep_bin196_BIELHBNH_00694;dRep_bin138_EJGHNBMI_00678;dRep_bin294_EHJINIDK_00551;dRep_bin285_IPHKFJAN_00441;dRep_bin198_GMLJKALI_00943;dRep_bin183_FPGIOKBG_00065;dRep_bin170_LICLFCFF_00374;dRep_bin063_PJANDMAH_01113;dRep_bin045_GJACFFBC_00857;dRep_bin034_MEBMFDLL_00358;dRep_bin112_NDMGAKCH_00277;dRep_bin064_CMDDCDKG_…	dRep_bin191_NGFJMLOL_00550		2.4.1.11	Glycogen synthase
ORF_00442	GH57					24.7384	23.4877	24.3213	24.8334	4	3	5.1268e-06	dRep_bin191_NGFJMLOL_00551;dRep_bin329_GDOHKPBL_01479;dRep_bin298_EIPJCOMF_00750;dRep_bin137_NABPABPB_00980;dRep_bin224_NFENHJGB_00235;dRep_bin138_EJGHNBMI_00679;dRep_bin196_BIELHBNH_00693;dRep_bin294_EHJINIDK_00552;dRep_bin113_LIFKCGBF_00947;dRep_bin002_CFBNDKDN_00710;dRep_bin170_LICLFCFF_00375;dRep_bin289_KALDCNNP_00504;dRep_bin285_IPHKFJAN_00442;dRep_bin183_FPGIOKBG_00066;dRep_bin084_CGBIKHBH_…	dRep_bin191_NGFJMLOL_00551;dRep_bin329_GDOHKPBL_01479			Glycosyl hydrolase family 57
ORF_00452		26.158	26.1571	27.4297	26.3937	28.6677	29.5175	27.8733	28.7112	15	5	1.1656e-288	dRep_bin285_IPHKFJAN_00452	dRep_bin285_IPHKFJAN_00452	rpsA_1		30S ribosomal protein S1
ORF_00455	GT2
ORF_00460							19.7884			3	1	6.5117e-09	dRep_bin285_IPHKFJAN_00460	dRep_bin285_IPHKFJAN_00460	prlC	3.4.24.70	Oligopeptidase A
ORF_00473							24.0776			3	1	9.1535e-06	dRep_bin285_IPHKFJAN_00473	dRep_bin285_IPHKFJAN_00473	ileS	6.1.1.5	Isoleucine--tRNA ligase
ORF_00492									24.3017	3	3	1.1762e-07	dRep_bin285_IPHKFJAN_00492	dRep_bin285_IPHKFJAN_00492	dnaN	2.7.7.7	DNA polymerase III subunit beta
ORF_00493						24.8144	26.8468	24.6695		2	2	0,00055855	dRep_bin285_IPHKFJAN_00493	dRep_bin285_IPHKFJAN_00493			hypothetical protein
ORF_00494		27.4072	26.2564	27.5776	27.4935	28.7335	29.8685	28.1704	28.9916	17	10	1.6584e-154	dRep_bin285_IPHKFJAN_00494	dRep_bin285_IPHKFJAN_00494			hypothetical protein
ORF_00499		25.4519								2	1	0,0004124	dRep_bin191_NGFJMLOL_00339;dRep_bin183_FPGIOKBG_00080;dRep_bin285_IPHKFJAN_00499;dRep_bin170_LICLFCFF_01481;dRep_bin045_GJACFFBC_01592;dRep_bin289_KALDCNNP_00637;dRep_bin314_KCHFPLIP_01413	dRep_bin191_NGFJMLOL_00339;dRep_bin183_FPGIOKBG_00080;dRep_bin285_IPHKFJAN_00499;dRep_bin170_LICLFCFF_01481;dRep_bin045_GJACFFBC_01592;dRep_bin289_KALDCNNP_00637;dRep_bin314_KCHFPLIP_01413			Peptidase family M49
ORF_00515						25.5751	26.7378	25.1315	25.2107	3	3	2.6068e-06	dRep_bin191_NGFJMLOL_00154;dRep_bin045_GJACFFBC_00079;dRep_bin111_FPJIHFKE_00406;dRep_bin138_EJGHNBMI_01064;dRep_bin285_IPHKFJAN_00515;dRep_bin196_BIELHBNH_01025;dRep_bin224_NFENHJGB_01269;dRep_bin296_FDMPKPOH_01413;dRep_bin128_JPBBHEMA_00518;dRep_bin073_AKBCEHHO_01705;dRep_bin232_JGAEDAFA_01214;dRep_bin110_JGOEJECF_00385;dRep_bin307_AOCKHIKF_01479;dRep_bin098_DDEBHDKK_01514;dRep_bin018_ILOONPIC_…	dRep_bin191_NGFJMLOL_00154;dRep_bin045_GJACFFBC_00079;dRep_bin111_FPJIHFKE_00406;dRep_bin138_EJGHNBMI_01064;dRep_bin285_IPHKFJAN_00515;dRep_bin196_BIELHBNH_01025;dRep_bin224_NFENHJGB_01269	secA		Protein translocase subunit SecA
ORF_00527						29.0729	29.5868	28.8426	29.2929	4	4	2.417e-05	dRep_bin285_IPHKFJAN_00527;dRep_bin183_FPGIOKBG_01834;dRep_bin113_LIFKCGBF_00874;dRep_bin063_PJANDMAH_01190;dRep_bin034_MEBMFDLL_01748;dRep_bin346_JKFDGFHC_00391;dRep_bin329_GDOHKPBL_00637;dRep_bin289_KALDCNNP_01268;dRep_bin271_NGFBCHKH_01615;dRep_bin198_GMLJKALI_01389;dRep_bin170_LICLFCFF_01605;dRep_bin138_EJGHNBMI_01215;dRep_bin137_NABPABPB_01616;dRep_bin036_DOKCEIDH_01638;dRep_bin002_CFBNDKDN_…	dRep_bin285_IPHKFJAN_00527;dRep_bin183_FPGIOKBG_01834;dRep_bin113_LIFKCGBF_00874;dRep_bin063_PJANDMAH_01190;dRep_bin034_MEBMFDLL_01748;dRep_bin346_JKFDGFHC_00391;dRep_bin329_GDOHKPBL_00637;dRep_bin289_KALDCNNP_01268;dRep_bin271_NGFBCHKH_01615;dRep_bin198_GMLJKALI_01389;dRep_bin170_LICLFCFF_01605;dRep_bin138_EJGHNBMI_01215;dRep_bin137_NABPABPB_01616;dRep_bin036_DOKCEIDH_01638;dRep_bin002_CFBNDKDN_…	rpmB		50S ribosomal protein L28
ORF_00531		30.5751	30.6459	29.9712	30.8586	31.0213	30.9553	30.0484	30.8448	25	11	2.1298e-196	dRep_bin191_NGFJMLOL_01253;dRep_bin285_IPHKFJAN_00531	dRep_bin191_NGFJMLOL_01253	uxaC	5.3.1.12	Uronate isomerase
ORF_00532									22.3164	1	1	0.97567	dRep_bin285_IPHKFJAN_00532	dRep_bin285_IPHKFJAN_00532			Polysaccharide biosynthesis/export protein
ORF_00533						19.7817				2	1	2.5753e-05	dRep_bin285_IPHKFJAN_00533	dRep_bin285_IPHKFJAN_00533	purF_2	2.4.2.14	Amidophosphoribosyltransferase
ORF_00534						24.4651	27.5854	24.582	24.2248	2	1	1.0592e-31	dRep_bin285_IPHKFJAN_00534	dRep_bin285_IPHKFJAN_00534	carA	6.3.5.5	Carbamoyl-phosphate synthase small chain
ORF_00541	GH31
ORF_00547			24.8044							3	3	4.4872e-11	dRep_bin285_IPHKFJAN_00547	dRep_bin285_IPHKFJAN_00547	susD_1		Starch-binding protein SusD
ORF_00548						27.8522	27.4423	27.7471	27.8714	11	8	2.8516e-47	dRep_bin285_IPHKFJAN_00548	dRep_bin285_IPHKFJAN_00548	susC_1		TonB-dependent receptor SusC
ORF_00551						22.6183				4	3	1.8194e-13	dRep_bin329_GDOHKPBL_01660;dRep_bin112_NDMGAKCH_00243;dRep_bin285_IPHKFJAN_00551	dRep_bin329_GDOHKPBL_01660;dRep_bin112_NDMGAKCH_00243;dRep_bin285_IPHKFJAN_00551	malQ	2.4.1.25	4-alpha-glucanotransferase
ORF_00552	GH97
ORF_00553	GH13_14
ORF_00554	GH13
ORF_00558									24.6619	1	1	0,00013456	dRep_bin285_IPHKFJAN_00558;dRep_bin113_LIFKCGBF_00158;dRep_bin346_JKFDGFHC_01039;dRep_bin294_EHJINIDK_00047;dRep_bin198_GMLJKALI_00054;dRep_bin191_NGFJMLOL_00139;dRep_bin137_NABPABPB_00663;dRep_bin063_PJANDMAH_00189;dRep_bin036_DOKCEIDH_00664;dRep_bin034_MEBMFDLL_00251;dRep_bin329_GDOHKPBL_00722;dRep_bin170_LICLFCFF_00620;dRep_bin232_JGAEDAFA_00882;dRep_bin224_NFENHJGB_00693;dRep_bin073_AKBCEHHO_…	dRep_bin285_IPHKFJAN_00558;dRep_bin113_LIFKCGBF_00158;dRep_bin346_JKFDGFHC_01039;dRep_bin294_EHJINIDK_00047;dRep_bin198_GMLJKALI_00054;dRep_bin191_NGFJMLOL_00139;dRep_bin137_NABPABPB_00663;dRep_bin063_PJANDMAH_00189;dRep_bin036_DOKCEIDH_00664;dRep_bin034_MEBMFDLL_00251;dRep_bin329_GDOHKPBL_00722;dRep_bin170_LICLFCFF_00620;dRep_bin232_JGAEDAFA_00882;dRep_bin224_NFENHJGB_00693;dRep_bin073_AKBCEHHO_…	rny	3.1.-.-	Ribonuclease Y
ORF_00574							22.6898			2	2	3.7044e-06	dRep_bin285_IPHKFJAN_00574;dRep_bin224_NFENHJGB_00355;dRep_bin138_EJGHNBMI_00884	dRep_bin285_IPHKFJAN_00574;dRep_bin224_NFENHJGB_00355;dRep_bin138_EJGHNBMI_00884	xylA_1	5.3.1.5	Xylose isomerase
ORF_00585	GH89
ORF_00590	GH2
ORF_00596							25.3285		23.5845	3	3	0.21777	dRep_bin285_IPHKFJAN_00596	dRep_bin285_IPHKFJAN_00596	citF	4.1.3.6	Citrate lyase alpha chain
ORF_00599						26.6009	27.3926	25.6668	26.7774	12	6	1.5277e-208	dRep_bin285_IPHKFJAN_00599	dRep_bin285_IPHKFJAN_00599		1.1.1.382	Ketol-acid reductoisomerase (NAD(+))
ORF_00604						26.5871	25.6799	26.0757	26.6228	2	2	1.6691e-83	dRep_bin285_IPHKFJAN_00604	dRep_bin285_IPHKFJAN_00604			Outer membrane protein 41
ORF_00606	GH51
ORF_00607						25.9736	25.7385	24.9778	25.504	3	3	0.031504	dRep_bin113_LIFKCGBF_00858;dRep_bin112_NDMGAKCH_01242;dRep_bin294_EHJINIDK_00604;dRep_bin138_EJGHNBMI_00834;dRep_bin064_CMDDCDKG_00819;dRep_bin285_IPHKFJAN_00607;dRep_bin045_GJACFFBC_01846;dRep_bin346_JKFDGFHC_00315;dRep_bin014_CHIHIMAN_01217;dRep_bin329_GDOHKPBL_00961;dRep_bin196_BIELHBNH_00227;dRep_bin191_NGFJMLOL_01160;dRep_bin170_LICLFCFF_00464;dRep_bin183_FPGIOKBG_02258;dRep_bin137_NABPABPB_…	dRep_bin113_LIFKCGBF_00858;dRep_bin112_NDMGAKCH_01242;dRep_bin294_EHJINIDK_00604;dRep_bin138_EJGHNBMI_00834;dRep_bin064_CMDDCDKG_00819;dRep_bin285_IPHKFJAN_00607;dRep_bin045_GJACFFBC_01846	padE	1.2.1.58	NADH-dependent phenylglyoxylate dehydrogenase subunit gamma
ORF_00608		26.2848		26.684	26.2452	26.8629	28.2929	25.9809	26.1624	4	3	9.8287e-13	dRep_bin036_DOKCEIDH_01286;dRep_bin191_NGFJMLOL_01161;dRep_bin137_NABPABPB_01361;dRep_bin294_EHJINIDK_00605;dRep_bin346_JKFDGFHC_00316;dRep_bin063_PJANDMAH_01033;dRep_bin045_GJACFFBC_01845;dRep_bin034_MEBMFDLL_01479;dRep_bin064_CMDDCDKG_00820;dRep_bin196_BIELHBNH_00226;dRep_bin138_EJGHNBMI_00835;dRep_bin112_NDMGAKCH_01241;dRep_bin170_LICLFCFF_00463;dRep_bin285_IPHKFJAN_00608;dRep_bin298_EIPJCOMF_…	dRep_bin036_DOKCEIDH_01286;dRep_bin191_NGFJMLOL_01161;dRep_bin137_NABPABPB_01361;dRep_bin294_EHJINIDK_00605;dRep_bin346_JKFDGFHC_00316;dRep_bin063_PJANDMAH_01033;dRep_bin045_GJACFFBC_01845;dRep_bin034_MEBMFDLL_01479;dRep_bin064_CMDDCDKG_00820;dRep_bin196_BIELHBNH_00226;dRep_bin138_EJGHNBMI_00835;dRep_bin112_NDMGAKCH_01241;dRep_bin170_LICLFCFF_00463;dRep_bin285_IPHKFJAN_00608;dRep_bin298_EIPJCOMF_…	korB_2	1.2.7.3	2-oxoglutarate oxidoreductase subunit KorB
ORF_00609						24.8408	25.7196		24.4586	3	2	4.8336e-20	dRep_bin294_EHJINIDK_00606;dRep_bin285_IPHKFJAN_00609;dRep_bin198_GMLJKALI_01264;dRep_bin183_FPGIOKBG_02260;dRep_bin295_EJGKDKNE_00952;dRep_bin264_DNFFGNEG_00992;dRep_bin330_CODAKHDJ_00966	dRep_bin294_EHJINIDK_00606;dRep_bin285_IPHKFJAN_00609;dRep_bin198_GMLJKALI_01264;dRep_bin183_FPGIOKBG_02260;dRep_bin295_EJGKDKNE_00952	korA_2	1.2.7.3	2-oxoglutarate oxidoreductase subunit KorA
ORF_00613	CBM13
ORF_00616		24.5528	24.3706	25.1569	26.1747	25.9006	26.4497	25.9608	25.986	4	3	2.1444e-13	dRep_bin191_NGFJMLOL_00179;dRep_bin329_GDOHKPBL_00046;dRep_bin118_FGIOKLBC_00265;dRep_bin113_LIFKCGBF_01446;dRep_bin111_FPJIHFKE_00389;dRep_bin331_HPKAPHAF_01581;dRep_bin298_EIPJCOMF_00209;dRep_bin285_IPHKFJAN_00616;dRep_bin138_EJGHNBMI_00845;dRep_bin084_CGBIKHBH_00950;dRep_bin036_DOKCEIDH_00573;dRep_bin301_NJFJIJGA_00502;dRep_bin165_HMDFFMMM_00562;dRep_bin137_NABPABPB_00883;dRep_bin112_NDMGAKCH_…	dRep_bin191_NGFJMLOL_00179;dRep_bin329_GDOHKPBL_00046;dRep_bin118_FGIOKLBC_00265	dapL	2.6.1.83	LL-diaminopimelate aminotransferase
ORF_00642		26.8815	25.7493	27.3482	26.4043	28.1588	27.9681	27.8942	28.1775	17	5	6.2931e-178	dRep_bin285_IPHKFJAN_00642	dRep_bin285_IPHKFJAN_00642	gdhB	1.4.1.2	NAD-specific glutamate dehydrogenase
ORF_00651						25.2262	26.6931	25.3117	25.4556	2	2	0.0078089	dRep_bin191_NGFJMLOL_01951;dRep_bin183_FPGIOKBG_02235;dRep_bin329_GDOHKPBL_00967;dRep_bin070_EMBHKIOF_01126;dRep_bin037_GEAOEKHA_00001;dRep_bin285_IPHKFJAN_00651;dRep_bin275_NIDIBBDA_01328;dRep_bin271_NGFBCHKH_00183;dRep_bin138_EJGHNBMI_01453;dRep_bin045_GJACFFBC_01915;dRep_bin036_DOKCEIDH_00607;dRep_bin346_JKFDGFHC_00407;dRep_bin113_LIFKCGBF_00770;dRep_bin112_NDMGAKCH_00687;dRep_bin064_CMDDCDKG_…	dRep_bin191_NGFJMLOL_01951;dRep_bin183_FPGIOKBG_02235;dRep_bin329_GDOHKPBL_00967;dRep_bin070_EMBHKIOF_01126;dRep_bin037_GEAOEKHA_00001;dRep_bin285_IPHKFJAN_00651;dRep_bin275_NIDIBBDA_01328;dRep_bin271_NGFBCHKH_00183;dRep_bin138_EJGHNBMI_01453;dRep_bin045_GJACFFBC_01915;dRep_bin036_DOKCEIDH_00607;dRep_bin346_JKFDGFHC_00407;dRep_bin113_LIFKCGBF_00770;dRep_bin112_NDMGAKCH_00687;dRep_bin064_CMDDCDKG_…	panD	4.1.1.11	Aspartate 1-decarboxylase
ORF_00658						25.2169	25.9236		24.9765	4	2	8.3021e-09	dRep_bin285_IPHKFJAN_00658	dRep_bin285_IPHKFJAN_00658	fda	4.1.2.13	Fructose-bisphosphate aldolase
ORF_00667	CBM72
ORF_00669								25.7312		2	2	0.041086	dRep_bin285_IPHKFJAN_00669	dRep_bin285_IPHKFJAN_00669			hypothetical protein
ORF_00673								21.965		3	1	1.6185e-05	dRep_bin285_IPHKFJAN_00673	dRep_bin285_IPHKFJAN_00673	trxA		Thioredoxin 1
ORF_00690						23.6662	22.7358		22.896	1	1	0.0064635	dRep_bin170_LICLFCFF_00582;dRep_bin296_FDMPKPOH_01955;dRep_bin331_HPKAPHAF_00839;dRep_bin329_GDOHKPBL_00184;dRep_bin196_BIELHBNH_00238;dRep_bin191_NGFJMLOL_00164;dRep_bin138_EJGHNBMI_00665;dRep_bin064_CMDDCDKG_01172;dRep_bin063_PJANDMAH_00741;dRep_bin034_MEBMFDLL_01622;dRep_bin285_IPHKFJAN_00690;dRep_bin346_JKFDGFHC_00538;dRep_bin113_LIFKCGBF_00073;dRep_bin036_DOKCEIDH_00215;dRep_bin002_CFBNDKDN_…	dRep_bin170_LICLFCFF_00582;dRep_bin296_FDMPKPOH_01955;dRep_bin331_HPKAPHAF_00839;dRep_bin329_GDOHKPBL_00184;dRep_bin196_BIELHBNH_00238;dRep_bin191_NGFJMLOL_00164;dRep_bin138_EJGHNBMI_00665;dRep_bin064_CMDDCDKG_01172;dRep_bin063_PJANDMAH_00741;dRep_bin034_MEBMFDLL_01622;dRep_bin285_IPHKFJAN_00690;dRep_bin346_JKFDGFHC_00538;dRep_bin113_LIFKCGBF_00073;dRep_bin036_DOKCEIDH_00215;dRep_bin002_CFBNDKDN_…	hisD	1.1.1.23	Histidinol dehydrogenase
ORF_00693	GH13_8					24.3299	24.7935	23.8161	23.9565	3	3	0.040821	dRep_bin191_NGFJMLOL_01377;dRep_bin137_NABPABPB_00748;dRep_bin170_LICLFCFF_00505;dRep_bin224_NFENHJGB_01127;dRep_bin285_IPHKFJAN_00693;dRep_bin298_EIPJCOMF_00080;dRep_bin064_CMDDCDKG_00619;dRep_bin063_PJANDMAH_00028;dRep_bin034_MEBMFDLL_01789;dRep_bin196_BIELHBNH_01434;dRep_bin346_JKFDGFHC_00596;dRep_bin036_DOKCEIDH_00917;dRep_bin294_EHJINIDK_00385;dRep_bin002_CFBNDKDN_01994;dRep_bin329_GDOHKPBL_…	dRep_bin191_NGFJMLOL_01377;dRep_bin137_NABPABPB_00748;dRep_bin170_LICLFCFF_00505;dRep_bin224_NFENHJGB_01127	glgB	2.4.1.18	1,4-alpha-glucan branching enzyme GlgB
ORF_00694							20.5725			1	1	0,00024435	dRep_bin285_IPHKFJAN_00694	dRep_bin285_IPHKFJAN_00694	tabA		Toxin-antitoxin biofilm protein TabA
ORF_00708		23.676	22.9634	24.2889	24.2422	25.0161	25.6899	23.5907	25.2213	7	3	1.6672e-39	dRep_bin285_IPHKFJAN_00708;dRep_bin084_CGBIKHBH_00215	dRep_bin285_IPHKFJAN_00708	asd	1.2.1.11	Aspartate-semialdehyde dehydrogenase
ORF_00715							20.4786			3	1	8.9552e-05	dRep_bin285_IPHKFJAN_00715	dRep_bin285_IPHKFJAN_00715	asnS	6.1.1.22	Asparagine--tRNA ligase
ORF_00717						26.5058	27.1529	26.6455	26.3527	3	2	9.6681e-09	dRep_bin170_LICLFCFF_01206;dRep_bin198_GMLJKALI_01082;dRep_bin137_NABPABPB_00526;dRep_bin064_CMDDCDKG_00575;dRep_bin329_GDOHKPBL_01569;dRep_bin063_PJANDMAH_00877;dRep_bin034_MEBMFDLL_00417;dRep_bin020_JCCELPIE_01345;dRep_bin224_NFENHJGB_00780;dRep_bin290_OIOJKBNK_01101;dRep_bin256_KEMNAOBC_00921;dRep_bin110_JGOEJECF_00051;dRep_bin071_JHMCIJPE_00142;dRep_bin331_HPKAPHAF_01066;dRep_bin301_NJFJIJGA_…	dRep_bin170_LICLFCFF_01206;dRep_bin198_GMLJKALI_01082;dRep_bin137_NABPABPB_00526;dRep_bin064_CMDDCDKG_00575;dRep_bin329_GDOHKPBL_01569;dRep_bin063_PJANDMAH_00877;dRep_bin034_MEBMFDLL_00417	purB	4.3.2.2	Adenylosuccinate lyase
ORF_00720						27.0349	27.0515	26.4513	26.9517	4	3	1.7629e-16	dRep_bin285_IPHKFJAN_00720	dRep_bin285_IPHKFJAN_00720			Outer membrane protein 40
ORF_00726								25.3198		5	2	7.1048e-14	dRep_bin285_IPHKFJAN_00726	dRep_bin285_IPHKFJAN_00726	guaB	1.1.1.205	Inosine-5'-monophosphate dehydrogenase
ORF_00729						26.7474	26.7704	27.3649	27.5267	3	2	1.5284e-47	dRep_bin196_BIELHBNH_00256;dRep_bin329_GDOHKPBL_01010;dRep_bin294_EHJINIDK_01230;dRep_bin285_IPHKFJAN_00729;dRep_bin138_EJGHNBMI_00777;dRep_bin113_LIFKCGBF_01606;dRep_bin045_GJACFFBC_01052;dRep_bin183_FPGIOKBG_00902	dRep_bin196_BIELHBNH_00256;dRep_bin329_GDOHKPBL_01010;dRep_bin294_EHJINIDK_01230;dRep_bin285_IPHKFJAN_00729;dRep_bin138_EJGHNBMI_00777;dRep_bin113_LIFKCGBF_01606	clpP	3.4.21.92	ATP-dependent Clp protease proteolytic subunit
ORF_00733						26.2086	27.4126	26.3787	27.501	10	2	1.1777e-41	dRep_bin285_IPHKFJAN_00733	dRep_bin285_IPHKFJAN_00733	purH_1		Bifunctional purine biosynthesis protein PurH
ORF_00738						26.2385	26.9693	25.8841	26.7292	3	3	7.6458e-12	dRep_bin285_IPHKFJAN_00738	dRep_bin285_IPHKFJAN_00738			MotA/TolQ/ExbB proton channel family protein
ORF_00740							23.0611			1	1	0.11356	dRep_bin170_LICLFCFF_01668;dRep_bin285_IPHKFJAN_00740	dRep_bin170_LICLFCFF_01668;dRep_bin285_IPHKFJAN_00740			Biopolymer transport protein ExbD/TolR
ORF_00741						27.5624	27.8131	26.9883	28.4175	5	5	1.4837e-07	dRep_bin285_IPHKFJAN_00741	dRep_bin285_IPHKFJAN_00741			hypothetical protein
ORF_00747						24.7055	26.2529		25.264	8	4	1.1329e-31	dRep_bin285_IPHKFJAN_00747;dRep_bin294_EHJINIDK_01608	dRep_bin285_IPHKFJAN_00747	purH_2		Bifunctional purine biosynthesis protein PurH
ORF_00762									21.641	2	1	0.73805	dRep_bin285_IPHKFJAN_00762;dRep_bin196_BIELHBNH_00977;dRep_bin112_NDMGAKCH_00354	dRep_bin285_IPHKFJAN_00762;dRep_bin196_BIELHBNH_00977;dRep_bin112_NDMGAKCH_00354	folE	3.5.4.16	GTP cyclohydrolase 1
ORF_00764		28.6666	28.4247	27.1742	28.362	26.6377	27.252	25.3052	25.5773	13	2	0	dRep_bin285_IPHKFJAN_00764	dRep_bin285_IPHKFJAN_00764	tpiA	5.3.1.1	Triosephosphate isomerase
ORF_00775									25.0466	6	1	4.3822e-51	dRep_bin285_IPHKFJAN_00775	dRep_bin285_IPHKFJAN_00775	fabG	1.1.1.100	3-oxoacyl-[acyl-carrier-protein] reductase FabG
ORF_00802	GT4
ORF_00807		27.5708	26.8961	28.3422	29.2038	29.577	29.4852	29.84	29.571	7	2	1.3107e-118	dRep_bin191_NGFJMLOL_01307;dRep_bin170_LICLFCFF_00075;dRep_bin294_EHJINIDK_01416;dRep_bin137_NABPABPB_01397;dRep_bin285_IPHKFJAN_00807;dRep_bin224_NFENHJGB_00668;dRep_bin064_CMDDCDKG_01376;dRep_bin329_GDOHKPBL_00485;dRep_bin298_EIPJCOMF_01621;dRep_bin138_EJGHNBMI_00589;dRep_bin063_PJANDMAH_01409;dRep_bin034_MEBMFDLL_01306	dRep_bin191_NGFJMLOL_01307;dRep_bin170_LICLFCFF_00075;dRep_bin294_EHJINIDK_01416;dRep_bin137_NABPABPB_01397	pfkA	2.7.1.11	ATP-dependent 6-phosphofructokinase 1
ORF_00808						20.6608	20.1908			6	1	4.1576e-35	dRep_bin346_JKFDGFHC_00049;dRep_bin271_NGFBCHKH_01432;dRep_bin170_LICLFCFF_00076;dRep_bin113_LIFKCGBF_00665;dRep_bin036_DOKCEIDH_00273;dRep_bin034_MEBMFDLL_01305;dRep_bin285_IPHKFJAN_00808;dRep_bin298_EIPJCOMF_01620;dRep_bin289_KALDCNNP_01320;dRep_bin196_BIELHBNH_01057;dRep_bin138_EJGHNBMI_00590;dRep_bin064_CMDDCDKG_01375;dRep_bin183_FPGIOKBG_00615;dRep_bin073_AKBCEHHO_01469;dRep_bin323_FBBLPLCG_…	dRep_bin346_JKFDGFHC_00049;dRep_bin271_NGFBCHKH_01432;dRep_bin170_LICLFCFF_00076;dRep_bin113_LIFKCGBF_00665;dRep_bin036_DOKCEIDH_00273;dRep_bin034_MEBMFDLL_01305;dRep_bin285_IPHKFJAN_00808;dRep_bin298_EIPJCOMF_01620;dRep_bin289_KALDCNNP_01320;dRep_bin196_BIELHBNH_01057;dRep_bin138_EJGHNBMI_00590;dRep_bin064_CMDDCDKG_01375;dRep_bin183_FPGIOKBG_00615;dRep_bin073_AKBCEHHO_01469	atpD	3.6.3.14	ATP synthase subunit beta
ORF_00812		29.0213	28.6955	29.1798	29.4467	30.035	31.3272	30.5393	30.3779	2	2	1.4215e-21	dRep_bin183_FPGIOKBG_00619;dRep_bin285_IPHKFJAN_00812	dRep_bin183_FPGIOKBG_00619;dRep_bin285_IPHKFJAN_00812	atpE		ATP synthase subunit c
ORF_00815		28.2354	27.8494	27.9855	28.6301	28.571	28.788	28.3213	28.4494	5	3	1.5289e-96	dRep_bin191_NGFJMLOL_01411;dRep_bin298_EIPJCOMF_01613;dRep_bin170_LICLFCFF_00083;dRep_bin224_NFENHJGB_00660;dRep_bin271_NGFBCHKH_01425;dRep_bin196_BIELHBNH_01064;dRep_bin138_EJGHNBMI_00597;dRep_bin002_CFBNDKDN_00027;dRep_bin285_IPHKFJAN_00815;dRep_bin346_JKFDGFHC_00056;dRep_bin036_DOKCEIDH_00280	dRep_bin191_NGFJMLOL_01411;dRep_bin298_EIPJCOMF_01613;dRep_bin170_LICLFCFF_00083;dRep_bin224_NFENHJGB_00660	atpA	3.6.3.14	ATP synthase subunit alpha
ORF_00835						21.7016				7	1	1.2805e-25	dRep_bin285_IPHKFJAN_00835;dRep_bin294_EHJINIDK_01868	dRep_bin285_IPHKFJAN_00835	glnS	6.1.1.18	Glutamine--tRNA ligase
ORF_00838		27.4098	27.5483	27.3898	28.6297	28.6216	28.9766	27.6471	28.1006	7	3	7.1372e-61	dRep_bin285_IPHKFJAN_00838;dRep_bin008_MNDMJLEI_00369;dRep_bin230_NINMBMKB_01557;dRep_bin267_LJCFMAFA_00090	dRep_bin285_IPHKFJAN_00838	gpmI	5.4.2.12	2,3-bisphosphoglycerate-independent phosphoglycerate mutase
ORF_00839	CBM72
ORF_00841		26.4628	26.561	27.6472	28.4393	29.9014	29.5892	29.6884	30.4876	35	34	0	dRep_bin285_IPHKFJAN_00841;dRep_bin064_CMDDCDKG_00153;dRep_bin138_EJGHNBMI_00976	dRep_bin285_IPHKFJAN_00841	susC_2		TonB-dependent receptor SusC
ORF_00842						26.1494	26.8072	26.2913	26.9425	4	4	2.7544e-18	dRep_bin285_IPHKFJAN_00842	dRep_bin285_IPHKFJAN_00842			SusD family protein
ORF_00843						27.524	26.7822	26.9021	27.3636	6	6	1.8702e-41	dRep_bin285_IPHKFJAN_00843	dRep_bin285_IPHKFJAN_00843			Calx-beta domain protein
ORF_00856	GH2
ORF_00857							24.696	22.4271	22.5786	2	2	0.078365	dRep_bin285_IPHKFJAN_00857;dRep_bin137_NABPABPB_00876;dRep_bin294_EHJINIDK_00952;dRep_bin196_BIELHBNH_00551;dRep_bin170_LICLFCFF_00088;dRep_bin224_NFENHJGB_00222;dRep_bin138_EJGHNBMI_00856;dRep_bin045_GJACFFBC_01285;dRep_bin113_LIFKCGBF_01682	dRep_bin285_IPHKFJAN_00857;dRep_bin137_NABPABPB_00876;dRep_bin294_EHJINIDK_00952;dRep_bin196_BIELHBNH_00551;dRep_bin170_LICLFCFF_00088;dRep_bin224_NFENHJGB_00222;dRep_bin138_EJGHNBMI_00856;dRep_bin045_GJACFFBC_01285;dRep_bin113_LIFKCGBF_01682	pyk	2.7.1.40	Pyruvate kinase
ORF_00866		26.8718	26.8097	27.5947	27.6376	28.6847	29.3477	26.966	27.776	13	6	1.7141e-209	dRep_bin285_IPHKFJAN_00866;dRep_bin314_KCHFPLIP_01881	dRep_bin285_IPHKFJAN_00866	lnpD	5.1.3.2	UDP-glucose 4-epimerase
ORF_00870						24.7924	24.8595			2	2	0,00060318	dRep_bin138_EJGHNBMI_01152;dRep_bin196_BIELHBNH_01333;dRep_bin285_IPHKFJAN_00870;dRep_bin198_GMLJKALI_01585	dRep_bin138_EJGHNBMI_01152;dRep_bin196_BIELHBNH_01333;dRep_bin285_IPHKFJAN_00870;dRep_bin198_GMLJKALI_01585	rfbC	5.1.3.13	dTDP-4-dehydrorhamnose 3,5-epimerase
ORF_00878							25.4663			2	1	0.00064711	dRep_bin285_IPHKFJAN_00878;dRep_bin329_GDOHKPBL_00472;dRep_bin170_LICLFCFF_00353;dRep_bin271_NGFBCHKH_00406;dRep_bin137_NABPABPB_00012;dRep_bin064_CMDDCDKG_01052;dRep_bin196_BIELHBNH_00374;dRep_bin084_CGBIKHBH_00629;dRep_bin224_NFENHJGB_00728;dRep_bin131_HLFNHDGI_00960;dRep_bin112_NDMGAKCH_01204;dRep_bin346_JKFDGFHC_00066;dRep_bin298_EIPJCOMF_00795;dRep_bin289_KALDCNNP_00817;dRep_bin165_HMDFFMMM_…	dRep_bin285_IPHKFJAN_00878;dRep_bin329_GDOHKPBL_00472;dRep_bin170_LICLFCFF_00353;dRep_bin271_NGFBCHKH_00406;dRep_bin137_NABPABPB_00012;dRep_bin064_CMDDCDKG_01052;dRep_bin196_BIELHBNH_00374;dRep_bin084_CGBIKHBH_00629;dRep_bin224_NFENHJGB_00728;dRep_bin131_HLFNHDGI_00960;dRep_bin112_NDMGAKCH_01204;dRep_bin346_JKFDGFHC_00066;dRep_bin298_EIPJCOMF_00795;dRep_bin289_KALDCNNP_00817;dRep_bin165_HMDFFMMM_…	lysC	2.7.2.4	Lysine-sensitive aspartokinase 3
ORF_00880	GT2
ORF_00891									25.713	3	1	4.8451e-05	dRep_bin285_IPHKFJAN_00891	dRep_bin285_IPHKFJAN_00891	pgcA	5.4.2.2	Phosphoglucomutase
ORF_00899									21.6017	1	1	0,00084027	dRep_bin285_IPHKFJAN_00899	dRep_bin285_IPHKFJAN_00899			hypothetical protein
ORF_00900						25.6712	25.6958	25.2363	25.9974	7	7	3.4101e-26	dRep_bin285_IPHKFJAN_00900	dRep_bin285_IPHKFJAN_00900			Carboxypeptidase regulatory-like domain protein
ORF_00913			25.5807							6	0	1.3543e-83	dRep_bin108_BPNCDINP_01326;dRep_bin089_PAJFOJBN_00301;dRep_bin300_MJPPENNL_00939;dRep_bin145_KMJJJOEJ_00792;dRep_bin091_MAFACGAD_01189;dRep_bin049_MNFBDPNO_00324;dRep_bin016_JLGAHGOJ_00954;dRep_bin157_JPNIKEKI_00961;dRep_bin297_EDHEEICA_00222;dRep_bin160_EFKMPBOM_02659;dRep_bin079_GAOGCKND_00457;dRep_bin068_ENOLAELK_00441;dRep_bin101_BNDDLDCL_01290;dRep_bin330_CODAKHDJ_00875;dRep_bin133_NOBPDBPA_…	dRep_bin108_BPNCDINP_01326;dRep_bin089_PAJFOJBN_00301;dRep_bin300_MJPPENNL_00939;dRep_bin145_KMJJJOEJ_00792;dRep_bin091_MAFACGAD_01189;dRep_bin049_MNFBDPNO_00324;dRep_bin016_JLGAHGOJ_00954;dRep_bin157_JPNIKEKI_00961;dRep_bin297_EDHEEICA_00222;dRep_bin160_EFKMPBOM_02659;dRep_bin079_GAOGCKND_00457;dRep_bin068_ENOLAELK_00441;dRep_bin101_BNDDLDCL_01290;dRep_bin330_CODAKHDJ_00875;dRep_bin133_NOBPDBPA_…	pdxS	4.3.3.6	Pyridoxal 5'-phosphate synthase subunit PdxS
ORF_00921		26.0116								1	1	0.37296	dRep_bin329_GDOHKPBL_00965;dRep_bin112_NDMGAKCH_00689;dRep_bin224_NFENHJGB_01094;dRep_bin093_PGADNPMG_01170;dRep_bin196_BIELHBNH_00854;dRep_bin137_NABPABPB_00694;dRep_bin170_LICLFCFF_00275;dRep_bin289_KALDCNNP_00972;dRep_bin285_IPHKFJAN_00921;dRep_bin191_NGFJMLOL_01949;dRep_bin045_GJACFFBC_01913;dRep_bin229_FFOBPPJI_01661;dRep_bin298_EIPJCOMF_00587	dRep_bin329_GDOHKPBL_00965;dRep_bin112_NDMGAKCH_00689;dRep_bin224_NFENHJGB_01094;dRep_bin093_PGADNPMG_01170;dRep_bin196_BIELHBNH_00854;dRep_bin137_NABPABPB_00694;dRep_bin170_LICLFCFF_00275;dRep_bin289_KALDCNNP_00972;dRep_bin285_IPHKFJAN_00921;dRep_bin191_NGFJMLOL_01949;dRep_bin045_GJACFFBC_01913;dRep_bin229_FFOBPPJI_01661;dRep_bin298_EIPJCOMF_00587	glgA_1	2.4.1.21	Glycogen synthase
ORF_00925	GT51
ORF_00927						26.4545	26.9313	26.1513	26.316	3	3	0.026802	dRep_bin191_NGFJMLOL_00048;dRep_bin070_EMBHKIOF_01230;dRep_bin294_EHJINIDK_00345;dRep_bin045_GJACFFBC_00618;dRep_bin037_GEAOEKHA_01582;dRep_bin289_KALDCNNP_01580;dRep_bin285_IPHKFJAN_00927;dRep_bin183_FPGIOKBG_00602	dRep_bin191_NGFJMLOL_00048	proS	6.1.1.15	Proline--tRNA ligase
ORF_00928	GH20
ORF_00937	GH5_7
ORF_00939								27.0537		1	1	0,0010471	dRep_bin285_IPHKFJAN_00939	dRep_bin285_IPHKFJAN_00939			Outer membrane protein (OmpH-like)
ORF_00941						25.4865	27.1603		25.0976	8	6	8.2549e-70	dRep_bin285_IPHKFJAN_00941;dRep_bin037_GEAOEKHA_01767;dRep_bin165_HMDFFMMM_01357;dRep_bin045_GJACFFBC_01114;dRep_bin294_EHJINIDK_00675;dRep_bin070_EMBHKIOF_01440	dRep_bin285_IPHKFJAN_00941	pepD_1	3.4.13.18	Cytosol non-specific dipeptidase
ORF_00943							25.4407			2	2	0.41296	dRep_bin064_CMDDCDKG_01330;dRep_bin331_HPKAPHAF_01854;dRep_bin018_ILOONPIC_00848;dRep_bin345_GLPJDLOI_00724;dRep_bin035_JBNPBOKG_00289;dRep_bin210_AGEDAEIA_00655;dRep_bin040_EIFLLDOA_01402;dRep_bin118_FGIOKLBC_01360;dRep_bin028_GKEJLBAM_00709;dRep_bin022_BOEAFNDE_01282;dRep_bin329_GDOHKPBL_01606;dRep_bin298_EIPJCOMF_00432;dRep_bin289_KALDCNNP_01273;dRep_bin285_IPHKFJAN_00943;dRep_bin224_NFENHJGB_…	dRep_bin064_CMDDCDKG_01330;dRep_bin331_HPKAPHAF_01854;dRep_bin018_ILOONPIC_00848;dRep_bin345_GLPJDLOI_00724;dRep_bin035_JBNPBOKG_00289;dRep_bin210_AGEDAEIA_00655;dRep_bin040_EIFLLDOA_01402;dRep_bin118_FGIOKLBC_01360;dRep_bin028_GKEJLBAM_00709;dRep_bin022_BOEAFNDE_01282;dRep_bin329_GDOHKPBL_01606;dRep_bin298_EIPJCOMF_00432;dRep_bin289_KALDCNNP_01273;dRep_bin285_IPHKFJAN_00943;dRep_bin224_NFENHJGB_…	htpG		Chaperone protein HtpG
ORF_00951								23.571		1	1	0,0021575	dRep_bin285_IPHKFJAN_00951	dRep_bin285_IPHKFJAN_00951			hypothetical protein
ORF_00952		27.272	27.7801	29.7371	30.6097	29.4158	28.6158	28.4145	28.1257	6	5	3.4375e-42	dRep_bin191_NGFJMLOL_00054;dRep_bin285_IPHKFJAN_00952;dRep_bin170_LICLFCFF_00270;dRep_bin137_NABPABPB_00686;dRep_bin165_HMDFFMMM_00628;dRep_bin331_HPKAPHAF_01662;dRep_bin329_GDOHKPBL_00586;dRep_bin314_KCHFPLIP_01316;dRep_bin307_AOCKHIKF_00097;dRep_bin298_EIPJCOMF_01280;dRep_bin232_JGAEDAFA_00932;dRep_bin196_BIELHBNH_01067;dRep_bin183_FPGIOKBG_02202;dRep_bin138_EJGHNBMI_00815;dRep_bin098_DDEBHDKK_…	dRep_bin191_NGFJMLOL_00054	rplU		50S ribosomal protein L21
ORF_00954		26.8014	26.5851	27.7433	27.5275	28.833	29.5789	26.4093	28.4606	8	7	3.8766e-111	dRep_bin191_NGFJMLOL_00056;dRep_bin113_LIFKCGBF_01661;dRep_bin294_EHJINIDK_00715;dRep_bin224_NFENHJGB_01481;dRep_bin289_KALDCNNP_00210;dRep_bin298_EIPJCOMF_01298;dRep_bin170_LICLFCFF_01087;dRep_bin138_EJGHNBMI_01938;dRep_bin183_FPGIOKBG_01352;dRep_bin285_IPHKFJAN_00954;dRep_bin198_GMLJKALI_01184;dRep_bin229_FFOBPPJI_00611;dRep_bin110_JGOEJECF_00005;dRep_bin093_PGADNPMG_00589;dRep_bin271_NGFBCHKH_…	dRep_bin191_NGFJMLOL_00056;dRep_bin113_LIFKCGBF_01661;dRep_bin294_EHJINIDK_00715;dRep_bin224_NFENHJGB_01481;dRep_bin289_KALDCNNP_00210	serS	6.1.1.11	Serine--tRNA ligase
ORF_00955						19.9509	21.6868			4	2	5.7217e-06	dRep_bin285_IPHKFJAN_00955	dRep_bin285_IPHKFJAN_00955			Dihydroorotate dehydrogenase B (NAD(+)), electron transfer subunit
ORF_00964	GH31-CBM32-DOC					25.4282	26.4374	25.3514	25.3142	5	5	5.3461e-14	dRep_bin285_IPHKFJAN_00964	dRep_bin285_IPHKFJAN_00964		3.2.1.177	Alpha-xylosidase BoGH31A
ORF_00981		26.8056		26.3914	26.8753	26.8103	26.5841	27.7772	27.581	10	10	3.7021e-20	dRep_bin285_IPHKFJAN_00981	dRep_bin285_IPHKFJAN_00981			hypothetical protein
ORF_00984									22.907	1	1	0,0010344	dRep_bin285_IPHKFJAN_00984	dRep_bin285_IPHKFJAN_00984			hypothetical protein
ORF_00993		28.2956	25.9628	28.4036	28.4145	28.5151	29.7483	28.5612	28.6817	11	6	2.0791e-183	dRep_bin191_NGFJMLOL_01222;dRep_bin035_JBNPBOKG_01078;dRep_bin329_GDOHKPBL_00498;dRep_bin285_IPHKFJAN_00993;dRep_bin112_NDMGAKCH_00992;dRep_bin271_NGFBCHKH_00756;dRep_bin137_NABPABPB_00062;dRep_bin113_LIFKCGBF_00835;dRep_bin196_BIELHBNH_01310;dRep_bin002_CFBNDKDN_00006;dRep_bin084_CGBIKHBH_01339;dRep_bin229_FFOBPPJI_00499;dRep_bin256_KEMNAOBC_00273;dRep_bin060_HNFNENOI_01820	dRep_bin191_NGFJMLOL_01222	rfbB	4.2.1.46	dTDP-glucose 4,6-dehydratase
ORF_00995						26.7294	27.7285	27.0849	26.8717	9	9	9.6919e-52	dRep_bin285_IPHKFJAN_00995	dRep_bin285_IPHKFJAN_00995			hypothetical protein
ORF_00997						23.2032	22.0394	21.9512	23.3784	2	2	1.547e-12	dRep_bin285_IPHKFJAN_00997	dRep_bin285_IPHKFJAN_00997			Fasciclin domain protein
ORF_00998										1	1	0,00062268	dRep_bin285_IPHKFJAN_00998;dRep_bin137_NABPABPB_00095	dRep_bin285_IPHKFJAN_00998;dRep_bin137_NABPABPB_00095	susC_3		TonB-dependent receptor SusC
ORF_01000							20.7002			1	1	0.00093777	dRep_bin285_IPHKFJAN_01000	dRep_bin285_IPHKFJAN_01000			Fasciclin domain protein
ORF_01002									22.9862	1	1	0,006116	dRep_bin285_IPHKFJAN_01002	dRep_bin285_IPHKFJAN_01002	susC_4		TonB-dependent receptor SusC
ORF_01014	GT23
ORF_01015	GH16
ORF_01016	GT2
ORF_01021		26.7044	26.1793	27.2857	27.2723	29.389	29.6814	28.13	29.1023	7	5	8.0425e-67	dRep_bin285_IPHKFJAN_01021	dRep_bin285_IPHKFJAN_01021	rbr		Rubrerythrin
ORF_01032						24.9334	25.466			2	2	0,00015813	dRep_bin138_EJGHNBMI_01478;dRep_bin196_BIELHBNH_00569;dRep_bin285_IPHKFJAN_01032;dRep_bin198_GMLJKALI_01405;dRep_bin113_LIFKCGBF_00210;dRep_bin034_MEBMFDLL_00685;dRep_bin002_CFBNDKDN_01650;dRep_bin112_NDMGAKCH_01269;dRep_bin036_DOKCEIDH_00380;dRep_bin271_NGFBCHKH_01544;dRep_bin346_JKFDGFHC_01006	dRep_bin138_EJGHNBMI_01478;dRep_bin196_BIELHBNH_00569;dRep_bin285_IPHKFJAN_01032;dRep_bin198_GMLJKALI_01405;dRep_bin113_LIFKCGBF_00210;dRep_bin034_MEBMFDLL_00685;dRep_bin002_CFBNDKDN_01650;dRep_bin112_NDMGAKCH_01269;dRep_bin036_DOKCEIDH_00380;dRep_bin271_NGFBCHKH_01544;dRep_bin346_JKFDGFHC_01006			Lipopolysaccharide-assembly
ORF_01039						25.068	23.6153	26.397	27.1811	2	2	0.020958	dRep_bin329_GDOHKPBL_01565;dRep_bin285_IPHKFJAN_01039	dRep_bin329_GDOHKPBL_01565;dRep_bin285_IPHKFJAN_01039	cirA_1		Colicin I receptor
ORF_01041	GH33-CBM72
ORF_01054						24.8729	25.5304		24.7647	2	2	0.0081647	dRep_bin285_IPHKFJAN_01054	dRep_bin285_IPHKFJAN_01054	pyrE	2.4.2.10	Orotate phosphoribosyltransferase
ORF_01062	PL11								23.5765	1	1	0.51717	dRep_bin285_IPHKFJAN_01062	dRep_bin285_IPHKFJAN_01062	yesW_2	4.2.2.23	Rhamnogalacturonan endolyase YesW
ORF_01065	GH146
ORF_01066	GH127
ORF_01067	GH97
ORF_01068							23.7685			2	2	2.4838e-05	dRep_bin285_IPHKFJAN_01068	dRep_bin285_IPHKFJAN_01068	glnA	6.3.1.2	Glutamine synthetase
ORF_01071	GH146-CBM72
ORF_01072	GH43_19-GH43_29-GH43_34
ORF_01082	GT19
ORF_01087	GH23-CBM50
ORF_01091						23.9981	23.3818		23.3116	4	3	8.9724e-39	dRep_bin285_IPHKFJAN_01091;dRep_bin183_FPGIOKBG_00191	dRep_bin285_IPHKFJAN_01091	alaS	6.1.1.7	Alanine--tRNA ligase
ORF_01105		28.5762	28.7391	28.6019	29.5253	29.3615	29.3595	29.4712	28.9408	13	7	2.1177e-60	dRep_bin191_NGFJMLOL_01183;dRep_bin170_LICLFCFF_01189;dRep_bin198_GMLJKALI_01270;dRep_bin064_CMDDCDKG_00041;dRep_bin137_NABPABPB_00428;dRep_bin289_KALDCNNP_00317;dRep_bin183_FPGIOKBG_00493;dRep_bin224_NFENHJGB_01634;dRep_bin314_KCHFPLIP_00994;dRep_bin285_IPHKFJAN_01105;dRep_bin294_EHJINIDK_00253;dRep_bin002_CFBNDKDN_01884;dRep_bin229_FFOBPPJI_00639;dRep_bin318_IEDEJOFJ_01051;dRep_bin355_KJEFNADK_…	dRep_bin191_NGFJMLOL_01183	metK	2.5.1.6	S-adenosylmethionine synthase
ORF_01106						23.9465	24.547	23.3861	23.9839	5	5	6.5449e-17	dRep_bin285_IPHKFJAN_01106;dRep_bin294_EHJINIDK_01322	dRep_bin285_IPHKFJAN_01106		3.4.24.-	putative zinc protease
ORF_01112									22.2198	1	1	0,0031729	dRep_bin112_NDMGAKCH_01664;dRep_bin298_EIPJCOMF_00514;dRep_bin170_LICLFCFF_01370;dRep_bin198_GMLJKALI_00822;dRep_bin137_NABPABPB_00418;dRep_bin294_EHJINIDK_00440;dRep_bin191_NGFJMLOL_01228;dRep_bin002_CFBNDKDN_01391;dRep_bin183_FPGIOKBG_01603;dRep_bin271_NGFBCHKH_00563;dRep_bin285_IPHKFJAN_01112;dRep_bin064_CMDDCDKG_00662	dRep_bin112_NDMGAKCH_01664;dRep_bin298_EIPJCOMF_00514;dRep_bin170_LICLFCFF_01370;dRep_bin198_GMLJKALI_00822;dRep_bin137_NABPABPB_00418;dRep_bin294_EHJINIDK_00440;dRep_bin191_NGFJMLOL_01228;dRep_bin002_CFBNDKDN_01391;dRep_bin183_FPGIOKBG_01603;dRep_bin271_NGFBCHKH_00563;dRep_bin285_IPHKFJAN_01112;dRep_bin064_CMDDCDKG_00662			Outer membrane protein (OmpH-like)
ORF_01121		26.3605	23.8152	28.0633	26.4911	29.0692	30.1899	27.1148	29.0023	14	13	2.6284e-112	dRep_bin285_IPHKFJAN_01121;dRep_bin036_DOKCEIDH_00223;dRep_bin346_JKFDGFHC_01138;dRep_bin296_FDMPKPOH_01565;dRep_bin073_AKBCEHHO_00498;dRep_bin191_NGFJMLOL_00803;dRep_bin165_HMDFFMMM_00906;dRep_bin113_LIFKCGBF_00555;dRep_bin113_LIFKCGBF_00115;dRep_bin034_MEBMFDLL_01808;dRep_bin183_FPGIOKBG_02161;dRep_bin002_CFBNDKDN_00701	dRep_bin285_IPHKFJAN_01121	galK	2.7.1.6	Galactokinase
ORF_01123						25.5986	26.5642	25.7683	25.9366	4	3	1.7422e-32	dRep_bin285_IPHKFJAN_01123	dRep_bin285_IPHKFJAN_01123	mro_1	5.1.3.3	Aldose 1-epimerase
ORF_01156						26.3418	25.3968	23.981	24.9725	2	1	0.43425	dRep_bin285_IPHKFJAN_01156	dRep_bin285_IPHKFJAN_01156	fkpA	5.2.1.8	putative FKBP-type peptidyl-prolyl cis-trans isomerase FkpA
ORF_01162		23.9497	24.4556	24.1395	23.3423	25.3467	26.2491	24.3296		2	1	0.00022417	dRep_bin285_IPHKFJAN_01162	dRep_bin285_IPHKFJAN_01162	purE	5.4.99.18	N5-carboxyaminoimidazole ribonucleotide mutase
ORF_01164				22.5093	22.7627	22.0541	22.3812		22.0875	2	2	0,00083861	dRep_bin045_GJACFFBC_00064;dRep_bin002_CFBNDKDN_01023;dRep_bin113_LIFKCGBF_01751;dRep_bin159_ADJJGPBG_01811;dRep_bin203_CLFNNOCF_01389;dRep_bin098_DDEBHDKK_00487;dRep_bin344_CJJBDGAA_01435;dRep_bin170_LICLFCFF_01021;dRep_bin285_IPHKFJAN_01164;dRep_bin307_AOCKHIKF_00030	dRep_bin045_GJACFFBC_00064;dRep_bin002_CFBNDKDN_01023;dRep_bin113_LIFKCGBF_01751;dRep_bin159_ADJJGPBG_01811;dRep_bin203_CLFNNOCF_01389;dRep_bin098_DDEBHDKK_00487;dRep_bin344_CJJBDGAA_01435;dRep_bin170_LICLFCFF_01021;dRep_bin285_IPHKFJAN_01164;dRep_bin307_AOCKHIKF_00030	gpr	1.1.1.-	L-glyceraldehyde 3-phosphate reductase
ORF_01166									21.842	1	1	0,0075458	dRep_bin285_IPHKFJAN_01166	dRep_bin285_IPHKFJAN_01166			hypothetical protein
ORF_01167	GH16
ORF_01168	GH29-CBM32
ORF_01172		27.8332	26.1544	28.3724	27.6698	29.2122	31.0817	28.0232	27.9403	19	13	0	dRep_bin285_IPHKFJAN_01172;dRep_bin294_EHJINIDK_01023	dRep_bin285_IPHKFJAN_01172	nagB_2	3.5.99.6	Glucosamine-6-phosphate deaminase 1
ORF_01183	GH35-CBM32
ORF_01186	GH2
ORF_01207							22.0949			1	1	0,0048912	dRep_bin285_IPHKFJAN_01207	dRep_bin285_IPHKFJAN_01207	dapA	4.3.3.7	4-hydroxy-tetrahydrodipicolinate synthase
ORF_01219		25.0787		25.4255	25.2247	26.7634	28.6153	26.2648	27.1883	14	7	2.7054e-285	dRep_bin285_IPHKFJAN_01219;dRep_bin120_EKLBOPNC_00745	dRep_bin285_IPHKFJAN_01219	pfp	2.7.1.90	Pyrophosphate--fructose 6-phosphate 1-phosphotransferase
ORF_01220	GH25
ORF_01223						22.4149	23.6676			4	2	8.5363e-10	dRep_bin285_IPHKFJAN_01223	dRep_bin285_IPHKFJAN_01223	pepT	3.4.11.4	Peptidase T
ORF_01232		26.6911	24.9176	25.2784	25.7175	25.1034	26.8179		25.2009	12	3	2.2643e-71	dRep_bin285_IPHKFJAN_01232	dRep_bin285_IPHKFJAN_01232	pgiB	5.3.1.9	Glucose-6-phosphate isomerase B
ORF_01241				26.4963	24.9316	27.1848	27.7143	27.0747	27.0576	9	7	3.7491e-93	dRep_bin285_IPHKFJAN_01241	dRep_bin285_IPHKFJAN_01241	pepC_1	3.4.22.40	Aminopeptidase C
ORF_01242						24.283	24.9111	23.0594	23.595	3	0	4.4438e-07	dRep_bin285_IPHKFJAN_01242	dRep_bin285_IPHKFJAN_01242	pepP	3.4.11.9	Xaa-Pro aminopeptidase
ORF_01261	GH33
ORF_01264						25.698	26.8882	25.63		5	5	1.4685e-24	dRep_bin191_NGFJMLOL_02023;dRep_bin329_GDOHKPBL_00168;dRep_bin170_LICLFCFF_00338;dRep_bin137_NABPABPB_00215;dRep_bin113_LIFKCGBF_00869;dRep_bin112_NDMGAKCH_00610;dRep_bin002_CFBNDKDN_00039;dRep_bin294_EHJINIDK_01863;dRep_bin285_IPHKFJAN_01264;dRep_bin183_FPGIOKBG_00054;dRep_bin149_GABCHCDI_01567;dRep_bin298_EIPJCOMF_01418;dRep_bin165_HMDFFMMM_01260;dRep_bin196_BIELHBNH_00361;dRep_bin064_CMDDCDKG_…	dRep_bin191_NGFJMLOL_02023	pheT	6.1.1.20	Phenylalanine--tRNA ligase beta subunit
ORF_01266	GT2
ORF_01283									23.858	2	2	2.2165e-06	dRep_bin285_IPHKFJAN_01283	dRep_bin285_IPHKFJAN_01283	maeB	1.1.1.40	NADP-dependent malic enzyme
ORF_01286								24.8971		1	1	1.8177e-06	dRep_bin285_IPHKFJAN_01286	dRep_bin285_IPHKFJAN_01286	gcvH		Glycine cleavage system H protein
ORF_01290	GH73-CBM50
ORF_01294	CBM72
ORF_01317							26.7881		25.1975	2	2	5.1385e-23	dRep_bin285_IPHKFJAN_01317	dRep_bin285_IPHKFJAN_01317		4.2.1.17	putative enoyl-CoA hydratase 1
ORF_01319						25.5193	26.5881	24.9871	24.9325	8	8	6.1681e-73	dRep_bin285_IPHKFJAN_01319	dRep_bin285_IPHKFJAN_01319	nahK	2.7.1.162	N-acetylhexosamine 1-kinase
ORF_01330	GH27
ORF_01332	GH30_2
ORF_01338									25.6088	3	1	1.4707e-116	dRep_bin285_IPHKFJAN_01338	dRep_bin285_IPHKFJAN_01338	apeB	3.4.11.-	putative M18 family aminopeptidase 2
ORF_01347							21.4598			11	1	6.5995e-201	dRep_bin285_IPHKFJAN_01347;dRep_bin092_OOJCPDEA_01633	dRep_bin285_IPHKFJAN_01347	fucI	5.3.1.25	L-fucose isomerase
ORF_01348				24.4703		24.3751	23.6405	23.4506	24.6623	2	0	3.9244e-17	dRep_bin285_IPHKFJAN_01348	dRep_bin285_IPHKFJAN_01348	rplM		50S ribosomal protein L13
ORF_01350		27.0361		27.0833		27.9213	28.5068	26.8358	27.8667	4	3	3.6073e-12	dRep_bin137_NABPABPB_00600;dRep_bin112_NDMGAKCH_01343;dRep_bin285_IPHKFJAN_01350;dRep_bin294_EHJINIDK_00848;dRep_bin002_CFBNDKDN_00366;dRep_bin229_FFOBPPJI_00505;dRep_bin314_KCHFPLIP_00960;dRep_bin196_BIELHBNH_00748;dRep_bin149_GABCHCDI_01076;dRep_bin084_CGBIKHBH_01143;dRep_bin232_JGAEDAFA_01057;dRep_bin111_FPJIHFKE_00361;dRep_bin118_FGIOKLBC_00159;dRep_bin301_NJFJIJGA_00146;dRep_bin296_FDMPKPOH_…	dRep_bin137_NABPABPB_00600;dRep_bin112_NDMGAKCH_01343;dRep_bin285_IPHKFJAN_01350;dRep_bin294_EHJINIDK_00848;dRep_bin002_CFBNDKDN_00366;dRep_bin229_FFOBPPJI_00505;dRep_bin314_KCHFPLIP_00960;dRep_bin196_BIELHBNH_00748	rpsB		30S ribosomal protein S2
ORF_01357	GT4
ORF_01358	GT2
ORF_01359	CBM50
ORF_01362							19.6365			1	1	0.068424	dRep_bin285_IPHKFJAN_01362	dRep_bin285_IPHKFJAN_01362	inhA	4.2.1.103	Isonitrile hydratase
ORF_01375		30.4998	29.5197	30.4313	30.4084	32.199	31.8037	31.0989	32.0312	19	10	0	dRep_bin285_IPHKFJAN_01375;dRep_bin186_HJAAFFNP_02038;dRep_bin319_PBDBJGCJ_00432;dRep_bin127_FIPNHBCH_00229;dRep_bin048_PABMBHAL_00406;dRep_bin330_CODAKHDJ_01284;dRep_bin021_AJDDCGJC_01667;dRep_bin240_LDBBGJKG_00744	dRep_bin285_IPHKFJAN_01375	eno	4.2.1.11	Enolase
ORF_01379							22.9495		20.6503	4	1	1.0079e-36	dRep_bin285_IPHKFJAN_01379	dRep_bin285_IPHKFJAN_01379	rhaA	5.3.1.14	L-rhamnose isomerase
ORF_01385	GT51
ORF_01387		25.1728		25.7042	25.8034	26.9242	27.8612	25.5021	26.7062	10	7	2.0303e-42	dRep_bin285_IPHKFJAN_01387	dRep_bin285_IPHKFJAN_01387	lpxA_2	2.3.1.129	Acyl-[acyl-carrier-protein]--UDP-N-acetylglucosamine O-acyltransferase
ORF_01388							21.6403			3	1	8.0248e-06	dRep_bin285_IPHKFJAN_01388	dRep_bin285_IPHKFJAN_01388	lpxC	3.5.1.108	UDP-3-O-acyl-N-acetylglucosamine deacetylase
ORF_01390						25.9165	26.9388		25.6234	5	5	1.2305e-50	dRep_bin285_IPHKFJAN_01390	dRep_bin285_IPHKFJAN_01390	pyrF	4.1.1.23	Orotidine 5'-phosphate decarboxylase
ORF_01392								24.8503	26.6751	3	2	1.2846e-06	dRep_bin285_IPHKFJAN_01392	dRep_bin285_IPHKFJAN_01392	purM	6.3.3.1	Phosphoribosylformylglycinamidine cyclo-ligase
ORF_01395		27.4207	26.8416	27.0881	27.701	26.7874	27.5507	26.5733	27.6542	13	2	3.4302e-39	dRep_bin285_IPHKFJAN_01395;dRep_bin149_GABCHCDI_01086;dRep_bin136_NAIECEIF_00034;dRep_bin345_GLPJDLOI_00346	dRep_bin285_IPHKFJAN_01395	purC	6.3.2.6	Phosphoribosylaminoimidazole-succinocarboxamide synthase
ORF_01399						24.9639	25.7634		24.0341	7	5	1.4172e-21	dRep_bin285_IPHKFJAN_01399	dRep_bin285_IPHKFJAN_01399	glyA	2.1.2.1	Serine hydroxymethyltransferase
ORF_01401						24.6042	26.0794	24.6864	25.9284	5	5	1.7183e-09	dRep_bin191_NGFJMLOL_01112;dRep_bin112_NDMGAKCH_00659;dRep_bin170_LICLFCFF_00593;dRep_bin137_NABPABPB_00710;dRep_bin113_LIFKCGBF_00660;dRep_bin084_CGBIKHBH_01151;dRep_bin138_EJGHNBMI_01114;dRep_bin224_NFENHJGB_00372;dRep_bin289_KALDCNNP_00187;dRep_bin063_PJANDMAH_00387;dRep_bin036_DOKCEIDH_01537;dRep_bin002_CFBNDKDN_01934;dRep_bin285_IPHKFJAN_01401;dRep_bin034_MEBMFDLL_00310;dRep_bin271_NGFBCHKH_…	dRep_bin191_NGFJMLOL_01112;dRep_bin112_NDMGAKCH_00659;dRep_bin170_LICLFCFF_00593	pyrB	2.1.3.2	Aspartate carbamoyltransferase catalytic subunit
ORF_01402	GT51
ORF_01406							25.2116		23.4987	2	2	0.52362	dRep_bin285_IPHKFJAN_01406	dRep_bin285_IPHKFJAN_01406		3.4.21.-	Thermophilic serine proteinase
ORF_01407							24.9701			1	1	0,0054042	dRep_bin285_IPHKFJAN_01407	dRep_bin285_IPHKFJAN_01407	tig	5.2.1.8	Trigger factor
ORF_01419						25.5958	26.5566	25.1734	25.583	5	1	3.7209e-78	dRep_bin285_IPHKFJAN_01419;dRep_bin229_FFOBPPJI_00036;dRep_bin093_PGADNPMG_00199	dRep_bin285_IPHKFJAN_01419;dRep_bin229_FFOBPPJI_00036;dRep_bin093_PGADNPMG_00199	glyQS	6.1.1.14	Glycine--tRNA ligase
ORF_01431		26.2659	25.3829	27.4486	27.843	28.1174	29.2512	27.7544	28.0574	9	7	2.9816e-82	dRep_bin191_NGFJMLOL_00369;dRep_bin196_BIELHBNH_01132;dRep_bin138_EJGHNBMI_01180;dRep_bin070_EMBHKIOF_00250;dRep_bin137_NABPABPB_00348;dRep_bin113_LIFKCGBF_00911;dRep_bin289_KALDCNNP_01803;dRep_bin063_PJANDMAH_00888;dRep_bin036_DOKCEIDH_00839;dRep_bin034_MEBMFDLL_01348;dRep_bin285_IPHKFJAN_01431;dRep_bin045_GJACFFBC_00792;dRep_bin307_AOCKHIKF_01565;dRep_bin198_GMLJKALI_01284;dRep_bin084_CGBIKHBH_…	dRep_bin191_NGFJMLOL_00369	bioF	2.3.1.47	8-amino-7-oxononanoate synthase
ORF_01432						25.1997	25.0867		25.6236	9	2	5.1859e-28	dRep_bin285_IPHKFJAN_01432	dRep_bin285_IPHKFJAN_01432	gdhA	1.4.1.2	NAD(P)-specific glutamate dehydrogenase
ORF_01434						28.0272	29.0001	25.4707	26.082	5	5	9.8798e-23	dRep_bin285_IPHKFJAN_01434	dRep_bin285_IPHKFJAN_01434	rbr3A	1.11.1.1	Reverse rubrerythrin-1
ORF_01444		27.9735	27.6996	27.5855	27.5673	28.9301	29.0804	28.2833	28.5178	12	7	1.5123e-45	dRep_bin285_IPHKFJAN_01444	dRep_bin285_IPHKFJAN_01444		1.1.1.81	Hydroxypyruvate reductase
ORF_01445		28.2174	28.5741	29.0603	28.9896	29.5665	30.1858	29.7966	29.6905	17	8	0	dRep_bin285_IPHKFJAN_01445	dRep_bin285_IPHKFJAN_01445	serC	2.6.1.52	Phosphoserine aminotransferase
ORF_01453		22.3975	21.2495	22.0801		22.9013	23.297	21.3537	22.5096	2	2	5.6768e-16	dRep_bin285_IPHKFJAN_01453	dRep_bin285_IPHKFJAN_01453	dapB	1.17.1.8	4-hydroxy-tetrahydrodipicolinate reductase
ORF_01459							26.8986			6	1	1.6521e-10	dRep_bin285_IPHKFJAN_01459;dRep_bin149_GABCHCDI_01108	dRep_bin285_IPHKFJAN_01459	pnp	2.7.7.8	Polyribonucleotide nucleotidyltransferase
ORF_01460						24.2941	25.2733	24.2014	24.2706	5	5	1.2098e-15	dRep_bin285_IPHKFJAN_01460	dRep_bin285_IPHKFJAN_01460	slrP	2.3.2.27	E3 ubiquitin-protein ligase SlrP
ORF_01461	CBM32					26.2096	26.333	25.6179	25.9521	4	4	1.1289e-12	dRep_bin285_IPHKFJAN_01461	dRep_bin285_IPHKFJAN_01461			Peptidase M60, enhancin and enhancin-like
ORF_01490							25.2804			1	1	0.13869	dRep_bin285_IPHKFJAN_01490;dRep_bin183_FPGIOKBG_01350;dRep_bin113_LIFKCGBF_00541	dRep_bin285_IPHKFJAN_01490;dRep_bin183_FPGIOKBG_01350;dRep_bin113_LIFKCGBF_00541	udp	2.4.2.3	Uridine phosphorylase
ORF_01493		28.9165	28.0243	28.4021	28.6653	29.0619	29.4374	28.4835	28.7531	24	7	0	dRep_bin285_IPHKFJAN_01493	dRep_bin285_IPHKFJAN_01493	fusA		Elongation factor G
ORF_01521						23.1918	22.0918		23.3034	1	1	0,00083591	dRep_bin294_EHJINIDK_01065;dRep_bin285_IPHKFJAN_01521	dRep_bin294_EHJINIDK_01065;dRep_bin285_IPHKFJAN_01521	topA	5.99.1.2	DNA topoisomerase 1
ORF_01525		27.0496	26.3178	26.5846	27.2238	27.1214	27.4826	26.2218	26.9918	9	4	1.6562e-26	dRep_bin191_NGFJMLOL_00515;dRep_bin183_FPGIOKBG_01567;dRep_bin285_IPHKFJAN_01525;dRep_bin037_GEAOEKHA_01472;dRep_bin045_GJACFFBC_00013;dRep_bin346_JKFDGFHC_00991;dRep_bin165_HMDFFMMM_01286;dRep_bin084_CGBIKHBH_00960;dRep_bin070_EMBHKIOF_00921;dRep_bin307_AOCKHIKF_01313;dRep_bin098_DDEBHDKK_01493;dRep_bin198_GMLJKALI_01431;dRep_bin314_KCHFPLIP_01180;dRep_bin036_DOKCEIDH_00004;dRep_bin116_CLFDBMOF_…	dRep_bin191_NGFJMLOL_00515	infB		Translation initiation factor IF-2
ORF_01536	GH2
ORF_01539							23.3211			1	1	0.00056396	dRep_bin285_IPHKFJAN_01539	dRep_bin285_IPHKFJAN_01539			hypothetical protein
ORF_01563						23.8068	25.1932	23.5395	23.8572	10	3	1.6536e-64	dRep_bin285_IPHKFJAN_01563	dRep_bin285_IPHKFJAN_01563	frdA	1.3.5.4	Fumarate reductase flavoprotein subunit
ORF_01564					20.3907					6	1	1.137e-14	dRep_bin285_IPHKFJAN_01564	dRep_bin285_IPHKFJAN_01564	frdB	1.3.5.1	Fumarate reductase iron-sulfur subunit
ORF_01566	GH20
ORF_01571						26.9127	27.1264	25.1489	26.611	12	3	3.7194e-154	dRep_bin285_IPHKFJAN_01571	dRep_bin285_IPHKFJAN_01571	purA	6.3.4.4	Adenylosuccinate synthetase
ORF_01572									26.0474	2	1	0.48217	dRep_bin028_GKEJLBAM_01643;dRep_bin128_JPBBHEMA_01073;dRep_bin118_FGIOKLBC_00883;dRep_bin071_JHMCIJPE_01696;dRep_bin037_GEAOEKHA_00348;dRep_bin035_JBNPBOKG_00973;dRep_bin345_GLPJDLOI_00032;dRep_bin138_EJGHNBMI_00982;dRep_bin331_HPKAPHAF_01081;dRep_bin196_BIELHBNH_00149;dRep_bin131_HLFNHDGI_00011;dRep_bin346_JKFDGFHC_00817;dRep_bin307_AOCKHIKF_01413;dRep_bin301_NJFJIJGA_00837;dRep_bin289_KALDCNNP_…	dRep_bin028_GKEJLBAM_01643;dRep_bin128_JPBBHEMA_01073;dRep_bin118_FGIOKLBC_00883;dRep_bin071_JHMCIJPE_01696;dRep_bin037_GEAOEKHA_00348;dRep_bin035_JBNPBOKG_00973;dRep_bin345_GLPJDLOI_00032;dRep_bin138_EJGHNBMI_00982;dRep_bin331_HPKAPHAF_01081;dRep_bin196_BIELHBNH_00149;dRep_bin131_HLFNHDGI_00011;dRep_bin346_JKFDGFHC_00817;dRep_bin307_AOCKHIKF_01413;dRep_bin301_NJFJIJGA_00837;dRep_bin289_KALDCNNP_…	hisS	6.1.1.21	Histidine--tRNA ligase
ORF_01575						25.0484	27.3151	24.5962	24.4638	3	3	3.7462e-05	dRep_bin285_IPHKFJAN_01575	dRep_bin285_IPHKFJAN_01575	ycnE	1.-.-.-	Putative monooxygenase YcnE
ORF_01581	GH123
ORF_01582	GH128
ORF_01594							24.6126			3	1	0.072096	dRep_bin285_IPHKFJAN_01594	dRep_bin285_IPHKFJAN_01594	rffH	2.7.7.24	Glucose-1-phosphate thymidylyltransferase 2
ORF_01600									18.7653	1	1	0,00013031	dRep_bin285_IPHKFJAN_01600	dRep_bin285_IPHKFJAN_01600	rmlD	1.1.1.133	dTDP-4-dehydrorhamnose reductase
ORF_01608						23.6238	24.5358		23.5123	17	3	1.1419e-120	dRep_bin285_IPHKFJAN_01608	dRep_bin285_IPHKFJAN_01608	aspS	6.1.1.12	Aspartate--tRNA ligase
ORF_01630				26.2559		27.0998	27.8812	27.3277	27.0944	10	6	1.521e-47	dRep_bin113_LIFKCGBF_00031;dRep_bin346_JKFDGFHC_00006;dRep_bin198_GMLJKALI_00581;dRep_bin138_EJGHNBMI_00287;dRep_bin034_MEBMFDLL_01508;dRep_bin170_LICLFCFF_00665;dRep_bin137_NABPABPB_00994;dRep_bin045_GJACFFBC_00888;dRep_bin294_EHJINIDK_01344;dRep_bin064_CMDDCDKG_00528;dRep_bin307_AOCKHIKF_00238;dRep_bin098_DDEBHDKK_00868;dRep_bin112_NDMGAKCH_01674;dRep_bin084_CGBIKHBH_00225;dRep_bin298_EIPJCOMF_…	dRep_bin113_LIFKCGBF_00031;dRep_bin346_JKFDGFHC_00006;dRep_bin198_GMLJKALI_00581;dRep_bin138_EJGHNBMI_00287	leuS	6.1.1.4	Leucine--tRNA ligase
ORF_01637	GT9
ORF_01638						26.2742	27.006	25.3153	24.6244	4	2	2.5719e-32	dRep_bin285_IPHKFJAN_01638;dRep_bin112_NDMGAKCH_01152;dRep_bin224_NFENHJGB_00774;dRep_bin196_BIELHBNH_00031;dRep_bin183_FPGIOKBG_00370;dRep_bin170_LICLFCFF_01388;dRep_bin045_GJACFFBC_00002	dRep_bin285_IPHKFJAN_01638;dRep_bin112_NDMGAKCH_01152;dRep_bin224_NFENHJGB_00774;dRep_bin196_BIELHBNH_00031;dRep_bin183_FPGIOKBG_00370;dRep_bin170_LICLFCFF_01388;dRep_bin045_GJACFFBC_00002			hypothetical protein
ORF_01639		25.2646	23.6263	25.1784	24.4066	27.0295	27.7691	24.5971	26.4063	3	2	4.1687e-25	dRep_bin285_IPHKFJAN_01639	dRep_bin285_IPHKFJAN_01639	acpP		Acyl carrier protein
ORF_01653		28.5603	28.232	29.6152	30.1035	29.4747	29.7114	28.4453	28.9895	5	4	1.6755e-61	dRep_bin285_IPHKFJAN_01653;dRep_bin271_NGFBCHKH_00150;dRep_bin232_JGAEDAFA_01034;dRep_bin331_HPKAPHAF_00129;dRep_bin165_HMDFFMMM_00247	dRep_bin285_IPHKFJAN_01653;dRep_bin271_NGFBCHKH_00150	rplN		50S ribosomal protein L14
ORF_01654		26.5953	27.346	29.2139	30.4383	29.1409	27.7077	26.9952	27.6294	3	3	2.1645e-62	dRep_bin285_IPHKFJAN_01654;dRep_bin136_NAIECEIF_00530	dRep_bin285_IPHKFJAN_01654	rplX		50S ribosomal protein L24
ORF_01655		25.4606	25.8166	28.1347	29.1551	28.5036	26.7042	26.0948	26.4785	6	4	6.5453e-47	dRep_bin136_NAIECEIF_00531;dRep_bin285_IPHKFJAN_01655	dRep_bin136_NAIECEIF_00531;dRep_bin285_IPHKFJAN_01655	rplE		50S ribosomal protein L5
ORF_01658		25.3705	24.9004	26.6649	25.6169					3	2	6.981e-06	dRep_bin285_IPHKFJAN_01658;dRep_bin022_BOEAFNDE_00137	dRep_bin285_IPHKFJAN_01658	rplF		50S ribosomal protein L6
ORF_01660					23.4945					2	1	0.075211	dRep_bin084_CGBIKHBH_00461;dRep_bin073_AKBCEHHO_00397;dRep_bin285_IPHKFJAN_01660;dRep_bin183_FPGIOKBG_01267;dRep_bin165_HMDFFMMM_00240	dRep_bin084_CGBIKHBH_00461;dRep_bin073_AKBCEHHO_00397;dRep_bin285_IPHKFJAN_01660;dRep_bin183_FPGIOKBG_01267;dRep_bin165_HMDFFMMM_00240	rpsE		30S ribosomal protein S5
ORF_01666		27.9416	27.7748	29.4161	29.8391	28.4516	29.5158	28.3583	28.7444	4	3	2.4943e-20	dRep_bin191_NGFJMLOL_00683;dRep_bin183_FPGIOKBG_01274;dRep_bin285_IPHKFJAN_01666;dRep_bin084_CGBIKHBH_00468;dRep_bin034_MEBMFDLL_01058;dRep_bin022_BOEAFNDE_00128;dRep_bin064_CMDDCDKG_00943;dRep_bin314_KCHFPLIP_01261;dRep_bin298_EIPJCOMF_01138;dRep_bin271_NGFBCHKH_00138;dRep_bin331_HPKAPHAF_00143;dRep_bin149_GABCHCDI_00907	dRep_bin191_NGFJMLOL_00683;dRep_bin183_FPGIOKBG_01274;dRep_bin285_IPHKFJAN_01666;dRep_bin084_CGBIKHBH_00468;dRep_bin034_MEBMFDLL_01058;dRep_bin022_BOEAFNDE_00128;dRep_bin064_CMDDCDKG_00943;dRep_bin314_KCHFPLIP_01261;dRep_bin298_EIPJCOMF_01138;dRep_bin271_NGFBCHKH_00138	rpsM		30S ribosomal protein S13
ORF_01667									25.6493	2	1	1.0158e-53	dRep_bin285_IPHKFJAN_01667	dRep_bin285_IPHKFJAN_01667	rpsK		30S ribosomal protein S11
ORF_01669		27.938	27.1218	27.9436	27.9052	27.8024	27.9375	26.4018	27.3744	13	0	4.8627e-212	dRep_bin285_IPHKFJAN_01669;dRep_bin183_FPGIOKBG_01278	dRep_bin285_IPHKFJAN_01669	rpoA	2.7.7.6	DNA-directed RNA polymerase subunit alpha
ORF_01676	GT1
ORF_01681						28.5264	28.9351	27.0907	28.3691	10	9	2.0723e-70	dRep_bin285_IPHKFJAN_01681	dRep_bin285_IPHKFJAN_01681	gno	1.1.1.69	Gluconate 5-dehydrogenase
ORF_01682						26.2844	28.401	26.8007	26.172	4	4	3.3592e-09	dRep_bin285_IPHKFJAN_01682	dRep_bin285_IPHKFJAN_01682	hup		DNA-binding protein HU
ORF_01685							22.978			1	1	0,0060326	dRep_bin285_IPHKFJAN_01685	dRep_bin285_IPHKFJAN_01685			Protein export membrane protein
ORF_01691							24.1337			5	1	5.5459e-11	dRep_bin285_IPHKFJAN_01691	dRep_bin285_IPHKFJAN_01691	icd	1.1.1.42	Isocitrate dehydrogenase [NADP]
ORF_01692						25.8968	27.2758	26.1399	26.6842	7	3	2.4627e-48	dRep_bin285_IPHKFJAN_01692;dRep_bin198_GMLJKALI_00615;dRep_bin092_OOJCPDEA_00614;dRep_bin071_JHMCIJPE_01054;dRep_bin256_KEMNAOBC_01523	dRep_bin285_IPHKFJAN_01692	dmdA	4.2.1.85	2,3-dimethylmalate dehydratase large subunit
ORF_01709					24.2397					1	1	0.039827	dRep_bin170_LICLFCFF_01798;dRep_bin285_IPHKFJAN_01709	dRep_bin170_LICLFCFF_01798;dRep_bin285_IPHKFJAN_01709	dxs_2	2.2.1.7	1-deoxy-D-xylulose-5-phosphate synthase
ORF_01724							24.8237			5	1	7.6896e-81	dRep_bin285_IPHKFJAN_01724;dRep_bin294_EHJINIDK_00946;dRep_bin351_CKFFBPHM_00833;dRep_bin110_JGOEJECF_00755;dRep_bin084_CGBIKHBH_00765	dRep_bin285_IPHKFJAN_01724;dRep_bin294_EHJINIDK_00946;dRep_bin351_CKFFBPHM_00833	valS	6.1.1.9	Valine--tRNA ligase
ORF_01743	GT35	26.9753	26.3892	28.024	28.1415	28.938	30.1145	27.5519	28.8934	27	11	0	dRep_bin285_IPHKFJAN_01743	dRep_bin285_IPHKFJAN_01743	glgP	2.4.1.1	Glycogen phosphorylase
ORF_01744	GT3
ORF_01750	GH13_38
ORF_01751							24.864			5	1	6.5965e-37	dRep_bin285_IPHKFJAN_01751;dRep_bin314_KCHFPLIP_01467	dRep_bin285_IPHKFJAN_01751	fabD	2.3.1.39	Malonyl CoA-acyl carrier protein transacylase
ORF_01754		25.8137	25.4549	26.7144	26.5945	25.7228	26.6413	25.1648	25.9598	3	3	6.0369e-17	dRep_bin285_IPHKFJAN_01754;dRep_bin198_GMLJKALI_00664;dRep_bin036_DOKCEIDH_01382;dRep_bin063_PJANDMAH_00867;dRep_bin034_MEBMFDLL_01261;dRep_bin064_CMDDCDKG_01541;dRep_bin073_AKBCEHHO_01328;dRep_bin289_KALDCNNP_00920;dRep_bin271_NGFBCHKH_01186;dRep_bin170_LICLFCFF_02101	dRep_bin285_IPHKFJAN_01754;dRep_bin198_GMLJKALI_00664;dRep_bin036_DOKCEIDH_01382;dRep_bin063_PJANDMAH_00867;dRep_bin034_MEBMFDLL_01261;dRep_bin064_CMDDCDKG_01541;dRep_bin073_AKBCEHHO_01328;dRep_bin289_KALDCNNP_00920;dRep_bin271_NGFBCHKH_01186	rpsF		30S ribosomal protein S6
ORF_01755									26.2503	3	0	1.1624e-11	dRep_bin191_NGFJMLOL_01247;dRep_bin285_IPHKFJAN_01755;dRep_bin301_NJFJIJGA_01455;dRep_bin149_GABCHCDI_01207	dRep_bin191_NGFJMLOL_01247	phoP_1		Alkaline phosphatase synthesis transcriptional regulatory protein PhoP
ORF_01765	GH25
ORF_01773									24.9783	1	1	0,0086098	dRep_bin002_CFBNDKDN_00688;dRep_bin098_DDEBHDKK_00327;dRep_bin170_LICLFCFF_01088;dRep_bin064_CMDDCDKG_00727;dRep_bin285_IPHKFJAN_01773;dRep_bin136_NAIECEIF_00761	dRep_bin002_CFBNDKDN_00688;dRep_bin098_DDEBHDKK_00327;dRep_bin170_LICLFCFF_01088;dRep_bin064_CMDDCDKG_00727;dRep_bin285_IPHKFJAN_01773;dRep_bin136_NAIECEIF_00761			hypothetical protein
ORF_01793	GT2
ORF_01803	GH95
ORF_01806						27.9881	27.9931	26.2302	27.0873	8	4	1.8048e-67	dRep_bin285_IPHKFJAN_01806	dRep_bin285_IPHKFJAN_01806	pta_1	2.3.1.8	Phosphate acetyltransferase
ORF_01807		24.3502	24.8376	25.835	26.2688	26.2743	26.158	26.068	26.9775	5	1	6.8047e-55	dRep_bin285_IPHKFJAN_01807;dRep_bin224_NFENHJGB_01047	dRep_bin285_IPHKFJAN_01807	ackA	2.7.2.1	Acetate kinase
ORF_01809	GH28
ORF_01810						26.9015	25.9642	27.1503		4	4	0.0004869	dRep_bin137_NABPABPB_01449;dRep_bin170_LICLFCFF_01141;dRep_bin034_MEBMFDLL_01217;dRep_bin285_IPHKFJAN_01810	dRep_bin137_NABPABPB_01449	susC_7		TonB-dependent receptor SusC
ORF_01813	GH92
ORF_01822							25.9496			2	1	0.067346	dRep_bin285_IPHKFJAN_01822	dRep_bin285_IPHKFJAN_01822	dmdC	1.3.8.-	3-methylmercaptopropionyl-CoA dehydrogenase
ORF_01824							23.6462			2	1	1.308e-25	dRep_bin118_FGIOKLBC_00349;dRep_bin022_BOEAFNDE_00261;dRep_bin294_EHJINIDK_01090;dRep_bin289_KALDCNNP_01187;dRep_bin198_GMLJKALI_00831;dRep_bin170_LICLFCFF_00547;dRep_bin138_EJGHNBMI_00660;dRep_bin137_NABPABPB_01251;dRep_bin113_LIFKCGBF_01213;dRep_bin112_NDMGAKCH_00045;dRep_bin064_CMDDCDKG_01351;dRep_bin063_PJANDMAH_01126;dRep_bin045_GJACFFBC_01452;dRep_bin034_MEBMFDLL_02071;dRep_bin028_GKEJLBAM_…	dRep_bin118_FGIOKLBC_00349;dRep_bin022_BOEAFNDE_00261;dRep_bin294_EHJINIDK_01090;dRep_bin289_KALDCNNP_01187;dRep_bin198_GMLJKALI_00831;dRep_bin170_LICLFCFF_00547;dRep_bin138_EJGHNBMI_00660;dRep_bin137_NABPABPB_01251;dRep_bin113_LIFKCGBF_01213;dRep_bin112_NDMGAKCH_00045;dRep_bin064_CMDDCDKG_01351;dRep_bin063_PJANDMAH_01126;dRep_bin045_GJACFFBC_01452;dRep_bin034_MEBMFDLL_02071;dRep_bin028_GKEJLBAM_…	carD	1.3.1.108	Caffeyl-CoA reductase-Etf complex subunit CarD
ORF_01833									21.8477	1	1	0,0040431	dRep_bin285_IPHKFJAN_01833	dRep_bin285_IPHKFJAN_01833	deoD	2.4.2.1	Purine nucleoside phosphorylase DeoD-type
ORF_01861		28.5136	27.2065	28.1356	28.0335	29.4737	28.4714	29.4958	29.9014	4	4	1.7464e-55	dRep_bin191_NGFJMLOL_02013;dRep_bin289_KALDCNNP_00777;dRep_bin285_IPHKFJAN_01861	dRep_bin191_NGFJMLOL_02013	rpiB	5.3.1.6	Ribose-5-phosphate isomerase B
ORF_01862						29.3673	30.2781	29.9986	29.7586	5	3	2.0955e-32	dRep_bin285_IPHKFJAN_01862	dRep_bin285_IPHKFJAN_01862	tkt	2.2.1.1	Transketolase
ORF_01864		31.9664	31.6735	32.0952	32.7931	32.9294	33.411	32.7636	32.8051	23	4	0	dRep_bin285_IPHKFJAN_01864	dRep_bin285_IPHKFJAN_01864	araA	5.3.1.4	L-arabinose isomerase
ORF_01865		29.7483	29.8202	29.9313	30.3256	30.3082	30.6062	29.7404	30.2263	8	5	3.417e-218	dRep_bin285_IPHKFJAN_01865;dRep_bin134_HIAPAODO_00851;dRep_bin062_BOFBFLDA_00805;dRep_bin150_HCDEOBMH_00361;dRep_bin028_GKEJLBAM_01294;dRep_bin145_KMJJJOEJ_00968;dRep_bin344_CJJBDGAA_01136	dRep_bin285_IPHKFJAN_01865	ulaF	5.1.3.4	L-ribulose-5-phosphate 4-epimerase UlaF
ORF_01867						23.9312	25.9385		24.3307	3	3	9.8413e-05	dRep_bin285_IPHKFJAN_01867;dRep_bin170_LICLFCFF_01097;dRep_bin137_NABPABPB_00133	dRep_bin285_IPHKFJAN_01867;dRep_bin170_LICLFCFF_01097	sglT		Sodium/glucose cotransporter
ORF_01868							26.6736			1	1	3.8442e-17	dRep_bin191_NGFJMLOL_00802;dRep_bin285_IPHKFJAN_01868	dRep_bin191_NGFJMLOL_00802;dRep_bin285_IPHKFJAN_01868	mro_2	5.1.3.3	Aldose 1-epimerase
ORF_01881		21.1937	21.606							3	2	0.00070864	dRep_bin232_JGAEDAFA_01559;dRep_bin073_AKBCEHHO_00055;dRep_bin285_IPHKFJAN_01881;dRep_bin314_KCHFPLIP_00517;dRep_bin198_GMLJKALI_01053	dRep_bin232_JGAEDAFA_01559	glcK	2.7.1.2	Glucokinase
ORF_01899	CBM32-CBM72
ORF_01909	CBM72
ORF_01923						28.4124	28.5355	27.3923	27.6688	2	1	2.6217e-14	dRep_bin191_NGFJMLOL_01943;dRep_bin307_AOCKHIKF_00263;dRep_bin271_NGFBCHKH_00050;dRep_bin165_HMDFFMMM_00913;dRep_bin098_DDEBHDKK_01586;dRep_bin298_EIPJCOMF_00044;dRep_bin224_NFENHJGB_01760;dRep_bin191_NGFJMLOL_01526;dRep_bin183_FPGIOKBG_01659;dRep_bin137_NABPABPB_00240;dRep_bin113_LIFKCGBF_01156;dRep_bin112_NDMGAKCH_00882;dRep_bin063_PJANDMAH_00295;dRep_bin036_DOKCEIDH_01091;dRep_bin034_MEBMFDLL_…	dRep_bin191_NGFJMLOL_01943;dRep_bin307_AOCKHIKF_00263;dRep_bin271_NGFBCHKH_00050;dRep_bin165_HMDFFMMM_00913;dRep_bin098_DDEBHDKK_01586;dRep_bin298_EIPJCOMF_00044;dRep_bin224_NFENHJGB_01760;dRep_bin191_NGFJMLOL_01526;dRep_bin183_FPGIOKBG_01659;dRep_bin137_NABPABPB_00240;dRep_bin113_LIFKCGBF_01156;dRep_bin112_NDMGAKCH_00882;dRep_bin063_PJANDMAH_00295;dRep_bin036_DOKCEIDH_01091;dRep_bin034_MEBMFDLL_…	hpf		Ribosome hibernation promoting factor
ORF_01927				24.5103	23.9571	25.0357	25.8332	24.6533	25.2822	6	6	3.1205e-30	dRep_bin191_NGFJMLOL_01731;dRep_bin191_NGFJMLOL_01946;dRep_bin063_PJANDMAH_00299;dRep_bin298_EIPJCOMF_00041;dRep_bin285_IPHKFJAN_01927	dRep_bin191_NGFJMLOL_01731		3.4.11.-	Aminopeptidase
ORF_01928						27.4452	28.4012	26.8721	27.1785	11	5	0	dRep_bin285_IPHKFJAN_01928	dRep_bin285_IPHKFJAN_01928	mdh	1.1.1.37	Malate dehydrogenase
ORF_01930						25.4088	26.4731	26.4903	25.8829	4	3	4.4491e-05	dRep_bin138_EJGHNBMI_01639;dRep_bin307_AOCKHIKF_01086;dRep_bin098_DDEBHDKK_00713;dRep_bin329_GDOHKPBL_00419;dRep_bin191_NGFJMLOL_00847;dRep_bin170_LICLFCFF_00965;dRep_bin165_HMDFFMMM_00927;dRep_bin113_LIFKCGBF_01112;dRep_bin224_NFENHJGB_00298;dRep_bin314_KCHFPLIP_00004;dRep_bin331_HPKAPHAF_00061;dRep_bin232_JGAEDAFA_00713;dRep_bin183_FPGIOKBG_01695;dRep_bin112_NDMGAKCH_01187;dRep_bin002_CFBNDKDN_…	dRep_bin138_EJGHNBMI_01639;dRep_bin307_AOCKHIKF_01086;dRep_bin098_DDEBHDKK_00713;dRep_bin329_GDOHKPBL_00419;dRep_bin191_NGFJMLOL_00847;dRep_bin170_LICLFCFF_00965;dRep_bin165_HMDFFMMM_00927;dRep_bin113_LIFKCGBF_01112;dRep_bin224_NFENHJGB_00298;dRep_bin314_KCHFPLIP_00004;dRep_bin331_HPKAPHAF_00061;dRep_bin232_JGAEDAFA_00713;dRep_bin183_FPGIOKBG_01695;dRep_bin112_NDMGAKCH_01187;dRep_bin002_CFBNDKDN_…	gltX	6.1.1.17	Glutamate--tRNA ligase
ORF_01931	GT30
ORF_01948	GH84
ORF_01949	GH109					26.9257	26.8227	26.3822	27.2933	5	5	1.1381e-16	dRep_bin285_IPHKFJAN_01949;dRep_bin112_NDMGAKCH_01783;dRep_bin224_NFENHJGB_00095;dRep_bin294_EHJINIDK_01216;dRep_bin314_KCHFPLIP_00719;dRep_bin070_EMBHKIOF_00297;dRep_bin037_GEAOEKHA_01445;dRep_bin331_HPKAPHAF_00560;dRep_bin073_AKBCEHHO_00484	dRep_bin285_IPHKFJAN_01949		3.2.1.-	Glycosyl hydrolase family 109 protein 1
ORF_01973		25.9493	25.6505	26.1259	26.437	26.4751	28.591	27.0576		2	2	0.27139	dRep_bin183_FPGIOKBG_00123;dRep_bin285_IPHKFJAN_01973;dRep_bin112_NDMGAKCH_00699	dRep_bin183_FPGIOKBG_00123;dRep_bin285_IPHKFJAN_01973;dRep_bin112_NDMGAKCH_00699			YtxH-like protein
ORF_01974						27.3799	26.6109	25.9555	25.8496	2	2	0.0004507	dRep_bin285_IPHKFJAN_01974	dRep_bin285_IPHKFJAN_01974			Sporulation related domain protein
ORF_01978									24.636	4	0	2,73E-62	dRep_bin285_IPHKFJAN_01978;dRep_bin064_CMDDCDKG_00516	dRep_bin285_IPHKFJAN_01978	thrS	6.1.1.3	Threonine--tRNA ligase 1
ORF_01983		28.6855	28.2759	29.6851	28.7354	30.1204	30.7904	29.087	29.8867	22	13	0	dRep_bin285_IPHKFJAN_01983	dRep_bin285_IPHKFJAN_01983	pgk	2.7.2.3	Phosphoglycerate kinase
ORF_01993	GH20
ORF_01998	GH25
ORF_02014						23.9063	25.9929	23.3898	24.0706	15	1	2.2936e-75	dRep_bin285_IPHKFJAN_02014	dRep_bin285_IPHKFJAN_02014	ppdK	2.7.9.1	Pyruvate, phosphate dikinase
ORF_02024	GH10
ORF_02026	GT83
ORF_02027	GT2
ORF_02051						26.7149	27.1939	25.6152	26.5578	2	2	4.4835e-07	dRep_bin285_IPHKFJAN_02051	dRep_bin285_IPHKFJAN_02051	yabJ	3.5.99.10	2-iminobutanoate/2-iminopropanoate deaminase
ORF_02057						25.9409	26.7265	24.8732	25.8789	2	2	7.4878e-10	dRep_bin285_IPHKFJAN_02057	dRep_bin285_IPHKFJAN_02057			hypothetical protein
ORF_02063		28.4483	28.4744	28.7066	29.5554	29.7939	30.0541	29.7147	29.5291	9	7	1.8943e-62	dRep_bin285_IPHKFJAN_02063	dRep_bin285_IPHKFJAN_02063	ddh	1.4.1.16	Meso-diaminopimelate D-dehydrogenase
ORF_02064						23.1085	25.482	23.5755	23.1305	2	1	1.2642e-29	dRep_bin113_LIFKCGBF_00896;dRep_bin285_IPHKFJAN_02064	dRep_bin113_LIFKCGBF_00896;dRep_bin285_IPHKFJAN_02064	megL	4.4.1.11	L-methionine gamma-lyase
ORF_02070	GT4
ORF_02088	CBM20-CBM20
ORF_02094		28.1269	27.9787	29.922	30.6483	29.6085	29.7914	29.0256	29.2597	3	2	7.8092e-06	dRep_bin191_NGFJMLOL_01706;dRep_bin002_CFBNDKDN_00436;dRep_bin329_GDOHKPBL_00195;dRep_bin196_BIELHBNH_00722;dRep_bin285_IPHKFJAN_02094;dRep_bin229_FFOBPPJI_01034;dRep_bin036_DOKCEIDH_00460;dRep_bin165_HMDFFMMM_00353;dRep_bin314_KCHFPLIP_00897;dRep_bin294_EHJINIDK_01568;dRep_bin307_AOCKHIKF_00105;dRep_bin098_DDEBHDKK_00770;dRep_bin084_CGBIKHBH_01497;dRep_bin037_GEAOEKHA_00771	dRep_bin191_NGFJMLOL_01706;dRep_bin002_CFBNDKDN_00436;dRep_bin329_GDOHKPBL_00195;dRep_bin196_BIELHBNH_00722	rplS		50S ribosomal protein L19
ORF_02098							25.1793			2	2	5.7225e-05	dRep_bin285_IPHKFJAN_02098	dRep_bin285_IPHKFJAN_02098			hypothetical protein

## Sheet: MAG196
Enzyme	Path (Fig.)	LFQ C1	LFQ C2	LFQ C3	LFQ C4	LFQ M1	LFQ M2	LFQ M3	LFQ M4	ORF	*E.C.	CAZy
Carbohydrate dedradation
Mannan PUL
4-O-beta-D-mannosyl-D-glucose phosphorylase	[man130]					27.2124	27.3286	26.7593	26.9173	ORF_00184	2.4.1.281	GH130
Mannan endo-1,4-beta-mannosidase	[man26]									ORF_00185	3.2.1.78	GH26-GH26
Acetyl esterase	[ce]									ORF_00186
Hypothetical protein										ORF_00187
Endoglucanase A										ORF_00188	3.2.1.4
IPT/TIG domain-containing protein										ORF_00189
SusD-like protein	[sDm]									ORF_00190
TonB-dependent receptor SusC	[sCm]					27.5209	27.1502	27.8575	28.263	ORF_00191
Hypothetical protein										ORF_00192
b-mannosidase	[gh5]									ORF_00193	3.2.1.78 / 3.2.1.25	GH5_7
D-xylose-proton symporter										ORF_00194
Starch
Glycosyl hydrolase family 57	[gh57]					24.7384	23.4877	24.3213	24.8334	ORF_00693		GH57
Glycogen synthase	[gt4]					25.3525	26.7009	24.518	26.3322	ORF_00694	2.4.1.11	GT4
Amylo-alpha-1,6-glucosidase	[gh133]					24.2444				ORF_00695		GH133
1,4-alpha-glucan branching enzyme GlgB	[gh13]					24.3299	24.7935	23.8161	23.9565	ORF_01434	2.4.1.18	GH13_8
Arabinoxylan
Xylanase	[gh10]									ORF_00700		GH10
Xylosidase/arabinosidase	[gh43]	26.7813	27.6321	27.6853	28.8776	28.6626	29.0298	27.6743	28.1047	ORF_00701		GH43_1
Cellobiose phosphorylase	[gh94]	25.569	24.6317	25.5148	26.6442	27.9173	30.0705	28.1107	27.2278	ORF_01548	2.4.1.20	GH94
Glycolysis
phosphoglucomutase	[1]			23.8639						ORF_01205	5.4.2.2
glucokinase	[2]										2.7.1.2
glucose-6-phosphate isomerase	[3]			21.1357						ORF_00579	5.3.1.9
6-phosphofructokinase	[4]									ORF_01056	2.7.1.11
fructose-bisphosphate aldolase	[5]			27.1362	25.8609	26.2002	28.5505	26.9855	26.1068	ORF_00004	4.1.2.13
fructose 1,6-bisphophate aldolase/phosphatase	[6]										3.1.3.11
triosephosphate isomerase	[7]									ORF_00975	5.3.1.1
glyceraldehyde-3-phosphate dehydrogenase	[8]										1.2.1.12
phosphoglycerate kinase	[9]					20.5628				ORF_00630	2.7.2.3
phosphoglycerate mutase	[10]	29.7959	29.9783	29.7792	30.7677	30.5948	30.693	29.4249	30.0363	ORF_00903	5.4.2.12
enolase	[11]										4.2.1.11
Pentose phosphate pathway (PPP)
L-arabinose isomerase	[12]	28.9021	28.9342	29.1269	30.1798	30.0808	30.565	30.447	30.0557	ORF_00623	5.3.1.4
Ribulokinase	[13]										2.7.1.16
L-ribulose-5-phosphate 4-epimerase UlaF	[14]	29.689	29.8565	29.8237	30.2894	30.0831	29.4798	29.3486	29.8457	ORF_00622	5.1.3.4
xylose isomerase	[15]									ORF_00134	5.3.1.5
Xylulose kinase	[16]	26.5607	26.1521	27.102	27.1013	27.8222	27.5285	27.2563	27.2626	ORF_00135	2.7.1.17
Ribose/ribulose-phosphate 3-epimerase	[17]									ORF_00683	5.1.3.1
Ribose-5-phosphate isomerase B	[18]									ORF_01630	5.3.1.6
Ribose-phosphate pyrophosphokinase	[19]									ORF_01188	2.7.6.1
transaldolase	[20]										2.2.1.2
transketolase	[21]	25.9665	25.5434	27.1919	28.0326	28.4293	28.159	28.3008	28.3202	ORF_01631	2.2.1.1
Acetate metabolism
pyruvate kinase	[22]						24.696	22.4271	22.5786	ORF_00551	2.7.1.40
pyruvate:ferredoxin (flavodoxin) oxidoreductase	[23]									ORF_00858	1.2.7.1
Phosphotransacetylase	[24]		22.6243							ORF_01287	2.3.1.8
Acetate kinase	[25]	27.8187	27.9238	28.4794	28.7948	28.873	28.3838	28.0528	28.779	ORF_01286	2.7.2.1
Succinate / Propionate production
Malate dehydrogenase	[26]	27.8854	26.6283	26.7925	27.1127	27.4926	27.1708	26.3154		ORF_01291	1.1.1.37
NAD-dependent malic enzyme	[27]									ORF_00756	1.1.1.38
Fumarate hydratase class II	[28]									ORF_00644	4.2.1.2
Fumarate reductase	[29]		21.802							ORF_00453	1.3.5.1
Succinate--CoA ligase [ADP-forming] subunit alpha	[30]										6.2.1.5
Methylmalonyl-CoA mutase	[31]										5.4.99.2
Propionyl-CoA carboxylase beta chain	[32]	28.91	28.1318	27.6475	28.2924	26.6986	26.0072	26.0126	25.8812	ORF_00327	6.4.1.3
Methylmalonyl-CoA carboxyltransferase 5S subunit	[33]										2.1.3.1
Propionyl-CoA:succinate CoA transferase	[34]									ORF_00528	2.8.3.1
IDcomb	CAZy	LFQ intensity CtrPig1	LFQ intensity CtrPig2	LFQ intensity CtrPig3	LFQ intensity CtrPig4	LFQ intensity MannanPig1	LFQ intensity MannanPig2	LFQ intensity MannanPig3	LFQ intensity MannanPig4	Peptides	Unique peptides	PEP	Protein IDs	Majority protein IDs	gene	EC_number	product
ORF_00004				27.1362	25.8609	26.2002	28.5505	26.9855	26.1068	7	2	1.7456e-25	dRep_bin112_NDMGAKCH_01805;dRep_bin224_NFENHJGB_01550;dRep_bin298_EIPJCOMF_01011;dRep_bin271_NGFBCHKH_00257;dRep_bin196_BIELHBNH_00004;dRep_bin138_EJGHNBMI_00517	dRep_bin112_NDMGAKCH_01805;dRep_bin224_NFENHJGB_01550;dRep_bin298_EIPJCOMF_01011;dRep_bin271_NGFBCHKH_00257;dRep_bin196_BIELHBNH_00004;dRep_bin138_EJGHNBMI_00517	fda	4.1.2.13	Fructose-bisphosphate aldolase
ORF_00009					23.1557					2	1	0.27447	dRep_bin196_BIELHBNH_00009	dRep_bin196_BIELHBNH_00009	susC_1		TonB-dependent receptor SusC
ORF_00015		26.9944	26.6346	27.3493	27.5443					8	3	1.5706e-62	dRep_bin196_BIELHBNH_00015;dRep_bin137_NABPABPB_01412;dRep_bin298_EIPJCOMF_00014;dRep_bin271_NGFBCHKH_01102;dRep_bin198_GMLJKALI_00749;dRep_bin064_CMDDCDKG_00564;dRep_bin329_GDOHKPBL_00934;dRep_bin296_FDMPKPOH_00350;dRep_bin037_GEAOEKHA_01499;dRep_bin347_EKGCMFPD_00147;dRep_bin284_DEHKNOBF_00333;dRep_bin131_HLFNHDGI_01179;dRep_bin022_BOEAFNDE_00771;dRep_bin346_JKFDGFHC_00525;dRep_bin288_KOIAAABN_…	dRep_bin196_BIELHBNH_00015;dRep_bin137_NABPABPB_01412;dRep_bin298_EIPJCOMF_00014;dRep_bin271_NGFBCHKH_01102;dRep_bin198_GMLJKALI_00749	gno	1.1.1.69	Gluconate 5-dehydrogenase
ORF_00019		26.3022		26.8744	26.8597	26.4069	27.0519	26.4877	26.6839	5	4	2.2606e-10	dRep_bin191_NGFJMLOL_00741;dRep_bin064_CMDDCDKG_00569;dRep_bin198_GMLJKALI_01012;dRep_bin170_LICLFCFF_01412;dRep_bin137_NABPABPB_01416;dRep_bin294_EHJINIDK_01527;dRep_bin196_BIELHBNH_00019;dRep_bin002_CFBNDKDN_01734;dRep_bin036_DOKCEIDH_01404;dRep_bin224_NFENHJGB_01517;dRep_bin138_EJGHNBMI_00242;dRep_bin113_LIFKCGBF_01700;dRep_bin112_NDMGAKCH_00140;dRep_bin289_KALDCNNP_00306;dRep_bin045_GJACFFBC_…	dRep_bin191_NGFJMLOL_00741			Protein export membrane protein
ORF_00029						24.4855				1	1	0,00027127	dRep_bin196_BIELHBNH_00029	dRep_bin196_BIELHBNH_00029	fabF	2.3.1.179	3-oxoacyl-[acyl-carrier-protein] synthase 2
ORF_00031						26.2742	27.006	25.3153	24.6244	4	2	2.5719e-32	dRep_bin285_IPHKFJAN_01638;dRep_bin112_NDMGAKCH_01152;dRep_bin224_NFENHJGB_00774;dRep_bin196_BIELHBNH_00031;dRep_bin183_FPGIOKBG_00370;dRep_bin170_LICLFCFF_01388;dRep_bin045_GJACFFBC_00002	dRep_bin285_IPHKFJAN_01638;dRep_bin112_NDMGAKCH_01152;dRep_bin224_NFENHJGB_00774;dRep_bin196_BIELHBNH_00031;dRep_bin183_FPGIOKBG_00370;dRep_bin170_LICLFCFF_01388;dRep_bin045_GJACFFBC_00002			hypothetical protein
ORF_00054									20.3089	5	0	2.0117e-72	dRep_bin063_PJANDMAH_00217;dRep_bin034_MEBMFDLL_00934;dRep_bin036_DOKCEIDH_00075;dRep_bin329_GDOHKPBL_00380;dRep_bin298_EIPJCOMF_01551;dRep_bin196_BIELHBNH_00054;dRep_bin183_FPGIOKBG_01634;dRep_bin002_CFBNDKDN_00294;dRep_bin346_JKFDGFHC_01316;dRep_bin084_CGBIKHBH_01387	dRep_bin063_PJANDMAH_00217;dRep_bin034_MEBMFDLL_00934;dRep_bin036_DOKCEIDH_00075;dRep_bin329_GDOHKPBL_00380;dRep_bin298_EIPJCOMF_01551;dRep_bin196_BIELHBNH_00054;dRep_bin183_FPGIOKBG_01634;dRep_bin002_CFBNDKDN_00294	murE	6.3.2.13	UDP-N-acetylmuramoyl-L-alanyl-D-glutamate--2,6-diaminopimelate ligase
ORF_00072									24.8933	2	1	0.12091	dRep_bin196_BIELHBNH_00072;dRep_bin285_IPHKFJAN_00315;dRep_bin170_LICLFCFF_00610;dRep_bin002_CFBNDKDN_00978;dRep_bin271_NGFBCHKH_00453;dRep_bin298_EIPJCOMF_00597;dRep_bin346_JKFDGFHC_00503;dRep_bin289_KALDCNNP_01436;dRep_bin198_GMLJKALI_00024;dRep_bin138_EJGHNBMI_01386;dRep_bin063_PJANDMAH_00281;dRep_bin034_MEBMFDLL_00098;dRep_bin329_GDOHKPBL_01134;dRep_bin045_GJACFFBC_00119;dRep_bin183_FPGIOKBG_…	dRep_bin196_BIELHBNH_00072;dRep_bin285_IPHKFJAN_00315;dRep_bin170_LICLFCFF_00610;dRep_bin002_CFBNDKDN_00978;dRep_bin271_NGFBCHKH_00453;dRep_bin298_EIPJCOMF_00597;dRep_bin346_JKFDGFHC_00503;dRep_bin289_KALDCNNP_01436;dRep_bin198_GMLJKALI_00024;dRep_bin138_EJGHNBMI_01386;dRep_bin063_PJANDMAH_00281;dRep_bin034_MEBMFDLL_00098;dRep_bin329_GDOHKPBL_01134;dRep_bin045_GJACFFBC_00119;dRep_bin183_FPGIOKBG_…	ndhK1	1.6.5.-	NAD(P)H-quinone oxidoreductase subunit K 1
ORF_00094						28.4924	28.017	27.9608	29.3005	8	0	2.062e-64	dRep_bin196_BIELHBNH_00094;dRep_bin271_NGFBCHKH_00748	dRep_bin196_BIELHBNH_00094;dRep_bin271_NGFBCHKH_00748	ilvE	2.6.1.42	Branched-chain-amino-acid aminotransferase
ORF_00104		27.7378	27.6242	27.8487	28.0282	28.6881	29.0731	27.5089	28.4141	9	3	3.4514e-47	dRep_bin170_LICLFCFF_00799;dRep_bin289_KALDCNNP_01295;dRep_bin063_PJANDMAH_01629;dRep_bin196_BIELHBNH_00104;dRep_bin002_CFBNDKDN_01323;dRep_bin232_JGAEDAFA_00003;dRep_bin073_AKBCEHHO_00951;dRep_bin329_GDOHKPBL_00661;dRep_bin346_JKFDGFHC_01057;dRep_bin271_NGFBCHKH_00658;dRep_bin138_EJGHNBMI_01078;dRep_bin034_MEBMFDLL_00647;dRep_bin070_EMBHKIOF_00097;dRep_bin307_AOCKHIKF_01398;dRep_bin098_DDEBHDKK_…	dRep_bin170_LICLFCFF_00799;dRep_bin289_KALDCNNP_01295;dRep_bin063_PJANDMAH_01629;dRep_bin196_BIELHBNH_00104;dRep_bin002_CFBNDKDN_01323	purD	6.3.4.13	Phosphoribosylamine--glycine ligase
ORF_00110		30.7713	30.0064	30.6389	31.042	31.8244	32.4135	31.4848	32.2043	5	4	3.7621e-46	dRep_bin113_LIFKCGBF_00892;dRep_bin198_GMLJKALI_00498;dRep_bin196_BIELHBNH_00110;dRep_bin064_CMDDCDKG_00174;dRep_bin295_EJGKDKNE_00864;dRep_bin289_KALDCNNP_01416;dRep_bin138_EJGHNBMI_00960	dRep_bin113_LIFKCGBF_00892	dfx	1.15.1.2	Desulfoferrodoxin
ORF_00126		24.4275	24.6486	25.4616	25.6875	24.9983	26.7231	24.9505	24.851	3	3	8.8596e-18	dRep_bin002_CFBNDKDN_01195;dRep_bin070_EMBHKIOF_01696;dRep_bin196_BIELHBNH_00126;dRep_bin316_FNLHDNEO_00972;dRep_bin296_FDMPKPOH_00413	dRep_bin002_CFBNDKDN_01195;dRep_bin070_EMBHKIOF_01696	thiC	4.1.99.17	Phosphomethylpyrimidine synthase
ORF_00127		26.2294	26.2319	26.2136	27.6247	27.4172	28.2822	27.0442	26.9178	4	1	5.8981e-15	dRep_bin196_BIELHBNH_00127;dRep_bin296_FDMPKPOH_00414;dRep_bin232_JGAEDAFA_01730;dRep_bin070_EMBHKIOF_01695;dRep_bin316_FNLHDNEO_00971;dRep_bin071_JHMCIJPE_00002;dRep_bin331_HPKAPHAF_01470;dRep_bin165_HMDFFMMM_00120;dRep_bin034_MEBMFDLL_01894;dRep_bin346_JKFDGFHC_01190;dRep_bin271_NGFBCHKH_00747	dRep_bin196_BIELHBNH_00127;dRep_bin296_FDMPKPOH_00414;dRep_bin232_JGAEDAFA_01730;dRep_bin070_EMBHKIOF_01695;dRep_bin316_FNLHDNEO_00971;dRep_bin071_JHMCIJPE_00002	thiG	2.8.1.10	Thiazole synthase
ORF_00135		26.5607	26.1521	27.102	27.1013	27.8222	27.5285	27.2563	27.2626	2	1	5.5399e-12	dRep_bin196_BIELHBNH_00135	dRep_bin196_BIELHBNH_00135	xylB	2.7.1.17	Xylulose kinase
ORF_00146	GT35						27.4213		24.6541	15	1	0	dRep_bin196_BIELHBNH_00146;dRep_bin040_EIFLLDOA_00396	dRep_bin196_BIELHBNH_00146	glgP	2.4.1.1	Glycogen phosphorylase
ORF_00147	GT3
ORF_00149									26.0474	2	1	0.48217	dRep_bin028_GKEJLBAM_01643;dRep_bin128_JPBBHEMA_01073;dRep_bin118_FGIOKLBC_00883;dRep_bin071_JHMCIJPE_01696;dRep_bin037_GEAOEKHA_00348;dRep_bin035_JBNPBOKG_00973;dRep_bin345_GLPJDLOI_00032;dRep_bin138_EJGHNBMI_00982;dRep_bin331_HPKAPHAF_01081;dRep_bin196_BIELHBNH_00149;dRep_bin131_HLFNHDGI_00011;dRep_bin346_JKFDGFHC_00817;dRep_bin307_AOCKHIKF_01413;dRep_bin301_NJFJIJGA_00837;dRep_bin289_KALDCNNP_…	dRep_bin028_GKEJLBAM_01643;dRep_bin128_JPBBHEMA_01073;dRep_bin118_FGIOKLBC_00883;dRep_bin071_JHMCIJPE_01696;dRep_bin037_GEAOEKHA_00348;dRep_bin035_JBNPBOKG_00973;dRep_bin345_GLPJDLOI_00032;dRep_bin138_EJGHNBMI_00982;dRep_bin331_HPKAPHAF_01081;dRep_bin196_BIELHBNH_00149;dRep_bin131_HLFNHDGI_00011;dRep_bin346_JKFDGFHC_00817;dRep_bin307_AOCKHIKF_01413;dRep_bin301_NJFJIJGA_00837;dRep_bin289_KALDCNNP_…	hisS	6.1.1.21	Histidine--tRNA ligase
ORF_00150		29.7345	29.3266	29.8789	30.6125	31.0335	31.3764	30.051	30.5631	20	4	1.749e-223	dRep_bin191_NGFJMLOL_00333;dRep_bin183_FPGIOKBG_00083;dRep_bin045_GJACFFBC_00809;dRep_bin224_NFENHJGB_00106;dRep_bin298_EIPJCOMF_00994;dRep_bin271_NGFBCHKH_00980;dRep_bin196_BIELHBNH_00150;dRep_bin294_EHJINIDK_00095;dRep_bin314_KCHFPLIP_01410	dRep_bin191_NGFJMLOL_00333	purA	6.3.4.4	Adenylosuccinate synthetase
ORF_00163		26.5387	27.3247	25.9253	27.2767					9	0	1.4703e-38	dRep_bin224_NFENHJGB_00540;dRep_bin196_BIELHBNH_00163;dRep_bin034_MEBMFDLL_01422;dRep_bin036_DOKCEIDH_01531;dRep_bin137_NABPABPB_01656;dRep_bin298_EIPJCOMF_01468;dRep_bin064_CMDDCDKG_00553;dRep_bin063_PJANDMAH_01092;dRep_bin346_JKFDGFHC_00567;dRep_bin073_AKBCEHHO_01240;dRep_bin232_JGAEDAFA_01050;dRep_bin229_FFOBPPJI_01002;dRep_bin093_PGADNPMG_00042;dRep_bin131_HLFNHDGI_00370;dRep_bin002_CFBNDKDN_…	dRep_bin224_NFENHJGB_00540;dRep_bin196_BIELHBNH_00163;dRep_bin034_MEBMFDLL_01422;dRep_bin036_DOKCEIDH_01531;dRep_bin137_NABPABPB_01656;dRep_bin298_EIPJCOMF_01468;dRep_bin064_CMDDCDKG_00553;dRep_bin063_PJANDMAH_01092;dRep_bin346_JKFDGFHC_00567;dRep_bin073_AKBCEHHO_01240;dRep_bin232_JGAEDAFA_01050	fabI	1.3.1.9	Enoyl-[acyl-carrier-protein] reductase [NADH] FabI
ORF_00172		26.3515	26.0335	26.1581	27.6069	27.3877	27.2846	25.6835	26.7738	5	4	7.9108e-08	dRep_bin191_NGFJMLOL_00017;dRep_bin063_PJANDMAH_00086;dRep_bin034_MEBMFDLL_00430;dRep_bin289_KALDCNNP_00769;dRep_bin183_FPGIOKBG_01963;dRep_bin064_CMDDCDKG_00923;dRep_bin138_EJGHNBMI_00870;dRep_bin131_HLFNHDGI_00607;dRep_bin198_GMLJKALI_00653;dRep_bin196_BIELHBNH_00172;dRep_bin170_LICLFCFF_00113;dRep_bin229_FFOBPPJI_00812;dRep_bin084_CGBIKHBH_01562;dRep_bin331_HPKAPHAF_00957;dRep_bin224_NFENHJGB_…	dRep_bin191_NGFJMLOL_00017;dRep_bin063_PJANDMAH_00086;dRep_bin034_MEBMFDLL_00430;dRep_bin289_KALDCNNP_00769;dRep_bin183_FPGIOKBG_01963	aroE	1.1.1.25	Shikimate dehydrogenase (NADP(+))
ORF_00173						26.1382		26.5012	25.8238	3	1	3.9211e-09	dRep_bin196_BIELHBNH_00173;dRep_bin191_NGFJMLOL_00016;dRep_bin113_LIFKCGBF_00426;dRep_bin183_FPGIOKBG_01964;dRep_bin045_GJACFFBC_01161;dRep_bin036_DOKCEIDH_00128;dRep_bin138_EJGHNBMI_00869;dRep_bin289_KALDCNNP_00768;dRep_bin137_NABPABPB_00386;dRep_bin301_NJFJIJGA_00903;dRep_bin307_AOCKHIKF_01369;dRep_bin232_JGAEDAFA_01196;dRep_bin198_GMLJKALI_00654;dRep_bin112_NDMGAKCH_00435;dRep_bin098_DDEBHDKK_…	dRep_bin196_BIELHBNH_00173;dRep_bin191_NGFJMLOL_00016;dRep_bin113_LIFKCGBF_00426;dRep_bin183_FPGIOKBG_01964;dRep_bin045_GJACFFBC_01161;dRep_bin036_DOKCEIDH_00128;dRep_bin138_EJGHNBMI_00869;dRep_bin289_KALDCNNP_00768;dRep_bin137_NABPABPB_00386;dRep_bin301_NJFJIJGA_00903;dRep_bin307_AOCKHIKF_01369;dRep_bin232_JGAEDAFA_01196;dRep_bin198_GMLJKALI_00654;dRep_bin112_NDMGAKCH_00435;dRep_bin098_DDEBHDKK_…	purM	6.3.3.1	Phosphoribosylformylglycinamidine cyclo-ligase
ORF_00176		28.4267	28.9101	28.706	29.3017	29.1202	29.303	28.8767	28.6511	9	6	5.0809e-69	dRep_bin191_NGFJMLOL_00014;dRep_bin002_CFBNDKDN_00926;dRep_bin331_HPKAPHAF_00954;dRep_bin014_CHIHIMAN_00975;dRep_bin070_EMBHKIOF_00443;dRep_bin289_KALDCNNP_00766;dRep_bin170_LICLFCFF_00116;dRep_bin314_KCHFPLIP_01683;dRep_bin345_GLPJDLOI_00279;dRep_bin196_BIELHBNH_00176	dRep_bin191_NGFJMLOL_00014	pyrF	4.1.1.23	Orotidine 5'-phosphate decarboxylase
ORF_00179		28.3533	28.6209	28.3608	28.6595	29.4762	29.4702	29.4123	29.4557	9	6	1.4919e-68	dRep_bin191_NGFJMLOL_00012;dRep_bin138_EJGHNBMI_00863;dRep_bin183_FPGIOKBG_01151;dRep_bin224_NFENHJGB_00683;dRep_bin170_LICLFCFF_00118;dRep_bin331_HPKAPHAF_00952;dRep_bin196_BIELHBNH_00179;dRep_bin036_DOKCEIDH_00123;dRep_bin137_NABPABPB_00381	dRep_bin191_NGFJMLOL_00012	lpxC	3.5.1.108	UDP-3-O-acyl-N-acetylglucosamine deacetylase
ORF_00181						26.7858				2	0	4.3636e-06	dRep_bin294_EHJINIDK_01636;dRep_bin196_BIELHBNH_00181	dRep_bin294_EHJINIDK_01636;dRep_bin196_BIELHBNH_00181	lpxA_1	2.3.1.129	Acyl-[acyl-carrier-protein]--UDP-N-acetylglucosamine O-acyltransferase
ORF_00184	GH130					27.2124	27.3286	26.7593	26.9173	10	0	8.1956e-111	dRep_bin196_BIELHBNH_00184;dRep_bin002_CFBNDKDN_02106;dRep_bin028_GKEJLBAM_00413;dRep_bin072_JOBJPCGA_00370	dRep_bin196_BIELHBNH_00184		2.4.1.281	4-O-beta-D-mannosyl-D-glucose phosphorylase
ORF_00185	GH26-GH26
ORF_00191						27.5209	27.1502	27.8575	28.263	2	2	0,00079798	dRep_bin196_BIELHBNH_00191	dRep_bin196_BIELHBNH_00191	susC_2		TonB-dependent receptor SusC
ORF_00193	GH5_7
ORF_00225						25.6705		25.4027	24.9785	3	2	6.0599e-20	dRep_bin138_EJGHNBMI_00836;dRep_bin045_GJACFFBC_01844;dRep_bin271_NGFBCHKH_00544;dRep_bin196_BIELHBNH_00225;dRep_bin112_NDMGAKCH_01240;dRep_bin307_AOCKHIKF_01241;dRep_bin098_DDEBHDKK_00233;dRep_bin235_EGJBMLPF_00780;dRep_bin142_NDNPJBEM_00697;dRep_bin224_NFENHJGB_00011;dRep_bin298_EIPJCOMF_01032;dRep_bin289_KALDCNNP_01492;dRep_bin113_LIFKCGBF_00856	dRep_bin138_EJGHNBMI_00836;dRep_bin045_GJACFFBC_01844;dRep_bin271_NGFBCHKH_00544;dRep_bin196_BIELHBNH_00225;dRep_bin112_NDMGAKCH_01240;dRep_bin307_AOCKHIKF_01241;dRep_bin098_DDEBHDKK_00233	korA_1	1.2.7.3	2-oxoglutarate oxidoreductase subunit KorA
ORF_00226		26.2848		26.684	26.2452	26.8629	28.2929	25.9809	26.1624	4	3	9.8287e-13	dRep_bin036_DOKCEIDH_01286;dRep_bin191_NGFJMLOL_01161;dRep_bin137_NABPABPB_01361;dRep_bin294_EHJINIDK_00605;dRep_bin346_JKFDGFHC_00316;dRep_bin063_PJANDMAH_01033;dRep_bin045_GJACFFBC_01845;dRep_bin034_MEBMFDLL_01479;dRep_bin064_CMDDCDKG_00820;dRep_bin196_BIELHBNH_00226;dRep_bin138_EJGHNBMI_00835;dRep_bin112_NDMGAKCH_01241;dRep_bin170_LICLFCFF_00463;dRep_bin285_IPHKFJAN_00608;dRep_bin298_EIPJCOMF_…	dRep_bin036_DOKCEIDH_01286;dRep_bin191_NGFJMLOL_01161;dRep_bin137_NABPABPB_01361;dRep_bin294_EHJINIDK_00605;dRep_bin346_JKFDGFHC_00316;dRep_bin063_PJANDMAH_01033;dRep_bin045_GJACFFBC_01845;dRep_bin034_MEBMFDLL_01479;dRep_bin064_CMDDCDKG_00820;dRep_bin196_BIELHBNH_00226;dRep_bin138_EJGHNBMI_00835;dRep_bin112_NDMGAKCH_01241;dRep_bin170_LICLFCFF_00463;dRep_bin285_IPHKFJAN_00608;dRep_bin298_EIPJCOMF_…	korB_1	1.2.7.3	2-oxoglutarate oxidoreductase subunit KorB
ORF_00227						25.9736	25.7385	24.9778	25.504	3	3	0.031504	dRep_bin113_LIFKCGBF_00858;dRep_bin112_NDMGAKCH_01242;dRep_bin294_EHJINIDK_00604;dRep_bin138_EJGHNBMI_00834;dRep_bin064_CMDDCDKG_00819;dRep_bin285_IPHKFJAN_00607;dRep_bin045_GJACFFBC_01846;dRep_bin346_JKFDGFHC_00315;dRep_bin014_CHIHIMAN_01217;dRep_bin329_GDOHKPBL_00961;dRep_bin196_BIELHBNH_00227;dRep_bin191_NGFJMLOL_01160;dRep_bin170_LICLFCFF_00464;dRep_bin183_FPGIOKBG_02258;dRep_bin137_NABPABPB_…	dRep_bin113_LIFKCGBF_00858;dRep_bin112_NDMGAKCH_01242;dRep_bin294_EHJINIDK_00604;dRep_bin138_EJGHNBMI_00834;dRep_bin064_CMDDCDKG_00819;dRep_bin285_IPHKFJAN_00607;dRep_bin045_GJACFFBC_01846	padE	1.2.1.58	NADH-dependent phenylglyoxylate dehydrogenase subunit gamma
ORF_00228						23.2755				1	1	0,00044771	dRep_bin196_BIELHBNH_00228	dRep_bin196_BIELHBNH_00228			Outer membrane protein 41
ORF_00229		23.8234	24.0377	24.0424	24.7551	25.8941	26.6815	24.9039	25.3179	8	0	6.0467e-183	dRep_bin170_LICLFCFF_00466;dRep_bin113_LIFKCGBF_01443;dRep_bin137_NABPABPB_00576;dRep_bin064_CMDDCDKG_00204;dRep_bin198_GMLJKALI_00278;dRep_bin346_JKFDGFHC_00712;dRep_bin196_BIELHBNH_00229;dRep_bin138_EJGHNBMI_00832;dRep_bin289_KALDCNNP_01668;dRep_bin183_FPGIOKBG_00206;dRep_bin112_NDMGAKCH_01228	dRep_bin170_LICLFCFF_00466;dRep_bin113_LIFKCGBF_01443;dRep_bin137_NABPABPB_00576;dRep_bin064_CMDDCDKG_00204;dRep_bin198_GMLJKALI_00278;dRep_bin346_JKFDGFHC_00712;dRep_bin196_BIELHBNH_00229;dRep_bin138_EJGHNBMI_00832;dRep_bin289_KALDCNNP_01668;dRep_bin183_FPGIOKBG_00206	ilvD	4.2.1.9	Dihydroxy-acid dehydratase
ORF_00233							19.982			12	0	9.4092e-295	dRep_bin064_CMDDCDKG_00208;dRep_bin196_BIELHBNH_00233	dRep_bin064_CMDDCDKG_00208;dRep_bin196_BIELHBNH_00233		1.1.1.382	Ketol-acid reductoisomerase (NAD(+))
ORF_00238						23.6662	22.7358		22.896	1	1	0.0064635	dRep_bin170_LICLFCFF_00582;dRep_bin296_FDMPKPOH_01955;dRep_bin331_HPKAPHAF_00839;dRep_bin329_GDOHKPBL_00184;dRep_bin196_BIELHBNH_00238;dRep_bin191_NGFJMLOL_00164;dRep_bin138_EJGHNBMI_00665;dRep_bin064_CMDDCDKG_01172;dRep_bin063_PJANDMAH_00741;dRep_bin034_MEBMFDLL_01622;dRep_bin285_IPHKFJAN_00690;dRep_bin346_JKFDGFHC_00538;dRep_bin113_LIFKCGBF_00073;dRep_bin036_DOKCEIDH_00215;dRep_bin002_CFBNDKDN_…	dRep_bin170_LICLFCFF_00582;dRep_bin296_FDMPKPOH_01955;dRep_bin331_HPKAPHAF_00839;dRep_bin329_GDOHKPBL_00184;dRep_bin196_BIELHBNH_00238;dRep_bin191_NGFJMLOL_00164;dRep_bin138_EJGHNBMI_00665;dRep_bin064_CMDDCDKG_01172;dRep_bin063_PJANDMAH_00741;dRep_bin034_MEBMFDLL_01622;dRep_bin285_IPHKFJAN_00690;dRep_bin346_JKFDGFHC_00538;dRep_bin113_LIFKCGBF_00073;dRep_bin036_DOKCEIDH_00215;dRep_bin002_CFBNDKDN_…	hisD	1.1.1.23	Histidinol dehydrogenase
ORF_00239						22.3895				3	0	6.6559e-10	dRep_bin224_NFENHJGB_01586;dRep_bin298_EIPJCOMF_01499;dRep_bin196_BIELHBNH_00239;dRep_bin183_FPGIOKBG_00092	dRep_bin224_NFENHJGB_01586;dRep_bin298_EIPJCOMF_01499;dRep_bin196_BIELHBNH_00239;dRep_bin183_FPGIOKBG_00092	hisG	2.4.2.17	ATP phosphoribosyltransferase
ORF_00240	GH23
ORF_00256						26.7474	26.7704	27.3649	27.5267	3	2	1.5284e-47	dRep_bin196_BIELHBNH_00256;dRep_bin329_GDOHKPBL_01010;dRep_bin294_EHJINIDK_01230;dRep_bin285_IPHKFJAN_00729;dRep_bin138_EJGHNBMI_00777;dRep_bin113_LIFKCGBF_01606;dRep_bin045_GJACFFBC_01052;dRep_bin183_FPGIOKBG_00902	dRep_bin196_BIELHBNH_00256;dRep_bin329_GDOHKPBL_01010;dRep_bin294_EHJINIDK_01230;dRep_bin285_IPHKFJAN_00729;dRep_bin138_EJGHNBMI_00777;dRep_bin113_LIFKCGBF_01606	clpP	3.4.21.92	ATP-dependent Clp protease proteolytic subunit
ORF_00259		29.2142	28.9965	29.1698	29.3408	29.9137	30.0941	29.5299	30.1331	11	3	9.6786e-51	dRep_bin191_NGFJMLOL_00428;dRep_bin045_GJACFFBC_01049;dRep_bin224_NFENHJGB_00830;dRep_bin149_GABCHCDI_00088;dRep_bin070_EMBHKIOF_00371;dRep_bin037_GEAOEKHA_00268;dRep_bin196_BIELHBNH_00259;dRep_bin298_EIPJCOMF_01513;dRep_bin301_NJFJIJGA_00040	dRep_bin191_NGFJMLOL_00428	guaB	1.1.1.205	Inosine-5'-monophosphate dehydrogenase
ORF_00264		25.8911	24.9284	26.4051		26.3657	25.8275	25.454	26.7918	4	3	2.8438e-31	dRep_bin112_NDMGAKCH_00770;dRep_bin036_DOKCEIDH_00881;dRep_bin346_JKFDGFHC_00282;dRep_bin045_GJACFFBC_01043;dRep_bin289_KALDCNNP_01136;dRep_bin183_FPGIOKBG_00347;dRep_bin196_BIELHBNH_00264	dRep_bin112_NDMGAKCH_00770			Outer membrane protein 40
ORF_00270						26.5776	26.9513	26.423	27.4049	3	1	0.052424	dRep_bin191_NGFJMLOL_00145;dRep_bin170_LICLFCFF_00626;dRep_bin196_BIELHBNH_00270;dRep_bin113_LIFKCGBF_00154;dRep_bin298_EIPJCOMF_00652;dRep_bin138_EJGHNBMI_01265;dRep_bin045_GJACFFBC_00756;dRep_bin224_NFENHJGB_00198	dRep_bin191_NGFJMLOL_00145;dRep_bin170_LICLFCFF_00626;dRep_bin196_BIELHBNH_00270;dRep_bin113_LIFKCGBF_00154;dRep_bin298_EIPJCOMF_00652;dRep_bin138_EJGHNBMI_01265;dRep_bin045_GJACFFBC_00756	rffH	2.7.7.24	Glucose-1-phosphate thymidylyltransferase 2
ORF_00283		27.1592	26.2475	26.0249	26.1654	26.4858	25.5836		26.1085	4	2	6.5713e-10	dRep_bin063_PJANDMAH_01027;dRep_bin034_MEBMFDLL_01152;dRep_bin271_NGFBCHKH_00511;dRep_bin196_BIELHBNH_00283;dRep_bin298_EIPJCOMF_00907;dRep_bin113_LIFKCGBF_00755	dRep_bin063_PJANDMAH_01027;dRep_bin034_MEBMFDLL_01152;dRep_bin271_NGFBCHKH_00511;dRep_bin196_BIELHBNH_00283	kdgA		KHG/KDPG aldolase
ORF_00286		25.9027	26.2412	26.6674	26.1963	27.5044	27.5853	26.2678	27.0631	6	0	1.8647e-19	dRep_bin224_NFENHJGB_00255;dRep_bin196_BIELHBNH_00286;dRep_bin294_EHJINIDK_00698;dRep_bin183_FPGIOKBG_01504;dRep_bin346_JKFDGFHC_00280;dRep_bin036_DOKCEIDH_01837;dRep_bin053_OMGNPOOB_00732;dRep_bin193_GDMDPNNM_00011;dRep_bin081_JDPCKDNP_01932;dRep_bin053_OMGNPOOB_00742	dRep_bin224_NFENHJGB_00255;dRep_bin196_BIELHBNH_00286;dRep_bin294_EHJINIDK_00698	pepT	3.4.11.4	Peptidase T
ORF_00289	GH51
ORF_00327		28.91	28.1318	27.6475	28.2924	26.6986	26.0072	26.0126	25.8812	8	5	1.4213e-53	dRep_bin063_PJANDMAH_01484;dRep_bin034_MEBMFDLL_00807;dRep_bin346_JKFDGFHC_00368;dRep_bin271_NGFBCHKH_01176;dRep_bin198_GMLJKALI_00963;dRep_bin196_BIELHBNH_00327	dRep_bin063_PJANDMAH_01484;dRep_bin034_MEBMFDLL_00807;dRep_bin346_JKFDGFHC_00368	pccB	6.4.1.3	Propionyl-CoA carboxylase beta chain
ORF_00336						25.4088	26.4731	26.4903	25.8829	4	3	4.4491e-05	dRep_bin138_EJGHNBMI_01639;dRep_bin307_AOCKHIKF_01086;dRep_bin098_DDEBHDKK_00713;dRep_bin329_GDOHKPBL_00419;dRep_bin191_NGFJMLOL_00847;dRep_bin170_LICLFCFF_00965;dRep_bin165_HMDFFMMM_00927;dRep_bin113_LIFKCGBF_01112;dRep_bin224_NFENHJGB_00298;dRep_bin314_KCHFPLIP_00004;dRep_bin331_HPKAPHAF_00061;dRep_bin232_JGAEDAFA_00713;dRep_bin183_FPGIOKBG_01695;dRep_bin112_NDMGAKCH_01187;dRep_bin002_CFBNDKDN_…	dRep_bin138_EJGHNBMI_01639;dRep_bin307_AOCKHIKF_01086;dRep_bin098_DDEBHDKK_00713;dRep_bin329_GDOHKPBL_00419;dRep_bin191_NGFJMLOL_00847;dRep_bin170_LICLFCFF_00965;dRep_bin165_HMDFFMMM_00927;dRep_bin113_LIFKCGBF_01112;dRep_bin224_NFENHJGB_00298;dRep_bin314_KCHFPLIP_00004;dRep_bin331_HPKAPHAF_00061;dRep_bin232_JGAEDAFA_00713;dRep_bin183_FPGIOKBG_01695;dRep_bin112_NDMGAKCH_01187;dRep_bin002_CFBNDKDN_…	gltX	6.1.1.17	Glutamate--tRNA ligase
ORF_00337	GT30
ORF_00361						25.698	26.8882	25.63		5	5	1.4685e-24	dRep_bin191_NGFJMLOL_02023;dRep_bin329_GDOHKPBL_00168;dRep_bin170_LICLFCFF_00338;dRep_bin137_NABPABPB_00215;dRep_bin113_LIFKCGBF_00869;dRep_bin112_NDMGAKCH_00610;dRep_bin002_CFBNDKDN_00039;dRep_bin294_EHJINIDK_01863;dRep_bin285_IPHKFJAN_01264;dRep_bin183_FPGIOKBG_00054;dRep_bin149_GABCHCDI_01567;dRep_bin298_EIPJCOMF_01418;dRep_bin165_HMDFFMMM_01260;dRep_bin196_BIELHBNH_00361;dRep_bin064_CMDDCDKG_…	dRep_bin191_NGFJMLOL_02023	pheT	6.1.1.20	Phenylalanine--tRNA ligase beta subunit
ORF_00374							25.4663			2	1	0.00064711	dRep_bin285_IPHKFJAN_00878;dRep_bin329_GDOHKPBL_00472;dRep_bin170_LICLFCFF_00353;dRep_bin271_NGFBCHKH_00406;dRep_bin137_NABPABPB_00012;dRep_bin064_CMDDCDKG_01052;dRep_bin196_BIELHBNH_00374;dRep_bin084_CGBIKHBH_00629;dRep_bin224_NFENHJGB_00728;dRep_bin131_HLFNHDGI_00960;dRep_bin112_NDMGAKCH_01204;dRep_bin346_JKFDGFHC_00066;dRep_bin298_EIPJCOMF_00795;dRep_bin289_KALDCNNP_00817;dRep_bin165_HMDFFMMM_…	dRep_bin285_IPHKFJAN_00878;dRep_bin329_GDOHKPBL_00472;dRep_bin170_LICLFCFF_00353;dRep_bin271_NGFBCHKH_00406;dRep_bin137_NABPABPB_00012;dRep_bin064_CMDDCDKG_01052;dRep_bin196_BIELHBNH_00374;dRep_bin084_CGBIKHBH_00629;dRep_bin224_NFENHJGB_00728;dRep_bin131_HLFNHDGI_00960;dRep_bin112_NDMGAKCH_01204;dRep_bin346_JKFDGFHC_00066;dRep_bin298_EIPJCOMF_00795;dRep_bin289_KALDCNNP_00817;dRep_bin165_HMDFFMMM_…	lysC	2.7.2.4	Lysine-sensitive aspartokinase 3
ORF_00376	GT2
ORF_00377	GT4
ORF_00384		27.4455	27.0807	26.9234	27.5908	28.5533	29.5705	28.7369	28.6426	3	2	5.8945e-89	dRep_bin191_NGFJMLOL_00596;dRep_bin196_BIELHBNH_00384	dRep_bin191_NGFJMLOL_00596	ribH	2.5.1.78	6,7-dimethyl-8-ribityllumazine synthase
ORF_00391				25.0159	25.036	25.316	26.1172		26.0248	7	0	3.2756e-24	dRep_bin138_EJGHNBMI_01102;dRep_bin196_BIELHBNH_00391	dRep_bin138_EJGHNBMI_01102;dRep_bin196_BIELHBNH_00391	pdxS	4.3.3.6	Pyridoxal 5'-phosphate synthase subunit PdxS
ORF_00394	CBM50
ORF_00395	GH73-CBM50-CBM50
ORF_00405									24.2746	4	1	1.5069e-19	dRep_bin113_LIFKCGBF_00705;dRep_bin198_GMLJKALI_00746;dRep_bin112_NDMGAKCH_00709;dRep_bin063_PJANDMAH_00869;dRep_bin034_MEBMFDLL_01259;dRep_bin289_KALDCNNP_00923;dRep_bin045_GJACFFBC_00982;dRep_bin224_NFENHJGB_01119;dRep_bin271_NGFBCHKH_00654;dRep_bin064_CMDDCDKG_01482;dRep_bin036_DOKCEIDH_01380;dRep_bin183_FPGIOKBG_01057;dRep_bin298_EIPJCOMF_01261;dRep_bin329_GDOHKPBL_01344;dRep_bin196_BIELHBNH_…	dRep_bin113_LIFKCGBF_00705;dRep_bin198_GMLJKALI_00746;dRep_bin112_NDMGAKCH_00709;dRep_bin063_PJANDMAH_00869;dRep_bin034_MEBMFDLL_01259;dRep_bin289_KALDCNNP_00923;dRep_bin045_GJACFFBC_00982;dRep_bin224_NFENHJGB_01119;dRep_bin271_NGFBCHKH_00654;dRep_bin064_CMDDCDKG_01482;dRep_bin036_DOKCEIDH_01380;dRep_bin183_FPGIOKBG_01057;dRep_bin298_EIPJCOMF_01261;dRep_bin329_GDOHKPBL_01344;dRep_bin196_BIELHBNH_…	walR_1		Transcriptional regulatory protein WalR
ORF_00410		23.1538								2	1	1.4283e-21	dRep_bin196_BIELHBNH_00410;dRep_bin137_NABPABPB_01592;dRep_bin191_NGFJMLOL_01640;dRep_bin063_PJANDMAH_00115;dRep_bin034_MEBMFDLL_00221;dRep_bin112_NDMGAKCH_00338;dRep_bin183_FPGIOKBG_01336;dRep_bin170_LICLFCFF_00160;dRep_bin045_GJACFFBC_01925;dRep_bin064_CMDDCDKG_00183	dRep_bin196_BIELHBNH_00410;dRep_bin137_NABPABPB_01592;dRep_bin191_NGFJMLOL_01640;dRep_bin063_PJANDMAH_00115;dRep_bin034_MEBMFDLL_00221;dRep_bin112_NDMGAKCH_00338;dRep_bin183_FPGIOKBG_01336;dRep_bin170_LICLFCFF_00160;dRep_bin045_GJACFFBC_01925;dRep_bin064_CMDDCDKG_00183	rpmE2		50S ribosomal protein L31 type B
ORF_00428	GT2
ORF_00453			21.802							11	0	8.5488e-135	dRep_bin196_BIELHBNH_00453;dRep_bin232_JGAEDAFA_00722;dRep_bin084_CGBIKHBH_01126;dRep_bin329_GDOHKPBL_00983;dRep_bin037_GEAOEKHA_00748;dRep_bin331_HPKAPHAF_01779;dRep_bin131_HLFNHDGI_00381;dRep_bin351_CKFFBPHM_01026;dRep_bin290_OIOJKBNK_00964;dRep_bin256_KEMNAOBC_00895;dRep_bin128_JPBBHEMA_00416	dRep_bin196_BIELHBNH_00453;dRep_bin232_JGAEDAFA_00722;dRep_bin084_CGBIKHBH_01126	frdB	1.3.5.1	Fumarate reductase iron-sulfur subunit
ORF_00454					23.456					1	1	2.1833e-09	dRep_bin196_BIELHBNH_00454	dRep_bin196_BIELHBNH_00454	fbiB	6.3.2.34	Coenzyme F420:L-glutamate ligase
ORF_00458						26.3387	27.9976	26.5243	26.3204	2	2	2.2215e-11	dRep_bin198_GMLJKALI_00375;dRep_bin196_BIELHBNH_00458;dRep_bin138_EJGHNBMI_00748;dRep_bin224_NFENHJGB_00136;dRep_bin064_CMDDCDKG_00079	dRep_bin198_GMLJKALI_00375;dRep_bin196_BIELHBNH_00458;dRep_bin138_EJGHNBMI_00748;dRep_bin224_NFENHJGB_00136;dRep_bin064_CMDDCDKG_00079	ispF	4.6.1.12	2-C-methyl-D-erythritol 2,4-cyclodiphosphate synthase
ORF_00474	GT4
ORF_00486	GH13-CBM72
ORF_00505									25.1962	4	0	0.0024476	dRep_bin113_LIFKCGBF_00716;dRep_bin196_BIELHBNH_00505;dRep_bin138_EJGHNBMI_01363;dRep_bin063_PJANDMAH_00879;dRep_bin034_MEBMFDLL_00416;dRep_bin002_CFBNDKDN_01980;dRep_bin183_FPGIOKBG_00977;dRep_bin224_NFENHJGB_00778;dRep_bin298_EIPJCOMF_00032	dRep_bin113_LIFKCGBF_00716;dRep_bin196_BIELHBNH_00505;dRep_bin138_EJGHNBMI_01363;dRep_bin063_PJANDMAH_00879;dRep_bin034_MEBMFDLL_00416;dRep_bin002_CFBNDKDN_01980;dRep_bin183_FPGIOKBG_00977;dRep_bin224_NFENHJGB_00778;dRep_bin298_EIPJCOMF_00032	asnS	6.1.1.22	Asparagine--tRNA ligase
ORF_00507						26.5058	27.1529	26.6455	26.3527	3	2	9.6681e-09	dRep_bin170_LICLFCFF_01206;dRep_bin198_GMLJKALI_01082;dRep_bin137_NABPABPB_00526;dRep_bin064_CMDDCDKG_00575;dRep_bin329_GDOHKPBL_01569;dRep_bin063_PJANDMAH_00877;dRep_bin034_MEBMFDLL_00417;dRep_bin020_JCCELPIE_01345;dRep_bin224_NFENHJGB_00780;dRep_bin290_OIOJKBNK_01101;dRep_bin256_KEMNAOBC_00921;dRep_bin110_JGOEJECF_00051;dRep_bin071_JHMCIJPE_00142;dRep_bin331_HPKAPHAF_01066;dRep_bin301_NJFJIJGA_…	dRep_bin170_LICLFCFF_01206;dRep_bin198_GMLJKALI_01082;dRep_bin137_NABPABPB_00526;dRep_bin064_CMDDCDKG_00575;dRep_bin329_GDOHKPBL_01569;dRep_bin063_PJANDMAH_00877;dRep_bin034_MEBMFDLL_00417	purB	4.3.2.2	Adenylosuccinate lyase
ORF_00516							23.1997			4	0	2.4012e-08	dRep_bin112_NDMGAKCH_00731;dRep_bin289_KALDCNNP_00011;dRep_bin113_LIFKCGBF_00608;dRep_bin137_NABPABPB_00033;dRep_bin002_CFBNDKDN_00319;dRep_bin329_GDOHKPBL_01539;dRep_bin063_PJANDMAH_01116;dRep_bin136_NAIECEIF_00598;dRep_bin071_JHMCIJPE_00513;dRep_bin275_NIDIBBDA_01478;dRep_bin283_NLJJFFAC_00658;dRep_bin316_FNLHDNEO_00538;dRep_bin016_JLGAHGOJ_01021;dRep_bin093_PGADNPMG_00614;dRep_bin128_JPBBHEMA_…	dRep_bin112_NDMGAKCH_00731;dRep_bin289_KALDCNNP_00011;dRep_bin113_LIFKCGBF_00608;dRep_bin137_NABPABPB_00033;dRep_bin002_CFBNDKDN_00319;dRep_bin329_GDOHKPBL_01539;dRep_bin063_PJANDMAH_01116;dRep_bin136_NAIECEIF_00598;dRep_bin071_JHMCIJPE_00513;dRep_bin275_NIDIBBDA_01478;dRep_bin283_NLJJFFAC_00658;dRep_bin316_FNLHDNEO_00538;dRep_bin016_JLGAHGOJ_01021;dRep_bin093_PGADNPMG_00614;dRep_bin128_JPBBHEMA_…	infB		Translation initiation factor IF-2
ORF_00550		26.0229	25.9219	25.7413	25.3598					3	3	0.048591	dRep_bin198_GMLJKALI_01524;dRep_bin346_JKFDGFHC_00883;dRep_bin036_DOKCEIDH_00193;dRep_bin196_BIELHBNH_00550	dRep_bin198_GMLJKALI_01524	ald	1.4.1.1	Alanine dehydrogenase
ORF_00551							24.696	22.4271	22.5786	2	2	0.078365	dRep_bin285_IPHKFJAN_00857;dRep_bin137_NABPABPB_00876;dRep_bin294_EHJINIDK_00952;dRep_bin196_BIELHBNH_00551;dRep_bin170_LICLFCFF_00088;dRep_bin224_NFENHJGB_00222;dRep_bin138_EJGHNBMI_00856;dRep_bin045_GJACFFBC_01285;dRep_bin113_LIFKCGBF_01682	dRep_bin285_IPHKFJAN_00857;dRep_bin137_NABPABPB_00876;dRep_bin294_EHJINIDK_00952;dRep_bin196_BIELHBNH_00551;dRep_bin170_LICLFCFF_00088;dRep_bin224_NFENHJGB_00222;dRep_bin138_EJGHNBMI_00856;dRep_bin045_GJACFFBC_01285;dRep_bin113_LIFKCGBF_01682	pyk	2.7.1.40	Pyruvate kinase
ORF_00569						24.9334	25.466			2	2	0,00015813	dRep_bin138_EJGHNBMI_01478;dRep_bin196_BIELHBNH_00569;dRep_bin285_IPHKFJAN_01032;dRep_bin198_GMLJKALI_01405;dRep_bin113_LIFKCGBF_00210;dRep_bin034_MEBMFDLL_00685;dRep_bin002_CFBNDKDN_01650;dRep_bin112_NDMGAKCH_01269;dRep_bin036_DOKCEIDH_00380;dRep_bin271_NGFBCHKH_01544;dRep_bin346_JKFDGFHC_01006	dRep_bin138_EJGHNBMI_01478;dRep_bin196_BIELHBNH_00569;dRep_bin285_IPHKFJAN_01032;dRep_bin198_GMLJKALI_01405;dRep_bin113_LIFKCGBF_00210;dRep_bin034_MEBMFDLL_00685;dRep_bin002_CFBNDKDN_01650;dRep_bin112_NDMGAKCH_01269;dRep_bin036_DOKCEIDH_00380;dRep_bin271_NGFBCHKH_01544;dRep_bin346_JKFDGFHC_01006			Lipopolysaccharide-assembly
ORF_00577			24.6143	27.8889		28.7076	28.3513	28.1719	28.878	19	12	2.2441e-82	dRep_bin191_NGFJMLOL_00358;dRep_bin113_LIFKCGBF_00829;dRep_bin329_GDOHKPBL_01071;dRep_bin196_BIELHBNH_00577;dRep_bin170_LICLFCFF_00911;dRep_bin137_NABPABPB_01569;dRep_bin271_NGFBCHKH_00604;dRep_bin138_EJGHNBMI_00187;dRep_bin298_EIPJCOMF_00668;dRep_bin112_NDMGAKCH_01400;dRep_bin294_EHJINIDK_01508;dRep_bin289_KALDCNNP_01396;dRep_bin036_DOKCEIDH_01336;dRep_bin034_MEBMFDLL_00299;dRep_bin224_NFENHJGB_…	dRep_bin191_NGFJMLOL_00358;dRep_bin113_LIFKCGBF_00829	lysS	6.1.1.6	Lysine--tRNA ligase
ORF_00579				21.1357						8	1	7.4829e-68	dRep_bin138_EJGHNBMI_00185;dRep_bin196_BIELHBNH_00579;dRep_bin224_NFENHJGB_00172;dRep_bin329_GDOHKPBL_01073	dRep_bin138_EJGHNBMI_00185;dRep_bin196_BIELHBNH_00579;dRep_bin224_NFENHJGB_00172	pgiB	5.3.1.9	Glucose-6-phosphate isomerase B
ORF_00585	GH20
ORF_00614		27.6056	27.9648	27.046	27.5455	27.9756	28.1461	27.1092	27.4009	15	2	1.2972e-98	dRep_bin196_BIELHBNH_00614	dRep_bin196_BIELHBNH_00614	guaA	6.3.5.2	GMP synthase [glutamine-hydrolyzing]
ORF_00622		29.689	29.8565	29.8237	30.2894	30.0831	29.4798	29.3486	29.8457	8	0	0	dRep_bin346_JKFDGFHC_01332;dRep_bin298_EIPJCOMF_00521;dRep_bin063_PJANDMAH_01338;dRep_bin271_NGFBCHKH_01345;dRep_bin045_GJACFFBC_01213;dRep_bin289_KALDCNNP_01275;dRep_bin196_BIELHBNH_00622	dRep_bin346_JKFDGFHC_01332;dRep_bin298_EIPJCOMF_00521;dRep_bin063_PJANDMAH_01338;dRep_bin271_NGFBCHKH_01345	ulaF	5.1.3.4	L-ribulose-5-phosphate 4-epimerase UlaF
ORF_00623		28.9021	28.9342	29.1269	30.1798	30.0808	30.565	30.447	30.0557	20	2	0	dRep_bin170_LICLFCFF_01094;dRep_bin196_BIELHBNH_00623;dRep_bin028_GKEJLBAM_01293;dRep_bin064_CMDDCDKG_01180	dRep_bin170_LICLFCFF_01094	araA	5.3.1.4	L-arabinose isomerase
ORF_00630						20.5628				11	1	1.6984e-21	dRep_bin196_BIELHBNH_00630	dRep_bin196_BIELHBNH_00630	pgk	2.7.2.3	Phosphoglycerate kinase
ORF_00656		26.405	24.8393	26.7792	26.6971	27.9144	29.803	28.0796	27.6552	17	7	3.5471e-157	dRep_bin191_NGFJMLOL_01552;dRep_bin170_LICLFCFF_01900;dRep_bin138_EJGHNBMI_00044;dRep_bin353_PPDHLNJB_01942;dRep_bin137_NABPABPB_00923;dRep_bin196_BIELHBNH_00656;dRep_bin183_FPGIOKBG_00189	dRep_bin191_NGFJMLOL_01552	acnD	4.2.1.117	2-methylcitrate dehydratase (2-methyl-trans-aconitate forming)
ORF_00664	GH35
ORF_00693	GH57					24.7384	23.4877	24.3213	24.8334	4	3	5.1268e-06	dRep_bin191_NGFJMLOL_00551;dRep_bin329_GDOHKPBL_01479;dRep_bin298_EIPJCOMF_00750;dRep_bin137_NABPABPB_00980;dRep_bin224_NFENHJGB_00235;dRep_bin138_EJGHNBMI_00679;dRep_bin196_BIELHBNH_00693;dRep_bin294_EHJINIDK_00552;dRep_bin113_LIFKCGBF_00947;dRep_bin002_CFBNDKDN_00710;dRep_bin170_LICLFCFF_00375;dRep_bin289_KALDCNNP_00504;dRep_bin285_IPHKFJAN_00442;dRep_bin183_FPGIOKBG_00066;dRep_bin084_CGBIKHBH_…	dRep_bin191_NGFJMLOL_00551;dRep_bin329_GDOHKPBL_01479			Glycosyl hydrolase family 57
ORF_00694	GT4					25.3525	26.7009	24.518	26.3322	3	3	6.2628e-05	dRep_bin191_NGFJMLOL_00550;dRep_bin137_NABPABPB_00979;dRep_bin298_EIPJCOMF_00751;dRep_bin196_BIELHBNH_00694;dRep_bin138_EJGHNBMI_00678;dRep_bin294_EHJINIDK_00551;dRep_bin285_IPHKFJAN_00441;dRep_bin198_GMLJKALI_00943;dRep_bin183_FPGIOKBG_00065;dRep_bin170_LICLFCFF_00374;dRep_bin063_PJANDMAH_01113;dRep_bin045_GJACFFBC_00857;dRep_bin034_MEBMFDLL_00358;dRep_bin112_NDMGAKCH_00277;dRep_bin064_CMDDCDKG_…	dRep_bin191_NGFJMLOL_00550		2.4.1.11	Glycogen synthase
ORF_00695	GH133					24.2444				2	1	0,00021957	dRep_bin196_BIELHBNH_00695	dRep_bin196_BIELHBNH_00695			Amylo-alpha-1,6-glucosidase
ORF_00696	PL1
ORF_00699					23.5629					1	1	0,0068775	dRep_bin196_BIELHBNH_00699;dRep_bin002_CFBNDKDN_01128;dRep_bin063_PJANDMAH_01327;dRep_bin034_MEBMFDLL_01065;dRep_bin346_JKFDGFHC_00099;dRep_bin191_NGFJMLOL_01912;dRep_bin036_DOKCEIDH_00973;dRep_bin329_GDOHKPBL_01242;dRep_bin136_NAIECEIF_00590	dRep_bin196_BIELHBNH_00699;dRep_bin002_CFBNDKDN_01128;dRep_bin063_PJANDMAH_01327;dRep_bin034_MEBMFDLL_01065;dRep_bin346_JKFDGFHC_00099;dRep_bin191_NGFJMLOL_01912;dRep_bin036_DOKCEIDH_00973;dRep_bin329_GDOHKPBL_01242;dRep_bin136_NAIECEIF_00590	yjmB		putative symporter YjmB
ORF_00700	GH10
ORF_00701	GH43_1	26.7813	27.6321	27.6853	28.8776	28.6626	29.0298	27.6743	28.1047	7	2	1.5558e-21	dRep_bin329_GDOHKPBL_01245;dRep_bin045_GJACFFBC_01663;dRep_bin196_BIELHBNH_00701;dRep_bin183_FPGIOKBG_02217	dRep_bin329_GDOHKPBL_01245;dRep_bin045_GJACFFBC_01663	xsa		Xylosidase/arabinosidase
ORF_00705	GH95
ORF_00707	GT83
ORF_00708	GT2
ORF_00722		28.1269	27.9787	29.922	30.6483	29.6085	29.7914	29.0256	29.2597	3	2	7.8092e-06	dRep_bin191_NGFJMLOL_01706;dRep_bin002_CFBNDKDN_00436;dRep_bin329_GDOHKPBL_00195;dRep_bin196_BIELHBNH_00722;dRep_bin285_IPHKFJAN_02094;dRep_bin229_FFOBPPJI_01034;dRep_bin036_DOKCEIDH_00460;dRep_bin165_HMDFFMMM_00353;dRep_bin314_KCHFPLIP_00897;dRep_bin294_EHJINIDK_01568;dRep_bin307_AOCKHIKF_00105;dRep_bin098_DDEBHDKK_00770;dRep_bin084_CGBIKHBH_01497;dRep_bin037_GEAOEKHA_00771	dRep_bin191_NGFJMLOL_01706;dRep_bin002_CFBNDKDN_00436;dRep_bin329_GDOHKPBL_00195;dRep_bin196_BIELHBNH_00722	rplS		50S ribosomal protein L19
ORF_00733	CBM20-CBM20-GH77
ORF_00734							19.5304			7	1	6.0329e-40	dRep_bin113_LIFKCGBF_00339;dRep_bin196_BIELHBNH_00734	dRep_bin113_LIFKCGBF_00339	glnS	6.1.1.18	Glutamine--tRNA ligase
ORF_00745	GH2
ORF_00746		27.8278	27.5836	29.5008	29.9215	29.5587	28.8905	27.9571	28.9088	3	2	1.7182e-36	dRep_bin346_JKFDGFHC_01196;dRep_bin298_EIPJCOMF_00921;dRep_bin113_LIFKCGBF_01315;dRep_bin329_GDOHKPBL_01273;dRep_bin064_CMDDCDKG_00070;dRep_bin034_MEBMFDLL_01284;dRep_bin196_BIELHBNH_00746	dRep_bin346_JKFDGFHC_01196;dRep_bin298_EIPJCOMF_00921;dRep_bin113_LIFKCGBF_01315;dRep_bin329_GDOHKPBL_01273;dRep_bin064_CMDDCDKG_00070;dRep_bin034_MEBMFDLL_01284	rplM		50S ribosomal protein L13
ORF_00748		27.0361		27.0833		27.9213	28.5068	26.8358	27.8667	4	3	3.6073e-12	dRep_bin137_NABPABPB_00600;dRep_bin112_NDMGAKCH_01343;dRep_bin285_IPHKFJAN_01350;dRep_bin294_EHJINIDK_00848;dRep_bin002_CFBNDKDN_00366;dRep_bin229_FFOBPPJI_00505;dRep_bin314_KCHFPLIP_00960;dRep_bin196_BIELHBNH_00748;dRep_bin149_GABCHCDI_01076;dRep_bin084_CGBIKHBH_01143;dRep_bin232_JGAEDAFA_01057;dRep_bin111_FPJIHFKE_00361;dRep_bin118_FGIOKLBC_00159;dRep_bin301_NJFJIJGA_00146;dRep_bin296_FDMPKPOH_…	dRep_bin137_NABPABPB_00600;dRep_bin112_NDMGAKCH_01343;dRep_bin285_IPHKFJAN_01350;dRep_bin294_EHJINIDK_00848;dRep_bin002_CFBNDKDN_00366;dRep_bin229_FFOBPPJI_00505;dRep_bin314_KCHFPLIP_00960;dRep_bin196_BIELHBNH_00748	rpsB		30S ribosomal protein S2
ORF_00753						22.1806				2	2	0,00022172	dRep_bin063_PJANDMAH_00681;dRep_bin034_MEBMFDLL_00189;dRep_bin289_KALDCNNP_01233;dRep_bin196_BIELHBNH_00753;dRep_bin036_DOKCEIDH_01502;dRep_bin346_JKFDGFHC_01237	dRep_bin063_PJANDMAH_00681;dRep_bin034_MEBMFDLL_00189;dRep_bin289_KALDCNNP_01233;dRep_bin196_BIELHBNH_00753;dRep_bin036_DOKCEIDH_01502;dRep_bin346_JKFDGFHC_01237		3.2.1.177	Alpha-xylosidase BoGH31A
ORF_00755	GH31
ORF_00776							25.4407			2	2	0.41296	dRep_bin064_CMDDCDKG_01330;dRep_bin331_HPKAPHAF_01854;dRep_bin018_ILOONPIC_00848;dRep_bin345_GLPJDLOI_00724;dRep_bin035_JBNPBOKG_00289;dRep_bin210_AGEDAEIA_00655;dRep_bin040_EIFLLDOA_01402;dRep_bin118_FGIOKLBC_01360;dRep_bin028_GKEJLBAM_00709;dRep_bin022_BOEAFNDE_01282;dRep_bin329_GDOHKPBL_01606;dRep_bin298_EIPJCOMF_00432;dRep_bin289_KALDCNNP_01273;dRep_bin285_IPHKFJAN_00943;dRep_bin224_NFENHJGB_…	dRep_bin064_CMDDCDKG_01330;dRep_bin331_HPKAPHAF_01854;dRep_bin018_ILOONPIC_00848;dRep_bin345_GLPJDLOI_00724;dRep_bin035_JBNPBOKG_00289;dRep_bin210_AGEDAEIA_00655;dRep_bin040_EIFLLDOA_01402;dRep_bin118_FGIOKLBC_01360;dRep_bin028_GKEJLBAM_00709;dRep_bin022_BOEAFNDE_01282;dRep_bin329_GDOHKPBL_01606;dRep_bin298_EIPJCOMF_00432;dRep_bin289_KALDCNNP_01273;dRep_bin285_IPHKFJAN_00943;dRep_bin224_NFENHJGB_…	htpG		Chaperone protein HtpG
ORF_00778		26.5921								3	1	6.2767e-47	dRep_bin170_LICLFCFF_00728;dRep_bin224_NFENHJGB_01597;dRep_bin196_BIELHBNH_00778	dRep_bin170_LICLFCFF_00728;dRep_bin224_NFENHJGB_01597	trxA		Thioredoxin 1
[truncated: 118 more rows]

## Sheet: MAG034
Enzyme	Path (Fig.)	LFQ C1	LFQ C2	LFQ C3	LFQ C4	LFQ M1	LFQ M2	LFQ M3	LFQ M4	ORF	EC	*E.C.
Carbohydrate dedradation
Xylan
Xylan PUL
TonB-dependent receptor SusC	[sCx]	28.6289	27.4335	27.5143	29.3553	27.7971	26.9884	29.5367	29.0865	ORF_01164
[truncated: 393 more rows]

## Sheet: MAG013
Enzyme	Path (Fig.)	LFQ C1	LFQ C2	LFQ C3	LFQ C4	LFQ M1	LFQ M2	LFQ M3	LFQ M4	ORF	*E.C.	CAZy
[truncated: 318 more rows]

[truncated: 6 more sheets: MAG225, MAG048, MAG133, MAG269, MAG292, MAG324]
